# Supplementary material for: Characterization of Ultra-Short plasma Cell-Free DNA in maternal blood and its preliminary potential as a screening marker for preeclampsia
Source: Mol Med. 2025 Jul 12;31:256. doi: 10.1186/s10020-025-01307-1 (PMC12255149; doi:10.1186/s10020-025-01307-1)
Supplement: Supplementary file 11 — Supplementary Material 11. Figure S7: Increased coverage of the ultra-short fragments on the open chromatin regions of the placenta.: Aggregation plots of read coverage of ultra-short fragments on the specific peaks of placental DHS.: Aggregation plots of read coverage of ultra-short fragments on the specific peaks of placental ATAC [file 10020_2025_1307_MOESM11_ESM.xls]

chromosome	start	end	FDR	log2Foldchange	preeclampsia	control	Annotation	Detailed Annotation	Distance to TSS	Nearest PromoterID	Entrez ID	Nearest Unigene	Nearest Refseq	Nearest Ensembl	Gene Name	Gene Alias	Gene Description	Gene Type
chr1	2261184	2261239	0.007936508	-2.087401421	0.0563257019134785±0.0411910551274331	0.0132536705764309±0.0136664719417394	intron (NM_024848, intron 12 of 13)	intron (NM_024848, intron 12 of 13)	22888	NR_024489	100129534	Hs.655313	NM_001127577	ENSG00000269896	LOC100129534	-	small nuclear ribonucleoprotein polypeptide N pseudogene	pseudo
chr1	3775796	3775911	0.003968254	-2.04164087	0.0999315523770856±0.0598748077795408	0.0242721077737036±0.00820113654110854	intron (NR_135152, intron 2 of 6)	intron (NR_135152, intron 2 of 6)	1814	NM_001320132	1677	Hs.133089	NM_004402	ENSG00000169598	DFFB	CAD|CPAN|DFF-40|DFF2|DFF40	DNA fragmentation factor subunit beta	protein-coding
chr1	4106422	4106557	0.011904762	-2.131997407	0.0734283200784598±0.0361696777540624	0.0167520678098692±0.0206547784867635	Intergenic	LTR85a|LTR|Gypsy?	-97450	NR_147024	105376672	Hs.435087	NR_147024	ENSG00000226374	LINC01345	-	long intergenic non-protein coding RNA 1345	ncRNA
chr1	4212911	4213049	0.043650794	-2.11023529	0.0821342326132363±0.0756395842941673	0.0190230471232437±0.018902317606976	Intergenic	Intergenic	-203940	NR_147024	105376672	Hs.435087	NR_147024	ENSG00000226374	LINC01345	-	long intergenic non-protein coding RNA 1345	ncRNA
chr1	4555292	4555371	0.011904762	2.122566397	0.0371606733353854±0.0286234069548188	0.16182280614195±0.144703205045554	Intergenic	Intergenic	-76215	NR_147025	105376679		NR_147025	ENSG00000232596	LINC01646	-	long intergenic non-protein coding RNA 1646	ncRNA
chr1	4658665	4658726	0.035714286	2.760219506	0.00827504699848142±0.00771057861184385	0.0560633874192374±0.0743231271422317	Intergenic	Intergenic	27149	NR_147025	105376679		NR_147025	ENSG00000232596	LINC01646	-	long intergenic non-protein coding RNA 1646	ncRNA
chr1	6925516	6925571	0.015873016	-2.030967411	0.0408961987238107±0.0330383429462134	0.0100069293051562±0.0091391272908007	intron (NM_001349609, intron 3 of 22)	MIRb|SINE|MIR	80030	NM_001349609	23261	Hs.397705	NM_015215	ENSG00000171735	CAMTA1	CANPMR	calmodulin binding transcription activator 1	protein-coding
chr1	7074910	7074967	0.01984127	-2.024682611	0.059199766844711±0.0366700004391622	0.0145488879319051±0.0085465163230933	intron (NM_001349609, intron 3 of 22)	intron (NM_001349609, intron 3 of 22)	229425	NM_001349609	23261	Hs.397705	NM_015215	ENSG00000171735	CAMTA1	CANPMR	calmodulin binding transcription activator 1	protein-coding
chr1	7722003	7722059	0.007936508	2.003072436	0.0186563210153951±0.0152502170291435	0.0747843791718379±0.049185899510343	intron (NM_001349609, intron 8 of 22)	intron (NM_001349609, intron 8 of 22)	-7759	NM_001349614	23261	Hs.397705	NM_015215	ENSG00000171735	CAMTA1	CANPMR	calmodulin binding transcription activator 1	protein-coding
chr1	7734381	7734440	0.01984127	2.023254625	0.0324763398227102±0.030919311231944	0.132016254862833±0.103259891794553	intron (NM_001349609, intron 10 of 22)	intron (NM_001349609, intron 10 of 22)	4586	NM_001349617	23261	Hs.397705	NM_015215	ENSG00000171735	CAMTA1	CANPMR	calmodulin binding transcription activator 1	protein-coding
chr1	8021303	8021359	0.003968254	2.186157093	0.0165501019013852±0.0154211652398628	0.0753181306348546±0.027821341244799	promoter-TSS (NM_001123377)	promoter-TSS (NM_001123377)	-383	NM_001123377	11315	Hs.419640	NM_007262	ENSG00000116288	PARK7	DJ-1|DJ1|GATD2|HEL-S-67p	Parkinsonism associated deglycase	protein-coding
chr1	8504019	8504078	0.01984127	-2.01989703	0.0590037199257617±0.0343481458544859	0.0145488879319051±0.0085465163230933	intron (NM_012102, intron 12 of 23)	MSTA-int|LTR|ERVL-MaLR	19344	NR_125999	102724552	Hs.568612	NR_125999		RERE-AS1	-	RERE antisense RNA 1	ncRNA
chr1	8971315	8971379	0.023809524	2.149453586	0.0164277429321498±0.0149373833861592	0.0728832788000424±0.0512629883435437	Intergenic	Intergenic	32453	NR_038351	100505975	Hs.429843	NR_038351	ENSG00000230679	ENO1-AS1	-	ENO1 antisense RNA 1	ncRNA
chr1	10783112	10783169	0.007936508	2.215468635	0.0177691423903161±0.0173901991216473	0.0825256552344904±0.0573080776274608	intron (NM_001079843, intron 2 of 20)	intron (NM_001079843, intron 2 of 20)	73562	NM_001079843	54897	Hs.439894	NM_017766	ENSG00000130940	CASZ1	CAS11|CST|SRG|ZNF693|dJ734G22.1	castor zinc finger 1	protein-coding
chr1	11724532	11724588	0.023809524	-2.18166743	0.0665759030373651±0.0482193295634301	0.0146747168040197±0.0146911888192768	intron (NM_018438, intron 1 of 5)	CpG	303	NM_018438	26270	Hs.464419	NM_018438	ENSG00000116663	FBXO6	FBG2|FBS2|FBX6|Fbx6b	F-box protein 6	protein-coding
chr1	12180874	12180929	0.003968254	-2.069504429	0.0420033318028189±0.0246053009357776	0.0100069293051562±0.0091391272908007	intron (NM_001281430, intron 7 of 13)	intron (NM_001281430, intron 7 of 13)	-46098	NR_107000	102465836		NR_107000	ENSG00000283789	MIR7846	hsa-mir-7846	microRNA 7846	ncRNA
chr1	12301645	12301709	0.035714286	-2.437666085	0.0542139989190837±0.0492623834320433	0.0100069293051562±0.0091391272908007	intron (NM_015378, intron 2 of 69)	intron (NM_015378, intron 2 of 69)	11590	NM_015378	55187	Hs.439381	NM_015378	ENSG00000048707	VPS13D	SCAR4	vacuolar protein sorting 13 homolog D	protein-coding
chr1	12436830	12436893	0.007936508	-2.603359424	0.081398519954796±0.070135295620078	0.0133945223775293±0.0141280361721861	intron (NM_015378, intron 55 of 69)	intron (NM_015378, intron 55 of 69)	-130438	NR_003022	677882	Hs.658450	NR_003022	ENSG00000266079	SNORA59B	ACA59	small nucleolar RNA, H/ACA box 59B	snoRNA
chr1	12872805	12872863	0.003968254	2.367395628	0.0133368401144034±0.012816442381439	0.0688192666554991±0.0308143778246443	Intergenic	Intergenic	10252	NR_146629	105376745	Hs.443377	NR_146629	ENSG00000228338	LINC01784	-	long intergenic non-protein coding RNA 1784	ncRNA
chr1	12985847	12985908	0.015873016	2.039285346	0.0159358313903919±0.0109050766810078	0.0655029387545761±0.0601471718871652	Intergenic	Intergenic	9411	NM_001012276	391002	Hs.553832	NM_001012276	ENSG00000182330	PRAMEF8	PRAMEF24	PRAME family member 8	protein-coding
chr1	14278407	14278468	0.031746032	-2.27803818	0.0950116109713066±0.110203005330304	0.0195892973458564±0.013324695602478	Intergenic	Intergenic	202528	NM_001007257	7799	Hs.371823	NM_012231	ENSG00000116731	PRDM2	HUMHOXY1|KMT8|KMT8A|MTB-ZF|RIZ|RIZ1|RIZ2	PR/SET domain 2	protein-coding
chr1	17564505	17564562	0.01984127	2.149081682	0.0261809190844962±0.0302045917247608	0.116124254188815±0.0966155202227853	intron (NM_013358, intron 12 of 15)	AluSx|SINE|Alu	-11059	NM_016233	51702	Hs.149195	NM_016233	ENSG00000142619	PADI3	PAD3|PDI3|UHS1	peptidyl arginine deiminase 3	protein-coding
chr1	21131916	21131973	0.031746032	2.054980048	0.0137072537953922±0.0167136532308734	0.0569588338354±0.0480604347979571	TTS (NM_001198802)	TTS (NM_001198802)	-18764	NM_016287	50809	Hs.142442	NM_016287	ENSG00000127483	HP1BP3	HP1-BP74|HP1BP74	heterochromatin protein 1 binding protein 3	protein-coding
chr1	21789244	21789310	0.043650794	2.222372627	0.0104948619052978±0.0106609338790061	0.0489753502713907±0.0488353818674355	intron (NM_001330381, intron 3 of 18)	MIRb|SINE|MIR	22647	NM_001256417	84224	Hs.325422	NM_032264	ENSG00000142794	NBPF3	AE2	NBPF member 3	protein-coding
chr1	23128746	23128805	0.01984127	-2.349210686	0.0800152053241648±0.0538861039865059	0.0157032534862809±0.0185598427861065	intron (NM_004442, intron 3 of 15)	intron (NM_004442, intron 3 of 15)	60943	NR_036214	100422914		NR_036214	ENSG00000264014	MIR4253	-	microRNA 4253	ncRNA
chr1	23408033	23408123	0.003968254	-2.2306565	0.0831528961745991±0.0355179096755332	0.0177167013166178±0.00282802840408117	intron (NM_001009999, intron 19 of 20)	intron (NM_001009999, intron 19 of 20)	37280	NR_036057	100422866		NR_036057	ENSG00000263793	MIR3115	mir-3115	microRNA 3115	ncRNA
chr1	23703815	23703875	0.003968254	-4.296385323	0.222075926645683±0.347165161462667	0.0113021385741008±0.0105865037756608	Intergenic	Intergenic	-7516	NM_001077195	80818	Hs.293798	NM_030634	ENSG00000125945	ZNF436	ZNF|Zfp46	zinc finger protein 436	protein-coding
chr1	23735132	23735189	0.003968254	-2.439046148	0.0681724766975338±0.0399078805091877	0.0125713819323609±0.0141488896862746	exon (NM_003196, exon 5 of 11)	exon (NM_003196, exon 5 of 11)	16080	NM_003196	6920	Hs.446354	NM_003196	ENSG00000204219	TCEA3	TFIIS|TFIIS.H	transcription elongation factor A3	protein-coding
chr1	24816440	24816533	0.03968254	-2.138700259	0.0691516537917561±0.0636501180026331	0.0157032534862809±0.0185598427861065	Intergenic	LTR12E|LTR|ERV1	-12347	NM_001251979	11123	Hs.656799	NM_013441	ENSG00000117602	RCAN3	DSCR1L2|MCIP3|RCN3|hRCN3	RCAN family member 3	protein-coding
chr1	25047382	25047439	0.007936508	2.57486671	0.0181556550856294±0.0185250873858043	0.108174286164882±0.104116028387793	Intergenic	Intergenic	-24527	NM_013943	25932	Hs.440544	NM_013943	ENSG00000169504	CLIC4	CLIC4L|H1|MTCLIC|huH1|p64H1	chloride intracellular channel 4	protein-coding
chr1	26798109	26798279	0.01984127	-2.253285003	0.0779159479027638±0.0539840600352692	0.0163425560745817±0.011212673966589	promoter-TSS (NM_005517)	promoter-TSS (NM_005517)	-737	NM_005517	3151	Hs.181163	NM_005517	ENSG00000198830	HMGN2	HMG17	high mobility group nucleosomal binding domain 2	protein-coding
chr1	27040540	27040598	0.031746032	2.242976508	0.012722578545581±0.0130191352423089	0.0602252136458097±0.0561729138950278	intron (NM_006015, intron 1 of 19)	intron (NM_006015, intron 1 of 19)	18063	NM_139135	8289	Hs.468972	NM_006015	ENSG00000117713	ARID1A	B120|BAF250|BAF250a|BM029|C1orf4|CSS2|ELD|MRD14|OSA1|P270|SMARCF1|hELD|hOSA1	AT-rich interaction domain 1A	protein-coding
chr1	27330467	27330530	0.043650794	-2.31148437	0.041265854874157±0.0469663253676199	0.00831313276896964±0.00827761855879156	Intergenic	Intergenic	8842	NM_052943	115572	Hs.632378	NM_052943	ENSG00000158246	TENT5B	FAM46B	terminal nucleotidyltransferase 5B	protein-coding
chr1	29484838	29484894	0.015873016	-2.04363371	0.0679581955670769±0.0477704431939385	0.0164833997891505±0.0164082986558836	intron (NM_005626, intron 3 of 5)	intron (NM_005626, intron 3 of 5)	23546	NM_005626	6429	Hs.469970	NM_005626	ENSG00000116350	SRSF4	SFRS4|SRP75	serine and arginine rich splicing factor 4	protein-coding
chr1	30146683	30146740	0.003968254	-2.302675232	0.126846706856598±0.104295487919314	0.0257101660598476±0.0175807928877055	Intergenic	Intergenic	363747	NR_110790	101929406	Hs.639413	NR_110790	ENSG00000233399	LINC01648	-	long intergenic non-protein coding RNA 1648	ncRNA
chr1	31879790	31879846	0.01984127	2.362342545	0.0109955273468179±0.0115191491758582	0.0565395085207442±0.0422964949397953	Intergenic	MIR3|SINE|MIR	-2806	NM_001199038	347735	Hs.270655	NM_018565	ENSG00000168528	SERINC2	FKSG84|PRO0899|TDE2|TDE2L	serine incorporator 2	protein-coding
chr1	33182638	33182694	0.023809524	2.414950954	0.0114883087854632±0.0131782521811631	0.061267304751509±0.0361226723233679	Intergenic	Intergenic	-14295	NM_001161708	81493	Hs.712631	NM_030786	ENSG00000162520	SYNC	SYNC1|SYNCOILIN	syncoilin, intermediate filament protein	protein-coding
chr1	34524198	34524295	0.011904762	-2.227039867	0.0971161031489918±0.0561869692809331	0.0207436629002322±0.0132875428983507	intron (NM_001281956, intron 2 of 70)	intron (NM_001281956, intron 2 of 70)	106628	NM_001281956	114784	Hs.656915	NM_052896	ENSG00000121904	CSMD2	dJ1007G16.1|dJ1007G16.2|dJ947L8.1	CUB and Sushi multiple domains 2	protein-coding
chr1	36139426	36139484	0.007936508	2.365192912	0.0160573297394067±0.0171926129293533	0.0827308216988687±0.061163469110903	Intergenic	L1MB3|LINE|L1	-32328	NM_002794	5690	Hs.471441	NM_002794	ENSG00000126067	PSMB2	HC7-I	proteasome subunit beta 2	protein-coding
chr1	37393404	37393501	0.007936508	-2.450364302	0.0800223634718626±0.064405018399621	0.014641252117168±0.0144482960768177	intron (NM_000831, intron 1 of 15)	intron (NM_000831, intron 1 of 15)	106663	NM_000831	2899	Hs.128848	NM_000831	ENSG00000163873	GRIK3	EAA5|GLR7|GLUR7|GluK3|GluR7a	glutamate ionotropic receptor kainate type subunit 3	protein-coding
chr1	37839456	37839519	0.01984127	-2.416083925	0.0776503704863463±0.0596826097363004	0.0145488879319051±0.0085465163230933	Intergenic	Intergenic	100556	NR_038842	728431	Hs.380738	NR_038842	ENSG00000233621	LINC01137	-	long intergenic non-protein coding RNA 1137	ncRNA
chr1	38272679	38272737	0.011904762	2.197734846	0.0149424022408185±0.0202876362521563	0.068549538368241±0.053506801276302	promoter-TSS (NM_001142726)	promoter-TSS (NM_001142726)	-754	NM_198446	127687	Hs.532749	NM_198446	ENSG00000197982	C1orf122	ALAESM	chromosome 1 open reading frame 122	protein-coding
chr1	39497941	39498011	0.003968254	-2.240651557	0.0833579237615324±0.0331038032101271	0.0176377653435263±0.0115654470620383	intron (NM_004552, intron 2 of 2)	intron (NM_004552, intron 2 of 2)	5954	NM_004552	4725	Hs.632385	NM_004552	ENSG00000168653	NDUFS5	CI-15k|CI15K	NADH:ubiquinone oxidoreductase subunit S5	protein-coding
chr1	40177858	40177945	0.003968254	2.320284931	0.0239444306331126±0.0224731418233873	0.119585872689892±0.0425996924903238	Intergenic	MER74A|LTR|ERVL	-20745	NM_001282396	51440	Hs.743975	NM_016257	ENSG00000116983	HPCAL4	HLP4	hippocalcin like 4	protein-coding
chr1	41167313	41167372	0.035714286	-2.144991447	0.0592425846883799±0.046498174878585	0.0133945223775293±0.0141280361721861	intron (NM_001142590, intron 2 of 14)	L2c|LINE|L2	-7695	NM_001308115	4802	Hs.713051	NM_014223	ENSG00000066136	NFYC	CBF-C|CBFC|H1TF2A|HAP5|HSM|NF-YC	nuclear transcription factor Y subunit gamma	protein-coding
chr1	43018815	43018876	0.003968254	2.7828529	0.0148787800760723±0.0145269034736458	0.102397539434678±0.0226570554518382	intron (NM_001355227, intron 9 of 18)	L1MDa|LINE|L1	20155	NM_001080850	728621	Hs.729640	NM_001080850	ENSG00000186409	CCDC30	PFD6L|PFDN6L	coiled-coil domain containing 30	protein-coding
chr1	43800420	43800503	0.03968254	2.271759478	0.0100020981972445±0.0103925997405988	0.0483013044603835±0.0418240844031362	Intergenic	Intergenic	-3013	NM_005373	4352	Hs.82906	NM_005373	ENSG00000117400	MPL	C-MPL|CD110|MPLV|THCYT2|THPOR|TPOR	MPL proto-oncogene, thrombopoietin receptor	protein-coding
chr1	44163334	44163390	0.027777778	-2.285231041	0.0716039453532003±0.0470396258803839	0.0146897316464739±0.0147371203350704	intron (NM_014663, intron 18 of 21)	intron (NM_014663, intron 18 of 21)	9650	NR_033827	100132774	Hs.655569	NR_033827		KDM4A-AS1	-	KDM4A antisense RNA 1	ncRNA
chr1	44310587	44310653	0.007936508	-2.411179558	0.0704974720143426±0.0435154148290932	0.0132536705764309±0.0136664719417394	intron (NM_001270466, intron 4 of 4)	MER21C|LTR|ERVL	6326	NR_106727	102464830		NR_106727	ENSG00000283477	MIR6079	hsa-mir-6079	microRNA 6079	ncRNA
chr1	47931560	47931616	0.023809524	2.137870074	0.0142087891337996±0.0150016688035938	0.0625345585291048±0.0490371117971025	Intergenic	Intergenic	-28599	NR_126355	102724077	Hs.159718	NR_126355		LINC01389	-	long intergenic non-protein coding RNA 1389	ncRNA
chr1	48160991	48161061	0.011904762	2.503137027	0.0150683682606583±0.0131404728833909	0.0854251114091665±0.0388045579633377	Intergenic	Intergenic	-258037	NR_126355	102724077	Hs.159718	NR_126355		LINC01389	-	long intergenic non-protein coding RNA 1389	ncRNA
chr1	50178455	50178515	0.007936508	2.203957608	0.0158143500687166±0.0202073219311302	0.0728632766395037±0.0385347206229036	intron (NM_001323575, intron 2 of 12)	MIR|SINE|MIR	-240728	NR_046839	100874313	Hs.551277	NR_046839	ENSG00000225623	AGBL4-IT1	-	AGBL4 intronic transcript 1	ncRNA
chr1	53337394	53337450	0.015873016	2.162248239	0.0164286128290372±0.0124020161626435	0.0735364182338181±0.04772778980627	intron (NM_001004339, intron 8 of 13)	L1M4|LINE|L1	28990	NM_001004339	440590	Hs.658458	NM_001004339	ENSG00000203995	ZYG11A	ZYG11	zyg-11 family member A, cell cycle regulator	protein-coding
chr1	54085701	54085764	0.01984127	2.103884699	0.0187699255966227±0.0123927003297217	0.0806853993611133±0.073855814176325	intron (NM_001367484, intron 2 of 10)	intron (NM_001367484, intron 2 of 10)	114144	NM_147193	148979	Hs.306691	NM_147193	ENSG00000174332	GLIS1	-	GLIS family zinc finger 1	protein-coding
chr1	54816895	54816951	0.047619048	2.068918545	0.0206352858812506±0.0268238181187359	0.086579890185276±0.0702076221321815	intron (NM_001009955, intron 4 of 16)	intron (NM_001009955, intron 4 of 16)	55144	NM_001009955	23648	Hs.476706	NM_018070	ENSG00000157216	SSBP3	CSDP|SSDP|SSDP1	single stranded DNA binding protein 3	protein-coding
chr1	55240953	55241010	0.027777778	-2.122512573	0.0639666803405125±0.0532560754280692	0.0146897316464739±0.0147371203350704	Intergenic	MLT1K|LTR|ERVL-MaLR	-10786	NM_152268	25973	Hs.380169	NM_152268	ENSG00000162396	PARS2	EIEE75|MT-PRORS|proRS	prolyl-tRNA synthetase 2, mitochondrial	protein-coding
chr1	55660291	55660349	0.011904762	2.320347017	0.01567814125598±0.0158318818397389	0.0783048434102042±0.0520653600727192	intron (NM_015306, intron 1 of 67)	intron (NM_015306, intron 1 of 67)	20717	NM_015306	23358	Hs.477009	NM_015306	ENSG00000162402	USP24	-	ubiquitin specific peptidase 24	protein-coding
chr1	56719948	56720009	0.007936508	2.608560025	0.0104948619052978±0.0106609338790061	0.0640075996994262±0.0545059243653634	Intergenic	MER66-int|LTR|ERV1	-160656	NR_147163	105378744	Hs.183974	NR_147163	ENSG00000223956	LINC01767	-	long intergenic non-protein coding RNA 1767	ncRNA
chr1	57789539	57789597	0.007936508	-2.255281147	0.0620103032075544±0.039660486156904	0.0129884276890603±0.0122366127119276	intron (NM_021080, intron 3 of 16)	intron (NM_021080, intron 3 of 16)	99216	NM_001365793	1600	Hs.477370	NM_021080	ENSG00000173406	DAB1	SCA37	DAB adaptor protein 1	protein-coding
chr1	59138564	59138624	0.007936508	2.10683432	0.0251964223440737±0.0239742747842152	0.108532349769237±0.0577267802123118	intron (NM_001085487, intron 11 of 19)	intron (NM_001085487, intron 11 of 19)	27140	NM_001085487	114803	Hs.744921	NM_001085487	ENSG00000162601	MYSM1	2A-DUB|2ADUB|BMFS4	Myb like, SWIRM and MPN domains 1	protein-coding
chr1	60626958	60627017	0.007936508	-2.440215749	0.0965809525268928±0.087191906474611	0.0177956292031798±0.0118078506783865	Intergenic	Intergenic	-87546	NM_152377	127795	Hs.47385	NM_152377	ENSG00000162598	C1orf87	CREF	chromosome 1 open reading frame 87	protein-coding
chr1	61840009	61840073	0.035714286	-2.530883694	0.0645907011976097±0.0802358285678917	0.0111763010569262±0.0105073234343008	intron (NM_001145512, intron 7 of 11)	intron (NM_001145512, intron 7 of 11)	-120851	NR_104180	645030	Hs.632410	NR_104180	ENSG00000237853	NFIA-AS1	-	NFIA antisense RNA 1	ncRNA
chr1	62773915	62773976	0.003968254	-2.324505158	0.0735047672143165±0.0597288978846286	0.0146747168040197±0.0146911888192768	intron (NM_181712, intron 1 of 9)	intron (NM_181712, intron 1 of 9)	11159	NM_181712	163782	Hs.283398	NM_181712	ENSG00000132854	KANK4	ANKRD38|dJ1078M7.1	KN motif and ankyrin repeat domains 4	protein-coding
chr1	63167877	63167956	0.023809524	-2.547047037	0.0653184169255898±0.046784374979805	0.0111763010569262±0.0105073234343008	Intergenic	L1PA4|LINE|L1	-13860	NM_001367561	85440	Hs.744927	NM_033407	ENSG00000116641	DOCK7	EIEE23|ZIR2	dedicator of cytokinesis 7	protein-coding
chr1	63620798	63620855	0.015873016	-2.07325794	0.105216903333642±0.0812748033078554	0.0250018812000226±0.0283504630149793	Intergenic	L2b|LINE|L2	-142685	NR_146606	105378769	Hs.435002	NR_146605	ENSG00000229537	LINC01739	-	long intergenic non-protein coding RNA 1739	ncRNA
chr1	63841422	63841485	0.007936508	2.290423254	0.0259299954835536±0.0304561209500108	0.126849436769798±0.0441825050287539	intron (NM_013339, intron 2 of 14)	L1MEe|LINE|L1	8156	NM_013339	29929	Hs.258501	NM_013339	ENSG00000088035	ALG6	CDG1C	ALG6 alpha-1,3-glucosyltransferase	protein-coding
chr1	63989549	63989633	0.03968254	2.232409135	0.015556663809641±0.00989242468044287	0.0731035687510634±0.0617119604581809	promoter-TSS (NM_014288)	promoter-TSS (NM_014288)	395	NM_032437	84455	Hs.652324	NM_032437	ENSG00000203965	EFCAB7	-	EF-hand calcium binding domain 7	protein-coding
chr1	65823442	65823501	0.023809524	2.284888692	0.0175187769560364±0.0195348143701366	0.0853736435473223±0.0955022578228436	intron (NM_001256865, intron 2 of 19)	intron (NM_001256865, intron 2 of 19)	48246	NM_001256864	9829	Hs.647643	NM_014787	ENSG00000116675	DNAJC6	DJC6|PARK19	DnaJ heat shock protein family (Hsp40) member C6	protein-coding
chr1	65951520	65951576	0.003968254	2.055945836	0.0187699255966227±0.0123927003297217	0.0780483843308931±0.056780297819242	intron (NM_001003680, intron 2 of 19)	intron (NM_001003680, intron 2 of 19)	-39786	NM_001198687	3953	Hs.23581	NM_002303	ENSG00000116678	LEPR	CD295|LEP-R|LEPRD|OB-R|OBR	leptin receptor	protein-coding
chr1	67912539	67912621	0.043650794	-2.435928564	0.0732647322915189±0.0874567090902442	0.0135396488780936±0.0117308520056477	Intergenic	MIR|SINE|MIR	-16495	NM_001018069	26135	Hs.530412	NM_015640	ENSG00000142864	SERBP1	CGI-55|CHD3IP|HABP4L|PAI-RBP1|PAIRBP1	SERPINE1 mRNA binding protein 1	protein-coding
chr1	68177836	68177892	0.023809524	-2.630788033	0.0800560037960859±0.0732146810823159	0.0129255132530029±0.00890964505387211	intron (NM_018841, intron 2 of 3)	intron (NM_018841, intron 2 of 3)	26980	NM_001199742	1647	Hs.80409	NM_001924	ENSG00000116717	GADD45A	DDIT1|GADD45	growth arrest and DNA damage inducible alpha	protein-coding
chr1	68218416	68218475	0.031746032	2.139591685	0.0109955273468179±0.0115191491758582	0.0484503968662264±0.0367653907950264	intron (NM_018841, intron 2 of 3)	intron (NM_018841, intron 2 of 3)	67562	NM_001199742	1647	Hs.80409	NM_001924	ENSG00000116717	GADD45A	DDIT1|GADD45	growth arrest and DNA damage inducible alpha	protein-coding
chr1	68473049	68473106	0.003968254	-2.077152458	0.0471610306203783±0.0266559429218874	0.0111763010569262±0.0105073234343008	intron (NR_040077, intron 1 of 9)	L1PA6|LINE|L1	44236	NM_004675	9077	Hs.194695	NM_004675	ENSG00000162595	DIRAS3	ARHI|NOEY2	DIRAS family GTPase 3	protein-coding
chr1	68742055	68742115	0.015873016	2.218502239	0.0132153510420554±0.00890409582022708	0.0615055665546305±0.0709604322106488	Intergenic	Intergenic	-43856	NM_001193334	79971	Hs.647659	NM_024911	ENSG00000116729	WLS	C1orf139|EVI|GPR177|MRP|mig-14	Wnt ligand secretion mediator	protein-coding
chr1	69514276	69514337	0.035714286	-2.031133796	0.0452964751523558±0.0318297606177762	0.0110823588864405±0.0104507883492019	Intergenic	L1PA15|LINE|L1	-7274	NR_146608	105378785	Hs.127911	NR_146608	ENSG00000223883	LINC01707	-	long intergenic non-protein coding RNA 1707	ncRNA
chr1	69592458	69592516	0.027777778	2.163117676	0.0142087891337996±0.0150016688035938	0.0636385643823332±0.044176220103297	intron (NR_146608, intron 3 of 4)	intron (NR_146608, intron 3 of 4)	70906	NR_146608	105378785	Hs.127911	NR_146608	ENSG00000223883	LINC01707	-	long intergenic non-protein coding RNA 1707	ncRNA
chr1	71587822	71587882	0.03968254	-2.016388243	0.0404850029977139±0.0257715438440589	0.0100069293051562±0.0091391272908007	intron (NR_046217, intron 2 of 3)	L1PA5|LINE|L1	40845	NR_046217	100852410	Hs.535534	NR_046217	ENSG00000229956	ZRANB2-AS2	-	ZRANB2 antisense RNA 2 (head to head)	ncRNA
chr1	74376686	74376741	0.035714286	-2.379222599	0.058800090778368±0.0582011478716566	0.0113021385741008±0.0105865037756608	Intergenic	Intergenic	236352	NR_146300	109729166	Hs.563902	NR_146300		LINC02238	-	long intergenic non-protein coding RNA 2238	ncRNA
chr1	77012642	77012704	0.007936508	2.009585584	0.0339474665771473±0.0255576396204392	0.136695088059143±0.1224821278563	intron (NM_001349109, intron 3 of 3)	intron (NM_001349109, intron 3 of 3)	232279	NR_149059	110806286		NR_149059	ENSG00000237552	LINC02567	-	long intergenic non-protein coding RNA 2567	ncRNA
chr1	77106956	77107012	0.023809524	-2.550807981	0.0662262772872257±0.0595565874152815	0.0113021385741008±0.0105865037756608	Intergenic	Intergenic	137968	NR_149059	110806286		NR_149059	ENSG00000237552	LINC02567	-	long intergenic non-protein coding RNA 2567	ncRNA
chr1	77291406	77291462	0.007936508	-2.124439613	0.0510191068014177±0.0281466687930584	0.0117007258413427±0.0112790865467928	Intergenic	Intergenic	-41731	NM_001320273	81849	Hs.149201	NM_030965	ENSG00000117069	ST6GALNAC5	SIAT7-E|SIAT7E|ST6GalNAcV	ST6 N-acetylgalactosaminide alpha-2,6-sialyltransferase 5	protein-coding
chr1	78691694	78691765	0.03968254	-2.072496339	0.115491897485048±0.119279623493587	0.0274579400670616±0.0365983379890054	Intergenic	Intergenic	-3553	NR_027310	149047	Hs.352665	NM_144700	ENSG00000237413	MGC27382	-	uncharacterized MGC27382	ncRNA
chr1	78733261	78733317	0.047619048	2.524236144	0.010616359766067±0.0103415259291997	0.0610726018948722±0.0631623947502812	intron (NR_027310, intron 3 of 5)	L1PREC2|LINE|L1	38006	NR_027310	149047	Hs.352665	NM_144700	ENSG00000237413	MGC27382	-	uncharacterized MGC27382	ncRNA
chr1	79046966	79047051	0.015873016	-2.102341319	0.0634751610663684±0.0387663322774408	0.0147820958317369±0.014471115245398	Intergenic	L1MA9|LINE|L1	-39124	NM_006820	10964	Hs.744918	NM_006820	ENSG00000137959	IFI44L	C1orf29|GS3686	interferon induced protein 44 like	protein-coding
chr1	79098848	79098908	0.031746032	2.041262356	0.0188914072164008±0.017475461659689	0.0777580763134502±0.0594060615158801	intron (NM_006820, intron 4 of 8)	L1M1|LINE|L1	12745	NM_006820	10964	Hs.744918	NM_006820	ENSG00000137959	IFI44L	C1orf29|GS3686	interferon induced protein 44 like	protein-coding
chr1	79763660	79763725	0.011904762	2.094576367	0.0285222637490809±0.0325664021331198	0.121818796947346±0.0705147620964067	Intergenic	L2a|LINE|L2	-291278	NM_022159	64123	Hs.132314	NM_022159	ENSG00000162618	ADGRL4	ELTD1|ETL|KPG_003	adhesion G protein-coupled receptor L4	protein-coding
chr1	80116072	80116134	0.043650794	-2.234635332	0.0837540105290354±0.0682745032724525	0.0177956292031798±0.0118078506783865	Intergenic	Intergenic	-643688	NM_022159	64123	Hs.132314	NM_022159	ENSG00000162618	ADGRL4	ELTD1|ETL|KPG_003	adhesion G protein-coupled receptor L4	protein-coding
chr1	82207739	82207852	0.023809524	2.254974732	0.0164277429321498±0.0149373833861592	0.0784138778714907±0.0541351427200789	intron (NM_001366003, intron 5 of 27)	MIRc|SINE|MIR	42341	NM_001297704	23266	Hs.24212	NM_012302	ENSG00000117114	ADGRL2	CIRL2|CL2|LEC1|LPHH1|LPHN2	adhesion G protein-coupled receptor L2	protein-coding
chr1	83079789	83079845	0.007936508	2.042343054	0.0227020518351767±0.0289605361964975	0.0935129228566045±0.0449427865240518	Intergenic	Intergenic	-289049	NR_147074	103283057	Hs.551280	NR_147074	ENSG00000230817	LINC01362	-	long intergenic non-protein coding RNA 1362	ncRNA
chr1	85568619	85568731	0.03968254	2.026180909	0.00981251001265848±0.0109925178130114	0.0399688215066007±0.0262877399495944	intron (NM_001288563, intron 12 of 21)	intron (NM_001288563, intron 12 of 21)	-30802	NR_039619	100616481		NR_039619	ENSG00000266110	MIR4423	mir-4423	microRNA 4423	ncRNA
chr1	85599197	85599257	0.023809524	2.064332127	0.0250659902967595±0.0234401568859465	0.104836076366205±0.0655016751537488	promoter-TSS (NR_039619)	promoter-TSS (NR_039619)	-250	NR_039619	100616481		NR_039619	ENSG00000266110	MIR4423	mir-4423	microRNA 4423	ncRNA
chr1	86293614	86293674	0.003968254	2.236721618	0.0164286128290372±0.0124020161626435	0.0774321277927496±0.0492396864218265	intron (NM_152890, intron 43 of 59)	L1PA3|LINE|L1	-119528	NM_017953	54680	Hs.5111	NM_017953	ENSG00000117174	ZNHIT6	BCD1|C1orf181|NY-BR-75	zinc finger HIT-type containing 6	protein-coding
chr1	87529811	87529870	0.035714286	-2.534318311	0.0710393201547141±0.0695716380147938	0.0122628937760764±0.0139463857266498	intron (NM_012262, intron 1 of 6)	L1MDa|LINE|L1	-65607	NR_026989	339524	Hs.306423	NM_207357	ENSG00000267272	LINC01140	-	long intergenic non-protein coding RNA 1140	ncRNA
chr1	87959852	87959910	0.003968254	2.286078403	0.012722578545581±0.0130191352423089	0.0620516469189649±0.0283803184438277	Intergenic	L2a|LINE|L2	-122543	NR_038324	100505768	Hs.125247	NR_038324	ENSG00000227290	LINC01364	-	long intergenic non-protein coding RNA 1364	ncRNA
chr1	88142024	88142104	0.007936508	2.093399281	0.0154430681705842±0.0174642594186498	0.0659036647013807±0.025838357684082	Intergenic	Intergenic	-304726	NR_038324	100505768	Hs.125247	NR_038324	ENSG00000227290	LINC01364	-	long intergenic non-protein coding RNA 1364	ncRNA
chr1	91337011	91337100	0.011904762	-2.070670359	0.0942556884596186±0.0594828308222655	0.0224374594364187±0.0101520770724473	Intergenic	Intergenic	19740	NR_146610	105378854	Hs.606283	NR_146610		LINC01763	-	long intergenic non-protein coding RNA 1763	ncRNA
chr1	91674230	91674325	0.003968254	-2.622234036	0.0878310975844893±0.0312111300787563	0.0142651784685474±0.014041518392932	Intergenic	Harlequin-int|LTR|ERV1	-186466	NM_032186	84146	Hs.173001	NM_016620	ENSG00000122482	ZNF644	BM-005|MYP21|NatF|ZEP-2	zinc finger protein 644	protein-coding
chr1	92012446	92012512	0.015873016	2.105053376	0.0371815483886118±0.0287674133833584	0.159960104912546±0.178070568174707	Intergenic	CpG	45814	NM_001134420	8317	Hs.533573	NM_003503	ENSG00000097046	CDC7	CDC7L1|HsCDC7|Hsk1|huCDC7	cell division cycle 7	protein-coding
chr1	92096668	92096739	0.015873016	-2.026490784	0.0941847537191279±0.0774309746990686	0.0231177783061655±0.0191135374674077	Intergenic	L1MB8|LINE|L1	130039	NM_001134420	8317	Hs.533573	NM_003503	ENSG00000097046	CDC7	CDC7L1|HsCDC7|Hsk1|huCDC7	cell division cycle 7	protein-coding
chr1	93849088	93849153	0.023809524	-2.117148658	0.0784885055983335±0.0835126405486492	0.0180917596255984±0.0146386043041582	Intergenic	LTR24C|LTR|ERV1	37657	NM_001938	1810	Hs.348418	NM_001938	ENSG00000117505	DR1	NC2|NC2-BETA|NC2B|NCB2	down-regulator of transcription 1	protein-coding
chr1	94135448	94135507	0.003968254	2.285083246	0.0229597464411305±0.0170684472076229	0.111904019705682±0.0436895431541812	intron (NM_001261409, intron 2 of 11)	L1PB1|LINE|L1	11448	NM_001261409	8412	Hs.36958	NM_003567	ENSG00000137936	BCAR3	AND-34|NSP2|SH2D3B	BCAR3 adaptor protein, NSP family member	protein-coding
chr1	94542860	94542922	0.007936508	2.169405996	0.0169214136814924±0.0202403214772355	0.0761189730519665±0.0433953691675196	intron (NM_000350, intron 11 of 49)	L2c|LINE|L2	43813	NM_000350	24	Hs.416707	NM_000350	ENSG00000198691	ABCA4	ABC10|ABCR|ARMD2|CORD3|FFM|RMP|RP19|STGD|STGD1	ATP binding cassette subfamily A member 4	protein-coding
chr1	96877367	96877425	0.003968254	-2.501131528	0.0822805102980899±0.0637878131516584	0.0145338730894508±0.0146674231836616	Intergenic	Intergenic	-37715	NR_110693	101928241	Hs.514137	NR_110693	ENSG00000231987	LINC01787	-	long intergenic non-protein coding RNA 1787	ncRNA
chr1	96879125	96879183	0.007936508	2.060443469	0.0213689168726112±0.019442729223958	0.0891328509992362±0.0466263302716354	Intergenic	Intergenic	-39473	NR_110693	101928241	Hs.514137	NR_110693	ENSG00000231987	LINC01787	-	long intergenic non-protein coding RNA 1787	ncRNA
chr1	97348432	97348487	0.023809524	-2.114715954	0.0484050893792097±0.0319518750815635	0.0111763010569262±0.0105073234343008	Intergenic	Intergenic	160266	NR_125356	58155	Hs.596061	NM_021190	ENSG00000117569	PTBP2	PTBLP|brPTB|nPTB	polypyrimidine tract binding protein 2	protein-coding
chr1	97837049	97837110	0.003968254	2.081541437	0.0343266022608992±0.021242737082449	0.145290503132633±0.0737727930741367	intron (NM_000110, intron 16 of 22)	intron (NM_000110, intron 16 of 22)	275601	NR_046590	100873932	Hs.682651	NR_046590	ENSG00000232878	DPYD-AS1	-	DPYD antisense RNA 1	ncRNA
chr1	97980407	97980463	0.007936508	2.647183966	0.0109955273468179±0.0115191491758582	0.0688807457895051±0.0561868816201183	intron (NM_000110, intron 13 of 22)	intron (NM_000110, intron 13 of 22)	-282042	NR_046591	100873933	Hs.568669	NR_046591	ENSG00000235777	DPYD-AS2	-	DPYD antisense RNA 2	ncRNA
chr1	99463463	99463537	0.007936508	2.114173451	0.0259153136221584±0.0289314985172504	0.112198252758786±0.0450212837936616	intron (NM_001037317, intron 1 of 5)	MIRc|SINE|MIR	-6332	NR_033940	100129620	Hs.588631	NR_033940	ENSG00000232825	LOC100129620	-	uncharacterized LOC100129620	ncRNA
chr1	99569773	99569829	0.015873016	-3.013894136	0.116500936601629±0.102548001416706	0.0144230423282009±0.014288493084649	intron (NR_033940, intron 1 of 2)	intron (NR_033940, intron 1 of 2)	-99384	NM_001037317	163404	Hs.483948	NM_001010861	ENSG00000117598	PLPPR5	LPPR5|PAP2|PAP2D|PRG5	phospholipid phosphatase related 5	protein-coding
chr1	100000350	100000436	0.015873016	2.092860643	0.0144428055663742±0.0131922955934	0.0616120125066762±0.0324380795281465	intron (NR_031666, intron 3 of 4)	intron (NR_031666, intron 3 of 4)	-47033	NR_125951	101928270	Hs.576048	NR_125951	ENSG00000224445	LINC01708	-	long intergenic non-protein coding RNA 1708	ncRNA
chr1	100786262	100786329	0.01984127	2.773787478	0.0109955273468179±0.0115191491758582	0.0751985203926122±0.0679430458586692	Intergenic	MSTB-int|LTR|ERVL-MaLR	-24275	NM_001319211	8556	Hs.127411	NM_003672	ENSG00000079335	CDC14A	DFNB105|DFNB32|DFNB35|cdc14|hCDC14	cell division cycle 14A	protein-coding
chr1	102051790	102051848	0.003968254	2.51871361	0.00827504699848142±0.00771057861184385	0.0474218853551009±0.032863932598608	Intergenic	Tigger4|DNA|TcMar-Tigger	260817	NR_110212	118427	Hs.484475	NM_058170	ENSG00000118733	OLFM3	NOE3|NOELIN3|OPTIMEDIN	olfactomedin 3	protein-coding
chr1	104482108	104482220	0.003968254	-2.151674244	0.044465104774207±0.00832561333322585	0.0100069293051562±0.0091391272908007	Intergenic	Intergenic	-133481	NR_033990	100129138	Hs.514487	NR_033990	ENSG00000215869	LOC100129138	-	THAP domain containing 3 pseudogene	pseudo
chr1	106814225	106814288	0.003968254	-2.43535194	0.0770786498389331±0.0370515270967646	0.0142501722711532±0.0140379875263359	Intergenic	L1MA4A|LINE|L1	-243382	NR_146609	105378884	Hs.568533	NR_146609		LINC01677	-	long intergenic non-protein coding RNA 1677	ncRNA
chr1	107324313	107324373	0.01984127	2.130783496	0.0154343049941553±0.0174483541633421	0.0675953505583126±0.0586432765596046	Intergenic	Intergenic	-36518	NR_147165	105378889	Hs.568674	NR_147165	ENSG00000237460	LINC01661	-	long intergenic non-protein coding RNA 1661	ncRNA
chr1	107489198	107489279	0.015873016	2.235151344	0.0188914072164008±0.017475461659689	0.0889430276753889±0.0525634895353446	Intergenic	Intergenic	-110057	NM_018137	55170	Hs.26006	NM_018137	ENSG00000198890	PRMT6	HRMT1L6	protein arginine methyltransferase 6	protein-coding
chr1	109080942	109081005	0.007936508	2.743978881	0.0104948619052978±0.0106609338790061	0.0703066943389566±0.0372969453507733	Intergenic	L1PA16|LINE|L1	-21748	NM_001010883	284611	Hs.200230	NM_001010883	ENSG00000162636	FAM102B	SYM-3B	family with sequence similarity 102 member B	protein-coding
chr1	109235485	109235656	0.007936508	2.2804811	0.0084606882685452±0.0101201248638356	0.0411054029306524±0.0233044193200286	intron (NM_001349764, intron 1 of 5)	intron (NM_001349764, intron 1 of 5)	639	NM_001349763	55119	Hs.342307	NM_018061	ENSG00000134186	PRPF38B	NET1	pre-mRNA processing factor 38B	protein-coding
chr1	109506323	109506382	0.015873016	-2.689564933	0.0920273528140619±0.0956271153701359	0.0142651784685474±0.014041518392932	promoter-TSS (NM_015127)	promoter-TSS (NM_015127)	-232	NM_015127	23155	Hs.658489	NM_015127	ENSG00000121940	CLCC1	MCLC	chloride channel CLIC like 1	protein-coding
chr1	109648672	109648738	0.003968254	2.302580475	0.0191490931773736±0.013099379415739	0.0944700190246998±0.0398173954997879	exon (NM_001366200, exon 5 of 5)	exon (NM_001366200, exon 5 of 5)	5890	NR_003023	677766	Hs.550815	NR_003023	ENSG00000278249	SCARNA2	HBII-382|mgU2-25/61	small Cajal body-specific RNA 2	ncRNA
chr1	109649188	109649353	0.035714286	2.43613524	0.0128361746728833±0.0121719532011058	0.069468096512315±0.0553725996119938	exon (NM_001366200, exon 4 of 5)	exon (NM_001366200, exon 4 of 5)	6098	NM_001366201	127003	Hs.446962	NM_001122961	ENSG00000179902	C1orf194	-	chromosome 1 open reading frame 194	protein-coding
chr1	109831483	109831587	0.01984127	2.350013914	0.0137072537953922±0.0167136532308734	0.0698835779739636±0.0562755871872804	Intergenic	Intergenic	-5745	NM_001350238	84722	Hs.405925	NM_032636	ENSG00000134222	PSRC1	DDA3|FP3214	proline and serine rich coiled-coil 1	protein-coding
chr1	110132426	110132496	0.007936508	-2.281162818	0.069265751078923±0.0307497234296575	0.0142501722711532±0.0140379875263359	intron (NM_006496, intron 7 of 8)	L1MB5|LINE|L1	-9054	NR_029583	406974		NR_029583	ENSG00000284443	MIR197	MIRN197|miR-197|miRNA197	microRNA 197	ncRNA
chr1	110638498	110638553	0.031746032	-2.036968298	0.0868088719604808±0.0562613969878713	0.0211531746355198±0.02174738722004	intron (NR_126382, intron 1 of 3)	intron (NR_126382, intron 1 of 3)	13216	NR_126382	104355139	Hs.628193	NR_126382	ENSG00000258673	LINC01397	-	long intergenic non-protein coding RNA 1397	ncRNA
chr1	110954251	110954320	0.003968254	2.263802996	0.014571209872132±0.00947558981971254	0.0699790785591612±0.0257951170252177	intron (NR_102697, intron 1 of 2)	intron (NR_102697, intron 1 of 2)	-3740	NM_006402	10542	Hs.439815	NM_006402	ENSG00000134248	LAMTOR5	HBXIP|XIP	late endosomal/lysosomal adaptor, MAPK and MTOR activator 5	protein-coding
chr1	111071285	111071344	0.031746032	-2.671578957	0.07200887563896±0.0553926031298668	0.0113021385741008±0.0105865037756608	Intergenic	Intergenic	-9518	NM_005549	3744	Hs.248140	NM_005549	ENSG00000143105	KCNA10	Kcn1|Kv1.8	potassium voltage-gated channel subfamily A member 10	protein-coding
chr1	112451411	112451473	0.007936508	2.064152082	0.0224582200448939±0.0220377619707025	0.0939176084624791±0.0438271008671179	promoter-TSS (NR_046619)	promoter-TSS (NR_046619)	-837	NR_046619	100873995	Hs.535274	NR_046619	ENSG00000237556	KCND3-AS1	-	KCND3 antisense RNA 1	ncRNA
chr1	112482852	112482961	0.003968254	-2.161557919	0.0875103311678537±0.0467818249450557	0.0195598516399155±0.0125268180336621	intron (NM_172198, intron 2 of 6)	L1PA7|LINE|L1	30628	NR_046619	100873995	Hs.535274	NR_046619	ENSG00000237556	KCND3-AS1	-	KCND3 antisense RNA 1	ncRNA
chr1	114932470	114932529	0.003968254	-2.090860407	0.0564609096817125±0.0298384938653097	0.0132536705764309±0.0136664719417394	Intergenic	Intergenic	121324	NM_033020	51592	Hs.26837	NM_015906	ENSG00000197323	TRIM33	ECTO|PTC7|RFG7|TF1G|TIF1G|TIF1GAMMA|TIFGAMMA	tripartite motif containing 33	protein-coding
chr1	115868785	115868848	0.003968254	2.777654017	0.0100020981972445±0.0103925997405988	0.0685880239443475±0.0395935702150842	intron (NM_002506, intron 1 of 2)	L2a|LINE|L2	12040	NM_002506	4803	Hs.2561	NM_002506	ENSG00000134259	NGF	Beta-NGF|HSAN5|NGFB	nerve growth factor	protein-coding
chr1	116217077	116217144	0.023809524	-2.092609029	0.0555919832691774±0.0319854408918926	0.0130338908887706±0.0136010895885922	intron (NM_138959, intron 4 of 7)	intron (NM_138959, intron 4 of 7)	31861	NM_001172412	81839	Hs.515130	NM_138959	ENSG00000173218	VANGL1	KITENIN|LPP2|STB2|STBM2	VANGL planar cell polarity protein 1	protein-coding
chr1	116364985	116365041	0.03968254	-2.06003223	0.088207811738126±0.0910408864665976	0.0211531746355198±0.02174738722004	Intergenic	L1MC5|LINE|L1	18311	NM_001111061	4808	Hs.46296	NM_005599	ENSG00000177551	NHLH2	HEN2|NSCL2|bHLHa34	nescient helix-loop-helix 2	protein-coding
chr1	116674604	116674663	0.007936508	2.174947274	0.0192627264490779±0.0201632122377941	0.0869845509095214±0.0593246356495109	intron (NM_152367, intron 6 of 6)	L2b|LINE|L2	20258	NM_152367	126868	Hs.376194	NM_152367	ENSG00000173212	MAB21L3	C1orf161	mab-21 like 3	protein-coding
chr1	118169789	118169863	0.047619048	2.161920699	0.0128361746728833±0.0121719532011058	0.0574431962697413±0.0479747364448918	3' UTR (NM_017709, exon 2 of 2)	3' UTR (NM_017709, exon 2 of 2)	21156	NM_017709	54855	Hs.356216	NM_017709	ENSG00000183508	TENT5C	FAM46C	terminal nucleotidyltransferase 5C	protein-coding
chr1	118616979	118617062	0.027777778	-2.041908179	0.120339763602197±0.0889097686233944	0.0292235884842985±0.0209950904151867	intron (NM_206996, intron 16 of 48)	intron (NM_206996, intron 16 of 48)	110830	NM_206996	200162	Hs.528821	NM_206996	ENSG00000155761	SPAG17	CT143|PF6	sperm associated antigen 17	protein-coding
chr1	118804355	118804416	0.047619048	2.311861233	0.0175983993159426±0.0147023907830767	0.0873801417539482±0.128664035434626	Intergenic	Intergenic	-76535	NM_206996	200162	Hs.528821	NM_206996	ENSG00000155761	SPAG17	CT143|PF6	sperm associated antigen 17	protein-coding
chr1	119065268	119065334	0.03968254	2.41455284	0.0159349704356754±0.0178128557069098	0.0849579634071334±0.084652787934075	Intergenic	L1MA8|LINE|L1	-337450	NM_206996	200162	Hs.528821	NM_206996	ENSG00000155761	SPAG17	CT143|PF6	sperm associated antigen 17	protein-coding
chr1	119190903	119190958	0.03968254	-2.204444988	0.0515112581083393±0.0364217716696094	0.0111763010569262±0.0105073234343008	Intergenic	Intergenic	340035	NM_001330677	6913	Hs.146196	NM_152380	ENSG00000092607	TBX15	TBX14	T-box transcription factor 15	protein-coding
chr1	119882003	119882090	0.007936508	2.829197324	0.0150002742105565±0.0154029788200099	0.106603743674767±0.0720008200160733	intron (NR_146623, intron 2 of 3)	MamGypLTR2b|LTR|Gypsy	11172	NR_146623	105378934		NR_146623	ENSG00000232650	LINC01780	-	long intergenic non-protein coding RNA 1780	ncRNA
chr1	120386933	120387011	0.03968254	-2.355172215	0.1496010887138±0.113043212114606	0.0292386470201566±0.0210444923527518	exon (NM_001047980, exon 1 of 8)	exon (NM_001047980, exon 1 of 8)	531	NM_001047980	343505		NM_001047980		NBPF7	-	NBPF member 7	protein-coding
chr1	145705131	145705191	0.03968254	-2.097796176	0.0355847804218506±0.0298827809346567	0.00831313276896964±0.00827761855879156	intron (NM_007053, intron 3 of 5)	L2b|LINE|L2	10425	NR_103845	11126	Hs.488237	NM_007053	ENSG00000117281	CD160	BY55|NK1|NK28	CD160 molecule	protein-coding
chr1	146909651	146909707	0.003968254	2.316135325	0.0107451990202684±0.00623375628324629	0.0535107047174253±0.0229883908522218	intron (NR_038423, intron 3 of 3)	L1MCc|LINE|L1	80020	NR_038423	100289211	Hs.323484	NR_038423	ENSG00000278811	LINC00624	-	long intergenic non-protein coding RNA 624	ncRNA
chr1	149204381	149204474	0.003968254	-2.356776501	0.136498553212516±0.0709675617364109	0.0266481845989224±0.025202489115446	Intergenic	Intergenic	-10159	NR_104078	101954269		NR_104078	ENSG00000207349	RNVU1-17	RNU1-127|vU1.17	RNA, variant U1 small nuclear 17	snRNA
chr1	149374200	149374257	0.007936508	2.400245172	0.0108740460251425±0.0107481636918451	0.0574033133068318±0.0573605079552805	intron (NR_027484, intron 3 of 6)	MLT1E1A|LTR|ERVL-MaLR	4935	NR_027484	100132417	Hs.77424	NM_001128589	ENSG00000265531	FCGR1CP	CD64c|FCGR1C|FCRIC|IGFR1|IGFRC	Fc fragment of IgG receptor Ic, pseudogene	pseudo
chr1	149431006	149431067	0.007936508	-2.558911286	0.0763387826914074±0.0673012394932374	0.0129549630022086±0.0133439304801434	intron (NR_160941, intron 1 of 3)	intron (NR_160941, intron 1 of 3)	-30484	NM_001355409	440686		NM_001025303	ENSG00000203818	HIST2H3PS2	p06	histone cluster 2 H3 pseudogene 2	protein-coding
chr1	149710031	149710087	0.031746032	-2.183590674	0.0507720130552467±0.0473557989327157	0.0111763010569262±0.0105073234343008	intron (NR_135813, intron 1 of 2)	intron (NR_135813, intron 1 of 2)	9303	NR_135813	101929798	Hs.649642	NR_135813	ENSG00000275585	LOC101929798	CH17-118O6.3	phosphodiesterase 4D interacting protein pseudogene	pseudo
chr1	150912305	150912376	0.023809524	-2.225089174	0.0758195752864796±0.0481794623994484	0.0162167104708775±0.0160438917964387	intron (NM_001366418, intron 3 of 21)	intron (NM_001366418, intron 3 of 21)	13502	NM_012432	9869	Hs.643565	NM_012432	ENSG00000143379	SETDB1	ESET|H3-K9-HMTase4|KG1T|KMT1E|TDRD21	SET domain bifurcated histone lysine methyltransferase 1	protein-coding
chr1	152124833	152124893	0.03968254	2.446731838	0.0142087891337996±0.0150016688035938	0.0774634336607335±0.0800998718351188	Intergenic	LTR67B|LTR|ERVL	6841	NM_001122965	126638	Hs.376144	NM_152364	ENSG00000215853	RPTN	-	repetin	protein-coding
chr1	154211665	154211720	0.003968254	-2.005725915	0.0843755890480932±0.0573770713670956	0.0210103435734452±0.0135682732942602	intron (NM_001287816, intron 8 of 26)	intron (NM_001287816, intron 8 of 26)	18262	NM_014847	9898	Hs.490551	NM_014847	ENSG00000143569	UBAP2L	NICE-4|NICE4	ubiquitin associated protein 2 like	protein-coding
chr1	154898968	154899024	0.011904762	2.275462106	0.0173005978013372±0.0201356899342627	0.0837613094009379±0.0470215568255438	intron (NM_001348696, intron 3 of 4)	intron (NM_001348696, intron 3 of 4)	10199	NM_001323011	10654	Hs.30954	NM_006556	ENSG00000163344	PMVK	HUMPMKI|PMK|PMKA|PMKASE|POROK1	phosphomevalonate kinase	protein-coding
chr1	155311327	155311385	0.03968254	2.083878922	0.0109955273468179±0.0115191491758582	0.0466150469331434±0.0387945873229689	intron (NM_001366177, intron 25 of 27)	intron (NM_001366177, intron 25 of 27)	4880	NR_030282	693140		NR_030282	ENSG00000283701	MIR555	MIRN555|hsa-mir-555	microRNA 555	ncRNA
chr1	156511731	156511826	0.043650794	-2.034144585	0.081911083391231±0.0583299621610045	0.019998809081144±0.0217972333823555	intron (NM_178229, intron 22 of 37)	L2c|LINE|L2	30578	NM_178229	128239	Hs.591495	NM_178229	ENSG00000183856	IQGAP3	-	IQ motif containing GTPase activating protein 3	protein-coding
chr1	156755933	156756056	0.007936508	2.195317303	0.0165545609645353±0.0271248477227624	0.0758182971057675±0.0323982039586577	intron (NM_005973, intron 2 of 6)	intron (NM_005973, intron 2 of 6)	18668	NM_005973	5546	Hs.516948	NM_005973	ENSG00000143294	PRCC	RCCP1|TPRC	proline rich mitotic checkpoint control factor	protein-coding
chr1	156761103	156761179	0.007936508	2.073636611	0.0113623383714127±0.01137983915773	0.0478293565499251±0.0397817955293607	intron (NM_005973, intron 3 of 6)	intron (NM_005973, intron 3 of 6)	23814	NM_005973	5546	Hs.516948	NM_005973	ENSG00000143294	PRCC	RCCP1|TPRC	proline rich mitotic checkpoint control factor	protein-coding
chr1	156946667	156946725	0.023809524	-2.01676196	0.0660733966657688±0.0664947543139105	0.0163275412321274±0.0163670934554728	intron (NM_198236, intron 7 of 40)	intron (NM_198236, intron 7 of 40)	-40660	NR_030527	768220		NR_030527	ENSG00000211581	MIR765	MIRN765|hsa-mir-765|mir-765	microRNA 765	ncRNA
chr1	157110437	157110493	0.035714286	-2.011759223	0.0522439550503934±0.0376792003976095	0.0129549630022086±0.0133439304801434	Intergenic	Intergenic	-2082	NM_005240	2117	Hs.105636	NM_005240	ENSG00000117036	ETV3	METS|PE-1|PE1	ETS variant 3	protein-coding
chr1	157811527	157811586	0.011904762	-2.062086548	0.120324608458612±0.0751418203249307	0.0288140664004525±0.0123557946025236	promoter-TSS (NM_005894)	promoter-TSS (NM_005894)	41	NM_001347698	922	Hs.134035	NM_005894	ENSG00000073754	CD5L	AIM|API6|CT-2|PRO229|SP-ALPHA|Spalpha|hAIM	CD5 molecule like	protein-coding
chr1	157934893	157934951	0.003968254	-2.157361126	0.093869621479795±0.0196663900427927	0.0210423701634342±0.017641456894064	Intergenic	Intergenic	-28141	NM_001286349	55243	Hs.272234	NM_018240	ENSG00000183853	KIRREL1	KIRREL|NEPH1	kirre like nephrin family adhesion molecule 1	protein-coding
chr1	159027356	159027413	0.035714286	2.288936855	0.0123434109648301±0.0120578334632858	0.0603217371867736±0.0641051089627262	Intergenic	MER61-int|LTR|ERV1	19171	NM_004833	9447	Hs.733411	NM_004833	ENSG00000163568	AIM2	PYHIN4	absent in melanoma 2	protein-coding
chr1	159930888	159930949	0.047619048	2.160467373	0.0109955273468179±0.0115191491758582	0.0491565672162093±0.0462054466109756	promoter-TSS (NR_038849)	promoter-TSS (NR_038849)	-95	NR_038849	100505633	Hs.445045	NR_038849	ENSG00000224259	LINC01133	-	long intergenic non-protein coding RNA 1133	ncRNA
chr1	160796080	160796149	0.035714286	2.038614711	0.0253010911057152±0.0214112065323658	0.103949744933367±0.0756753711258881	intron (NM_001261456, intron 9 of 9)	Tigger2|DNA|TcMar-Tigger	30151	NM_001261456	4063	Hs.403857	NM_002348	ENSG00000122224	LY9	CD229|SLAMF3|hly9|mLY9	lymphocyte antigen 9	protein-coding
chr1	162544790	162544848	0.011904762	-2.254955825	0.0780778641236254±0.0373361163963036	0.0163575622719759±0.0164070728943171	intron (NM_003115, intron 2 of 9)	intron (NM_003115, intron 2 of 9)	13130	NM_001324114	6675	Hs.492859	NM_003115	ENSG00000117143	UAP1	AGX|AGX1|AGX2|SPAG2	UDP-N-acetylglucosamine pyrophosphorylase 1	protein-coding
chr1	164628772	164628831	0.023809524	2.025054226	0.0193842168572773±0.0215802017698331	0.0788951533541775±0.0633433450924208	intron (NM_001204963, intron 2 of 8)	intron (NM_001204963, intron 2 of 8)	99843	NM_001353130	5087	Hs.557097	NM_002585	ENSG00000185630	PBX1	CAKUHED	PBX homeobox 1	protein-coding
chr1	166428578	166428642	0.003968254	2.385215981	0.010616359766067±0.0103415259291997	0.0554622116683535±0.0202130745374666	Intergenic	MSTB|LTR|ERVL-MaLR	30666	NR_146890	105371590	Hs.575926	NR_146890	ENSG00000234142	LINC01675	-	long intergenic non-protein coding RNA 1675	ncRNA
chr1	166781554	166781611	0.047619048	-2.222970345	0.0679220135367105±0.0796984555341118	0.0145488879319051±0.0085465163230933	Intergenic	L1PA16|LINE|L1	-27129	NM_001314014	57645	Hs.432752	NM_017542	ENSG00000143157	POGK	BASS2|KRBOX2|LST003	pogo transposable element derived with KRAB domain	protein-coding
chr1	168373826	168373966	0.035714286	2.035687887	0.0154430681705842±0.0174642594186498	0.0633193873579307±0.0524691322184099	intron (NR_037851, intron 3 of 3)	intron (NR_037851, intron 3 of 3)	17998	NR_037851	100505918	Hs.568494	NR_037851		LOC100505918	-	uncharacterized LOC100505918	ncRNA
chr1	168399452	168399508	0.007936508	2.09329271	0.0229765949225512±0.0263564676625905	0.0980459283635245±0.0366911167659314	Intergenic	Intergenic	-7586	NR_037851	100505918	Hs.568494	NR_037851		LOC100505918	-	uncharacterized LOC100505918	ncRNA
chr1	168927811	168927875	0.003968254	-2.228892944	0.0827516255819344±0.0502440919778695	0.0176527715409205±0.0166486924053612	intron (NR_104091, intron 3 of 4)	intron (NR_104091, intron 3 of 4)	128400	NR_104091	101978719	Hs.517849	NR_104091	ENSG00000203601	LINC00970	-	long intergenic non-protein coding RNA 970	ncRNA
chr1	169155732	169155834	0.007936508	2.312747315	0.0129576650810826±0.0144657642869915	0.0643773454129143±0.0327325368831591	intron (NM_013330, intron 10 of 11)	L1P2|LINE|L1	79855	NM_001677	481	Hs.291196	NM_001677	ENSG00000143153	ATP1B1	ATP1B	ATPase Na+/K+ transporting subunit beta 1	protein-coding
chr1	170059146	170059204	0.031746032	-2.150437157	0.0652168697881116±0.0534189286013183	0.0146897316464739±0.0147371203350704	Intergenic	L1PA3|LINE|L1	-15296	NM_001204514	22920	Hs.433442	NM_014970	ENSG00000075945	KIFAP3	FLA3|KAP-1|KAP-3|KAP3|SMAP|Smg-GDS|dJ190I16.1	kinesin associated protein 3	protein-coding
chr1	170503974	170504035	0.003968254	2.287549653	0.0332048731867011±0.0390067177714837	0.162114883296074±0.0771544038692798	intron (NM_001320252, intron 2 of 6)	intron (NM_001320252, intron 2 of 6)	-2255	NR_125958	101928650	Hs.676662	NR_125958		GORAB-AS1	-	GORAB antisense RNA 1	ncRNA
chr1	170699765	170699825	0.015873016	2.068319528	0.0152989620492201±0.0191412110945777	0.0641635206959614±0.0532432880412947	intron (NM_006902, intron 4 of 4)	MER5A1|DNA|hAT-Charlie	66523	NM_006902	5396	Hs.283416	NM_006902	ENSG00000116132	PRRX1	AGOTC|PHOX1|PMX1|PRX-1|PRX1	paired related homeobox 1	protein-coding
chr1	171534914	171534976	0.01984127	-2.079752088	0.0609077492384818±0.0421374322210413	0.0144080361308067±0.0142852305540085	intron (NM_015172, intron 20 of 33)	intron (NM_015172, intron 20 of 33)	-53958	NM_001368164	110806290		NM_001368164		MYOCOS	-	myocilin opposite strand	protein-coding
chr1	171710352	171710414	0.011904762	-2.346349961	0.142742239637491±0.0969776633033858	0.0280692486682019±0.0222549723602996	intron (NM_003762, intron 1 of 7)	intron (NM_003762, intron 1 of 7)	822	NM_001185127	8674	Hs.6651	NM_003762	ENSG00000117533	VAMP4	VAMP-4|VAMP24	vesicle associated membrane protein 4	protein-coding
chr1	172077960	172078018	0.007936508	-2.189491946	0.0610299310643282±0.0424467294599827	0.013379507535075±0.0140783912727308	intron (NR_146559, intron 14 of 20)	intron (NR_146559, intron 14 of 20)	-29959	NR_036066	100422882		NR_036066	ENSG00000283152	MIR3120	mir-3120	microRNA 3120	ncRNA
chr1	173014936	173014995	0.047619048	2.503114505	0.0100020981972445±0.0103925997405988	0.0567026900075382±0.0733765971650191	intron (NM_005092, intron 1 of 2)	L2|LINE|L2	5137	NM_005092	8995	Hs.248197	NM_005092	ENSG00000120337	TNFSF18	AITRL|GITRL|TL6|TNLG2A|hGITRL	TNF superfamily member 18	protein-coding
chr1	173190217	173190273	0.003968254	-2.199217471	0.074980997727018±0.0341007711466677	0.0163275412321274±0.0163670934554728	Intergenic	L2a|LINE|L2	-13775	NM_003326	7292	Hs.181097	NM_003326	ENSG00000117586	TNFSF4	CD134L|CD252|GP34|OX-40L|OX4OL|TNLG2B|TXGP1	TNF superfamily member 4	protein-coding
chr1	173196972	173197031	0.003968254	-2.294816786	0.0554586527234033±0.0222828722161919	0.0113021385741008±0.0105865037756608	Intergenic	L1PA5|LINE|L1	-20532	NM_003326	7292	Hs.181097	NM_003326	ENSG00000117586	TNFSF4	CD134L|CD252|GP34|OX-40L|OX4OL|TNLG2B|TXGP1	TNF superfamily member 4	protein-coding
chr1	175426024	175426082	0.003968254	2.482773726	0.012722578545581±0.0130191352423089	0.0711155388108209±0.0520818487048742	intron (NM_001328635, intron 2 of 22)	intron (NM_001328635, intron 2 of 22)	-263930	NM_001162894	9674	Hs.518138	NM_014656	ENSG00000235750	KIAA0040	-	KIAA0040	protein-coding
chr1	176662357	176662414	0.047619048	-2.152909062	0.0595686061076044±0.0443663108412651	0.0133945223775293±0.0141280361721861	intron (NM_020318, intron 6 of 22)	MIRb|SINE|MIR	230075	NM_021936	60676	Hs.187284	NM_020318	ENSG00000116183	PAPPA2	PAPP-A2|PAPP-E|PAPPE|PLAC3	pappalysin 2	protein-coding
chr1	177495595	177495651	0.015873016	-2.166981672	0.106198361500794±0.0587764062129166	0.0236478320799139±0.0285334884181517	Intergenic	Intergenic	-174036	NR_110722	101928778	Hs.573792	NR_110722	ENSG00000236720	LINC01741	-	long intergenic non-protein coding RNA 1741	ncRNA
chr1	177728922	177728978	0.031746032	-2.580514396	0.0861820908838717±0.0687324334436689	0.0144080361308067±0.0142852305540085	Intergenic	L1PA3|LINE|L1	59291	NR_110722	101928778	Hs.573792	NR_110722	ENSG00000236720	LINC01741	-	long intergenic non-protein coding RNA 1741	ncRNA
chr1	178340652	178340723	0.003968254	2.046068263	0.0298869636588452±0.027432149985074	0.123426870040835±0.0481314892025385	intron (NM_004841, intron 1 of 15)	intron (NM_004841, intron 1 of 15)	30102	NM_004841	9462	Hs.496139	NM_004841	ENSG00000075391	RASAL2	NGAP	RAS protein activator like 2	protein-coding
chr1	178489288	178489346	0.007936508	-2.657537431	0.0952006373057205±0.045726721820688	0.0150883369571346±0.0173400033276276	intron (NM_001170723, intron 5 of 8)	intron (NM_001170723, intron 5 of 8)	7073	NM_001170723	84066	Hs.534501	NM_032126	ENSG00000240021	TEX35	C1orf49|TSC24	testis expressed 35	protein-coding
chr1	180485664	180485726	0.03968254	-2.167557814	0.106240780417825±0.0918076108853151	0.0236478320799139±0.0285334884181517	Intergenic	Intergenic	-13983	NM_032360	84320	Hs.200051	NM_032360	ENSG00000230124	ACBD6	-	acyl-CoA binding domain containing 6	protein-coding
chr1	180571270	180571401	0.03968254	-2.10696336	0.0506434934743586±0.0445931905230662	0.0117561328561729±0.0141348533150381	Intergenic	Intergenic	-29822	NR_137330	9213	Hs.227656	NM_004736	ENSG00000143324	XPR1	IBGC6|SLC53A1|SYG1|X3	xenotropic and polytropic retrovirus receptor 1	protein-coding
chr1	180586139	180586226	0.03968254	2.060287685	0.0237085198759019±0.0337986389462692	0.0988809965604462±0.08175443385951	Intergenic	L2b|LINE|L2	-14975	NR_137330	9213	Hs.227656	NM_004736	ENSG00000143324	XPR1	IBGC6|SLC53A1|SYG1|X3	xenotropic and polytropic retrovirus receptor 1	protein-coding
chr1	181567226	181567281	0.023809524	-2.229465822	0.0912920084734721±0.0909366106846712	0.0194668944981227±0.0190545403563434	intron (NM_001205293, intron 6 of 47)	MIRb|SINE|MIR	114601	NM_001205293	777	Hs.437444	NM_000721	ENSG00000198216	CACNA1E	BII|CACH6|CACNL1A6|Cav2.3|EIEE69|gm139	calcium voltage-gated channel subunit alpha1 E	protein-coding
chr1	181763490	181763546	0.047619048	2.214661587	0.0132144900873389±0.0166629588568881	0.0613380517440092±0.0499710330224203	intron (NM_001205293, intron 45 of 47)	intron (NM_001205293, intron 45 of 47)	267329	NM_001009992	127665	Hs.684328	NM_001009992	ENSG00000179930	ZNF648	-	zinc finger protein 648	protein-coding
chr1	182595180	182595237	0.003968254	2.178199806	0.021110361014751±0.0166580560930775	0.0955430582200526±0.0514719774635464	Intergenic	Intergenic	10934	NR_036490	284648	Hs.253475	NR_036490	ENSG00000261504	LINC01686	-	long intergenic non-protein coding RNA 1686	ncRNA
chr1	183144246	183144307	0.01984127	2.112191911	0.0219820518224771±0.0307945662847257	0.0950388886312463±0.059672415474913	Intergenic	L1MA2|LINE|L1	-11122	NM_005562	3918	Hs.591484	NM_005562	ENSG00000058085	LAMC2	B2T|BM600|CSF|EBR2|EBR2A|LAMB2T|LAMNB2	laminin subunit gamma 2	protein-coding
chr1	183189743	183189799	0.011904762	2.175445729	0.0206175885182766±0.0194276067058374	0.0931348642975768±0.0583645275228444	intron (NM_005562, intron 4 of 22)	intron (NM_005562, intron 4 of 22)	34372	NM_018891	3918	Hs.591484	NM_005562	ENSG00000058085	LAMC2	B2T|BM600|CSF|EBR2|EBR2A|LAMB2T|LAMNB2	laminin subunit gamma 2	protein-coding
chr1	184452832	184452888	0.01984127	2.215978578	0.0140675725344908±0.0132365701860611	0.0653574628501577±0.044136941289736	intron (NM_030806, intron 2 of 5)	intron (NM_030806, intron 2 of 5)	96697	NM_030806	81563	Hs.497159	NM_030806	ENSG00000116667	C1orf21	PIG13	chromosome 1 open reading frame 21	protein-coding
chr1	185211004	185211072	0.01984127	2.948154384	0.0104948619052978±0.0106609338790061	0.0809952648529464±0.100303273752106	intron (NM_017673, intron 16 of 18)	intron (NM_017673, intron 16 of 18)	75337	NM_006469	10625	Hs.497183	NM_006469	ENSG00000116679	IVNS1ABP	ARA3|FLARA3|HSPC068|KLHL39|ND1|NS-1|NS1-BP|NS1BP	influenza virus NS1A binding protein	protein-coding
chr1	185283583	185283638	0.015873016	-2.316042992	0.0555792898417665±0.0424154321985861	0.011161294859532±0.0104970862625354	intron (NM_006469, intron 1 of 14)	intron (NM_006469, intron 1 of 14)	2764	NM_006469	10625	Hs.497183	NM_006469	ENSG00000116679	IVNS1ABP	ARA3|FLARA3|HSPC068|KLHL39|ND1|NS-1|NS1-BP|NS1BP	influenza virus NS1A binding protein	protein-coding
chr1	186204452	186204589	0.023809524	2.179306488	0.0108740460251425±0.0107481636918451	0.0492524444144921±0.0317325432020101	Intergenic	MLT1J1|LTR|ERVL-MaLR	-60884	NM_001127708	10216	Hs.647723	NM_005807	ENSG00000116690	PRG4	CACP|HAPO|JCAP|MSF|SZP	proteoglycan 4	protein-coding
chr1	186521166	186521229	0.035714286	2.278161503	0.00827504699848142±0.00771057861184385	0.0401388953693576±0.0394151006174527	Intergenic	L1M2|LINE|L1	-90952	NM_002597	5132	Hs.654381	NM_002597	ENSG00000116703	PDC	MEKA|PHD|PhLOP|PhLP	phosducin	protein-coding
chr1	187168262	187168322	0.03968254	-2.15629651	0.0878169588095037±0.076481977757828	0.0197001015069216±0.0217127720098278	intron (NR_126347, intron 1 of 3)	L1PA16|LINE|L1	106318	NR_126347	104169671		NR_126347	ENSG00000230426	LINC01036	-	long intergenic non-protein coding RNA 1036	ncRNA
chr1	187318319	187318380	0.015873016	-2.394495925	0.0526157698953621±0.045140559172983	0.0100069293051562±0.0091391272908007	intron (NR_126347, intron 3 of 3)	L1HS|LINE|L1	-94410	NR_132374	106144535	Hs.568709	NR_132374		LINC01037	-	long intergenic non-protein coding RNA 1037	ncRNA
chr1	188413001	188413086	0.035714286	-2.088021604	0.108839319507766±0.0771846666935673	0.0255993349875773±0.0240088032054082	Intergenic	L2|LINE|L2	1000284	NR_132374	106144535	Hs.568709	NR_132374		LINC01037	-	long intergenic non-protein coding RNA 1037	ncRNA
chr1	190718654	190718724	0.011904762	2.046310501	0.0330980562886995±0.0381825754408496	0.136710959554939±0.07680839601029	intron (NR_033922, intron 2 of 4)	intron (NR_033922, intron 2 of 4)	124669	NR_033922	440704		NR_033922	ENSG00000231175	LINC01720	-	long intergenic non-protein coding RNA 1720	ncRNA
chr1	192031199	192031278	0.003968254	-2.39995077	0.0528150872624252±0.0332228982944804	0.0100069293051562±0.0091391272908007	Intergenic	L1ME2|LINE|L1	-96353	NM_130782	64407	Hs.440890	NM_130782	ENSG00000150681	RGS18	RGS13	regulator of G protein signaling 18	protein-coding
chr1	194039721	194039826	0.003968254	2.463364839	0.0193842168572773±0.0215802017698331	0.106904248929011±0.0394899047363617	Intergenic	Intergenic	765899	NR_125789	101929184	Hs.146728	NR_125789	ENSG00000232077	LINC01031	TCONS_00000361	long intergenic non-protein coding RNA 1031	ncRNA
chr1	197025591	197025654	0.027777778	2.020177513	0.015556663809641±0.00989242468044287	0.0631030708496271±0.0518537503204371	intron (NM_001994, intron 7 of 11)	intron (NM_001994, intron 7 of 11)	10774	NM_001994	2165	Hs.435782	NM_001994	ENSG00000143278	F13B	FXIIIB	coagulation factor XIII B chain	protein-coding
chr1	197709386	197709446	0.043650794	2.29950054	0.0238317112599748±0.0139320329379476	0.117320489397444±0.149963623835518	intron (NM_001195216, intron 2 of 2)	L2a|LINE|L2	35194	NR_125340	163486	Hs.125056	NM_019049	ENSG00000213047	DENND1B	C1ORF18|C1orf218|FAM31B	DENN domain containing 1B	protein-coding
chr1	198361550	198361607	0.003968254	2.790750269	0.00827504699848142±0.00771057861184385	0.0572624611947131±0.0585206146028497	Intergenic	Intergenic	148496	NM_133262	127124	Hs.127743	NM_133262	ENSG00000151418	ATP6V1G3	ATP6G3|Vma10	ATPase H+ transporting V1 subunit G3	protein-coding
chr1	198477030	198477110	0.035714286	-2.316739648	0.0563078252547675±0.0504401453147909	0.0113021385741008±0.0105865037756608	Intergenic	L1PB1|LINE|L1	33005	NM_133262	127124	Hs.127743	NM_133262	ENSG00000151418	ATP6V1G3	ATP6G3|Vma10	ATPase H+ transporting V1 subunit G3	protein-coding
chr1	198484112	198484199	0.01984127	2.477056091	0.0132144900873389±0.0166629588568881	0.0735730217830181±0.083875118970922	Intergenic	Intergenic	25919	NM_133262	127124	Hs.127743	NM_133262	ENSG00000151418	ATP6V1G3	ATP6G3|Vma10	ATPase H+ transporting V1 subunit G3	protein-coding
chr1	199141735	199141790	0.023809524	-2.358165715	0.0579481055952138±0.0591650991358983	0.0113021385741008±0.0105865037756608	intron (NR_147896, intron 3 of 3)	MLT1F2|LTR|ERVL-MaLR	24037	NR_147896	400800	Hs.369324	NR_147896	ENSG00000231718	LINC02789	-	long intergenic non-protein coding RNA 2789	ncRNA
chr1	199211791	199211852	0.027777778	2.180535815	0.0161709268680644±0.0169072602765224	0.0733063506673799±0.0839073762173159	intron (NR_147896, intron 3 of 3)	intron (NR_147896, intron 3 of 3)	94096	NR_147896	400800	Hs.369324	NR_147896	ENSG00000231718	LINC02789	-	long intergenic non-protein coding RNA 2789	ncRNA
chr1	199745704	199745787	0.023809524	-2.176070876	0.0862755613201651±0.0515806993018626	0.019090846558654±0.016396832515926	Intergenic	L2a|LINE|L2	-251092	NM_003822	2494	Hs.33446	NM_003822	ENSG00000116833	NR5A2	B1F|B1F2|CPF|FTF|FTZ-F1|FTZ-F1beta|LRH-1|LRH1|hB1F-2	nuclear receptor subfamily 5 group A member 2	protein-coding
chr1	201105497	201105557	0.035714286	-2.502890111	0.0633494853649273±0.0518700465588722	0.0111763010569262±0.0105073234343008	intron (NM_001288569, intron 5 of 5)	intron (NM_001288569, intron 5 of 5)	18075	NM_001288565	252839	Hs.181444	NM_016456	ENSG00000116857	TMEM9	DERM4|TMEM9A	transmembrane protein 9	protein-coding
chr1	201702898	201702956	0.031746032	2.11952281	0.0206352858812506±0.0268238181187359	0.0896706736372514±0.0697284350004783	intron (NM_020443, intron 3 of 29)	L2a|LINE|L2	-6101	NM_001167738	89796	Hs.585374	NM_020443	ENSG00000134369	NAV1	POMFIL3|STEERIN1|UNC53H1	neuron navigator 1	protein-coding
chr1	201953013	201953077	0.003968254	-2.38220845	0.0935090061767213±0.0558591982274166	0.0179364810042782±0.0122741570284314	intron (NM_001319182, intron 1 of 10)	intron (NM_001319182, intron 1 of 10)	556	NM_001319182	6051	Hs.497391	NM_020216	ENSG00000176393	RNPEP	AP-B|APB	arginyl aminopeptidase	protein-coding
chr1	204562734	204562831	0.003968254	2.534683769	0.0187843070655528±0.0207074078557632	0.108845636413532±0.0561991511672197	Intergenic	Intergenic	77249	NM_002393	4194	Hs.497492	NM_002393	ENSG00000198625	MDM4	HDMX|MDMX|MRP1	MDM4 regulator of p53	protein-coding
chr1	204823555	204823612	0.003968254	-2.436133195	0.0953724320992848±0.0518135591974962	0.0176227505010721±0.0166122206478172	intron (NM_015090, intron 1 of 26)	intron (NM_015090, intron 1 of 26)	25802	NM_001005388	23114	Hs.13349	NM_015090	ENSG00000163531	NFASC	NEDCPMD|NF|NRCAML	neurofascin	protein-coding
chr1	204834144	204834205	0.035714286	-2.266524561	0.0780287485985975±0.0763359747870465	0.0162167104708775±0.0160438917964387	intron (NM_015090, intron 1 of 26)	L1MB4|LINE|L1	36393	NM_001005388	23114	Hs.13349	NM_015090	ENSG00000163531	NFASC	NEDCPMD|NF|NRCAML	neurofascin	protein-coding
chr1	205226493	205226660	0.031746032	2.836382738	0.0104948619052978±0.0106609338790061	0.0749571406828741±0.117688394218498	intron (NM_001331034, intron 1 of 3)	intron (NM_001331034, intron 1 of 3)	252	NM_001331034	9911	Hs.6360	NM_014858	ENSG00000133069	TMCC2	HUCEP11	transmembrane and coiled-coil domain family 2	protein-coding
chr1	205836383	205836445	0.01984127	-2.011508691	0.0830025356118677±0.0544239815407241	0.0205857600904483±0.0259577428055538	intron (NR_046097, intron 1 of 2)	HERV17-int|LTR|ERV1	5207	NR_046097	284581		NR_046097		LOC284581	-	uncharacterized LOC284581	ncRNA
chr1	205848999	205849057	0.015873016	-2.236418202	0.0525948890222038±0.0253503500051251	0.011161294859532±0.0104970862625354	intron (NR_046097, intron 1 of 2)	L1MA4A|LINE|L1	-10120	NR_046098	284581		NR_046097		LOC284581	-	uncharacterized LOC284581	ncRNA
chr1	206635326	206635381	0.003968254	-2.332825427	0.0902867384477753±0.0316485978541868	0.0179214661618239±0.0122239567034218	3' UTR (NM_015326, exon 20 of 20)	3' UTR (NM_015326, exon 20 of 20)	-8465	NM_001193321	9641	Hs.321045	NM_014002	ENSG00000263528	IKBKE	IKK-E|IKK-i|IKKE|IKKI	inhibitor of nuclear factor kappa B kinase subunit epsilon	protein-coding
chr1	206861256	206861313	0.007936508	-2.632558834	0.0804300093146773±0.0542219243331715	0.0129699691996028±0.0133494650103768	intron (NM_032960, intron 1 of 9)	intron (NM_032960, intron 1 of 9)	3035	NM_004759	9261	Hs.643566	NM_004759	ENSG00000162889	MAPKAPK2	MAPKAP-K2|MK-2|MK2	MAPK activated protein kinase 2	protein-coding
chr1	207251510	207251571	0.023809524	-2.90459176	0.0770738366090584±0.0963790331748545	0.0102928995202894±0.0129789115138753	TTS (NM_006212)	TTS (NM_006212)	-10664	NM_001017365	725	Hs.99886	NM_000716	ENSG00000123843	C4BPB	C4BP	complement component 4 binding protein beta	protein-coding
chr1	208926689	208926771	0.007936508	2.584018403	0.0114883087854632±0.0131782521811631	0.068884759873371±0.067831001573947	Intergenic	L2a|LINE|L2	24697	NR_146914	105372893	Hs.568720	NR_146914	ENSG00000232812	LINC01717	-	long intergenic non-protein coding RNA 1717	ncRNA
chr1	208983088	208983145	0.003968254	3.059059694	0.0165501019013852±0.0154211652398628	0.137933386329792±0.0754404814703107	Intergenic	MLT1C|LTR|ERVL-MaLR	81084	NR_146914	105372893	Hs.568720	NR_146914	ENSG00000232812	LINC01717	-	long intergenic non-protein coding RNA 1717	ncRNA
chr1	209196485	209196542	0.043650794	2.240996699	0.0170260132479832±0.0196115378472745	0.0804859720706169±0.0571423063385273	Intergenic	Intergenic	50715	NR_146915	105372894	Hs.98665	NR_146915	ENSG00000236950	LINC01774	-	long intergenic non-protein coding RNA 1774	ncRNA
chr1	209811461	209811519	0.007936508	-2.339544241	0.104193325629132±0.0486617651264253	0.0205857600904483±0.0259577428055538	intron (NM_001017402, intron 3 of 21)	intron (NM_001017402, intron 3 of 21)	13189	NM_001017402	3914	Hs.497636	NM_000228	ENSG00000196878	LAMB3	AI1A|BM600-125KDA|LAM5|LAMNB1	laminin subunit beta 3	protein-coding
chr1	210117020	210117082	0.047619048	2.204771772	0.0137160169718211±0.0167313877036621	0.0632310583242703±0.0622147008571614	intron (NM_001256006, intron 1 of 8)	intron (NM_001256006, intron 1 of 8)	5489	NM_001146264	255928	Hs.658866	NM_153262	ENSG00000143469	SYT14	SCAR11|sytXIV	synaptotagmin 14	protein-coding
chr1	210158125	210158184	0.003968254	2.009264858	0.015556663809641±0.00989242468044287	0.0626275551395767±0.0375999499508033	intron (NM_001146264, intron 3 of 8)	MSTA|LTR|ERVL-MaLR	46593	NM_001146264	255928	Hs.658866	NM_153262	ENSG00000143469	SYT14	SCAR11|sytXIV	synaptotagmin 14	protein-coding
chr1	210309872	210309934	0.027777778	2.30974548	0.0133368401144034±0.012816442381439	0.0661234670197675±0.0491459734634716	intron (NM_001256006, intron 7 of 8)	L2|LINE|L2	-96238	NM_001354173	56256	Hs.600545	NM_019605	ENSG00000082497	SERTAD4	DJ667H12.2	SERTA domain containing 4	protein-coding
chr1	210416342	210416400	0.003968254	-2.278598759	0.0548387064865961±0.0251569372339152	0.0113021385741008±0.0105865037756608	3' UTR (NM_019605, exon 4 of 4)	3' UTR (NM_019605, exon 4 of 4)	-9141	NR_024337	574036	Hs.446946	NR_024337	ENSG00000203706	SERTAD4-AS1	C1orf133	SERTAD4 antisense RNA 1	ncRNA
chr1	210584430	210584490	0.01984127	-2.770420727	0.0562336839704295±0.0619073699430299	0.00824169989457526±0.0082041493279418	intron (NM_018194, intron 6 of 11)	intron (NM_018194, intron 6 of 11)	81750	NM_001170580	55733	Hs.58650	NM_018194	ENSG00000054392	HHAT	MART2|SKI1|Skn	hedgehog acyltransferase	protein-coding
chr1	210644532	210644591	0.047619048	-2.074648034	0.0612859732436517±0.0622639533548692	0.0145488879319051±0.0085465163230933	intron (NM_018194, intron 8 of 11)	intron (NM_018194, intron 8 of 11)	141852	NM_001170580	55733	Hs.58650	NM_018194	ENSG00000054392	HHAT	MART2|SKI1|Skn	hedgehog acyltransferase	protein-coding
chr1	211552338	211552541	0.003968254	2.353897522	0.015556663809641±0.00989242468044287	0.0795261993221439±0.036516423597077	Intergenic	L2a|LINE|L2	-3657	NR_026761	84791	Hs.523932	NM_032705		LINC00467	C1orf97	long intergenic non-protein coding RNA 467	ncRNA
chr1	211742219	211742282	0.007936508	2.740629827	0.00988167349776168±0.0101810275279946	0.066045355955743±0.0413658448098949	Intergenic	MIR|SINE|MIR	10252	NM_021194	7779	Hs.519469	NM_021194	ENSG00000170385	SLC30A1	ZNT1|ZRC1	solute carrier family 30 member 1	protein-coding
chr1	212447835	212447906	0.003968254	2.116706798	0.0167273164671488±0.0113006666450729	0.0725468419153548±0.0730324538510666	intron (NR_125984, intron 1 of 3)	L2c|LINE|L2	10492	NR_125984	101929541	Hs.632493	NR_125982	ENSG00000226251	LINC02608	-	long intergenic non-protein coding RNA 2608	ncRNA
chr1	213104761	213104821	0.003968254	2.878421161	0.00827504699848142±0.00771057861184385	0.0608501395680963±0.0443033183265306	Intergenic	L1MC4|LINE|L1	-19092	NM_001136475	79805	Hs.96885	NM_024749	ENSG00000143494	VASH2	-	vasohibin 2	protein-coding
chr1	214793103	214793158	0.03968254	-2.281545097	0.0467156036705316±0.0401367723688577	0.0096083420379143±0.0101268917241625	intron (NM_016343, intron 5 of 19)	intron (NM_016343, intron 5 of 19)	16593	NM_016343	1063	Hs.497741	NM_016343	ENSG00000117724	CENPF	CENF|CILD31|PRO1779|STROMS|hcp-1	centromere protein F	protein-coding
chr1	216000008	216000079	0.003968254	2.89221905	0.00827504699848142±0.00771057861184385	0.0614349002046174±0.0457337982930748	intron (NM_206933, intron 47 of 71)	intron (NM_206933, intron 47 of 71)	-245763	NR_125992	102723833	Hs.232072	NR_125992	ENSG00000233620	LOC102723833	-	uncharacterized LOC102723833	ncRNA
chr1	216476340	216476400	0.011904762	2.586001429	0.0109831663964512±0.0122621852217578	0.0659464713112365±0.040159800508489	intron (NM_206933, intron 9 of 71)	intron (NM_206933, intron 9 of 71)	120368	NM_007123	7399	Hs.655974	NM_007123	ENSG00000042781	USH2A	RP39|US2|USH2|dJ1111A8.1	usherin	protein-coding
chr1	218271668	218271725	0.011904762	2.382671129	0.014701598774676±0.0197770703957711	0.0766690435900371±0.0419636203553159	Intergenic	L2b|LINE|L2	54850	NR_110794	101929631	Hs.407614	NR_110794	ENSG00000232100	LINC01653	-	long intergenic non-protein coding RNA 1653	ncRNA
chr1	218697469	218697525	0.007936508	-2.209077043	0.110196607966662±0.0838178546924537	0.0238325094482526±0.0236520466373917	intron (NR_146760, intron 2 of 2)	intron (NR_146760, intron 2 of 2)	14060	NR_146760	440714	Hs.146774	NR_146760	ENSG00000228208	C1orf143	-	chromosome 1 open reading frame 143 (putative)	ncRNA
chr1	219281826	219281888	0.003968254	2.498414591	0.0128361746728833±0.0121719532011058	0.0725326177593057±0.0415709306728589	TTS (NR_031644)	TTS (NR_031644)	65273	NR_038845	643723	Hs.519774	NR_038845		LYPLAL1-DT	LYPLAL1-AS1	LYPLAL1 divergent transcript	ncRNA
chr1	220129464	220129524	0.047619048	2.306372023	0.0100020981972445±0.0103925997405988	0.0494741423348499±0.0521272261926663	Intergenic	Intergenic	-27501	NR_046437	55532	Hs.284450	NM_018713	ENSG00000196660	SLC30A10	HMDPC|HMNDYT1|ZNT10|ZNT8|ZRC1|ZnT-10	solute carrier family 30 member 10	protein-coding
chr1	221087393	221087459	0.007936508	2.735465583	0.0114883087854632±0.0131782521811631	0.0765091351246061±0.053192033893003	Intergenic	Intergenic	-33944	NR_046901	100873924	Hs.645593	NR_046901	ENSG00000257551	HLX-AS1	-	HLX antisense RNA 1	ncRNA
chr1	221817469	221817552	0.027777778	-2.223888102	0.0776696415546592±0.0484457283924283	0.0166262488063498±0.0165552162837214	Intergenic	Intergenic	92731	NR_111939	11221	Hs.497822	NM_007207	ENSG00000143507	DUSP10	MKP-5|MKP5	dual specificity phosphatase 10	protein-coding
chr1	222346860	222346920	0.003968254	2.590457585	0.0118551064736766±0.00933905189755051	0.0714020850981909±0.0341304997431783	Intergenic	MSTA|LTR|ERVL-MaLR	-195028	NR_149057	105372950	Hs.185118	NR_149057	ENSG00000238042	LINC02257	-	long intergenic non-protein coding RNA 2257	ncRNA
chr1	222413098	222413154	0.007936508	-2.40535804	0.0865774726925436±0.0896840263130293	0.0163425560745817±0.011212673966589	Intergenic	Intergenic	-261264	NR_149057	105372950	Hs.185118	NR_149057	ENSG00000238042	LINC02257	-	long intergenic non-protein coding RNA 2257	ncRNA
chr1	223423877	223423935	0.007936508	2.376945564	0.0109955273468179±0.0115191491758582	0.0571147099656055±0.0465413083300766	intron (NM_001037175, intron 5 of 5)	MIRb|SINE|MIR	-107316	NM_003268	7100	Hs.604542	NM_003268	ENSG00000187554	TLR5	MELIOS|SLE1|SLEB1|TIL3	toll like receptor 5	protein-coding
chr1	223859551	223859609	0.011904762	2.405620531	0.0133936618892667±0.0134664533500082	0.0709681149256782±0.0686190993957639	Intergenic	L2b|LINE|L2	-6177	NM_001143962	388743	Hs.291487	NM_001143962	ENSG00000203697	CAPN8	nCL-2	calpain 8	protein-coding
chr1	224167189	224167248	0.043650794	2.07760773	0.0141283135651514±0.0167621615527571	0.0596365581999732±0.0586292625774972	intron (NR_132119, intron 5 of 10)	intron (NR_132119, intron 5 of 10)	13127	NR_132119	441124	Hs.520589	NR_132119		GTF2IP20	-	general transcription factor IIi pseudogene 20	pseudo
chr1	225339164	225339271	0.007936508	-2.588019019	0.116938156275591±0.0844191370347745	0.0194484452337377±0.0210265034840925	intron (NM_001367479, intron 31 of 85)	LTR88a|LTR|Gypsy?	221841	NM_001367481	127602	Hs.133977	NM_001373	ENSG00000185842	DNAH14	C1orf67|Dnahc14|HL-18|HL18	dynein axonemal heavy chain 14	protein-coding
chr1	225711034	225711092	0.023809524	2.657581037	0.00827504699848142±0.00771057861184385	0.0522134123668901±0.0437062810722521	intron (NM_001008493, intron 4 of 14)	intron (NM_001008493, intron 4 of 14)	-94506	NM_194442	3930	Hs.435166	NM_002296	ENSG00000143815	LBR	C14SR|DHCR14B|LMN2R|PHA|PHASK|TDRD18	lamin B receptor	protein-coding
chr1	225722067	225722128	0.03968254	2.089407976	0.0174051966281822±0.0163474146953405	0.0740718868748063±0.0620560367627497	intron (NM_001008493, intron 3 of 14)	intron (NM_001008493, intron 3 of 14)	-105541	NM_194442	3930	Hs.435166	NM_002296	ENSG00000143815	LBR	C14SR|DHCR14B|LMN2R|PHA|PHASK|TDRD18	lamin B receptor	protein-coding
chr1	225983320	225983385	0.003968254	2.047103444	0.0388877215572618±0.0310823057160271	0.160713381670453±0.141052475215177	Intergenic	SVA_A|Other|Other	-14423	NM_001136018	2052	Hs.89649	NM_000120	ENSG00000143819	EPHX1	EPHX|EPOX|HYL1|MEH	epoxide hydrolase 1	protein-coding
chr1	226700234	226700292	0.003968254	-2.940473554	0.0920750571098222±0.0661162765390551	0.011994199155173±0.0132290253213424	Intergenic	Intergenic	-36202	NM_001003665	375057	Hs.116827	NM_001003665	ENSG00000203685	STUM	C1orf95	stum, mechanosensory transduction mediator homolog	protein-coding
chr1	227012810	227012866	0.003968254	2.09845357	0.0187699255966227±0.0123927003297217	0.0803822244152563±0.0535351072384849	Intergenic	MER83B|LTR|ERV1	-45435	NM_012486	5664	Hs.25363	NM_000447	ENSG00000143801	PSEN2	AD3L|AD4|CMD1V|PS2|STM2	presenilin 2	protein-coding
chr1	227036012	227036069	0.031746032	-2.164084863	0.0580618185229951±0.0456476677025683	0.0129549630022086±0.0133439304801434	Intergenic	MER4-int|LTR|ERV1	-22232	NM_012486	5664	Hs.25363	NM_000447	ENSG00000143801	PSEN2	AD3L|AD4|CMD1V|PS2|STM2	presenilin 2	protein-coding
chr1	227505954	227506011	0.003968254	-2.22871821	0.0469042142186451±0.0278647809146189	0.0100069293051562±0.0091391272908007	5' UTR (NM_001366019, exon 1 of 37)	5' UTR (NM_001366019, exon 1 of 37)	210	NM_001366011	8476	Hs.35433	NM_003607	ENSG00000143776	CDC42BPA	MRCK|MRCKA|PK428	CDC42 binding protein kinase alpha	protein-coding
chr1	227637591	227637650	0.011904762	-2.104357659	0.0575003988448313±0.037793991834955	0.0133719911362856±0.0174530741530031	Intergenic	MER50|LTR|ERV1	-113636	NM_001367911	339500	Hs.30323	NM_032755	ENSG00000181450	ZNF678	-	zinc finger protein 678	protein-coding
chr1	228080020	228080077	0.047619048	2.410228955	0.0132153510420554±0.00890409582022708	0.0702473451885735±0.0949614270840548	Intergenic	Intergenic	49335	NR_049806	100847072		NR_049806	ENSG00000264483	MIR5008	-	microRNA 5008	ncRNA
chr1	228904184	228904240	0.015873016	-2.784895157	0.0769221755047753±0.048155065364078	0.011161294859532±0.0104970862625354	Intergenic	Intergenic	32986	NM_021205	58480	Hs.647774	NM_021205	ENSG00000116574	RHOU	ARHU|CDC42L1|G28K|WRCH1|hG28K	ras homolog family member U	protein-coding
chr1	229688826	229688882	0.047619048	2.064521409	0.010616359766067±0.0103415259291997	0.0444077222601363±0.0452571821220524	intron (NM_012089, intron 1 of 12)	intron (NM_012089, intron 1 of 12)	5600	NM_012089	23456	Hs.17614	NM_012089	ENSG00000135776	ABCB10	EST20237|M-ABC2|MTABC2	ATP binding cassette subfamily B member 10	protein-coding
chr1	229959026	229959082	0.047619048	-2.057073841	0.0593008671539923±0.0479266860652342	0.0142501722711532±0.0140379875263359	Intergenic	MER21C|LTR|ERVL	62511	NR_146476	101927504		NR_146473	ENSG00000227043	LINC01682	-	long intergenic non-protein coding RNA 1682	ncRNA
chr1	231820534	231820594	0.015873016	-2.825947871	0.0952455344407057±0.108957145155862	0.0134322741729064±0.0141965332710199	intron (NM_001164556, intron 1 of 4)	intron (NM_001164556, intron 1 of 4)	58003	NM_001164556	27185	Hs.13318	NM_018662	ENSG00000162946	DISC1	C1orf136|SCZD9	DISC1 scaffold protein	protein-coding
chr1	232740289	232740356	0.031746032	-2.005206759	0.0969342587825628±0.108512264008765	0.0241462621699995±0.0141928078656908	Intergenic	Intergenic	-88969	NM_020808	57568	Hs.745009	NM_020808	ENSG00000116991	SIPA1L2	SPAL2|SPAR2	signal induced proliferation associated 1 like 2	protein-coding
chr1	233354895	233354951	0.047619048	-2.013311783	0.0702938447522831±0.0764951400348565	0.0174120562198616±0.0190793596024032	intron (NM_014801, intron 10 of 33)	intron (NM_014801, intron 10 of 33)	76548	NM_001328607	80003	Hs.370605	NM_014801	ENSG00000135749	PCNX2	PCNXL2	pecanex 2	protein-coding
chr1	233509698	233509784	0.007936508	-2.229280471	0.0945055404756025±0.0459495003988663	0.0201547297666588±0.0220905554187847	intron (NM_032435, intron 6 of 9)	intron (NM_032435, intron 6 of 9)	46271	NM_032435	84451	Hs.547779	NM_032435	ENSG00000143674	MAP3K21	MLK4|dJ862P8.3	mitogen-activated protein kinase kinase kinase 21	protein-coding
chr1	234313354	234313413	0.027777778	-2.39473073	0.0502368282593893±0.0386130983216208	0.00955292637802406±0.0101516131299413	intron (NM_173508, intron 2 of 7)	intron (NM_173508, intron 2 of 7)	-36573	NM_001300845	148641	Hs.158748	NM_173508	ENSG00000183780	SLC35F3	-	solute carrier family 35 member F3	protein-coding
chr1	234947002	234947163	0.003968254	2.087987787	0.025939015990034±0.0247130111878813	0.110280938020375±0.0623495002743285	Intergenic	Intergenic	-51280	NR_148962	100130249	Hs.617350	NR_148962	ENSG00000279261	PP2672	-	uncharacterized LOC100130249	ncRNA
chr1	235030690	235030747	0.035714286	2.678525468	0.00827504699848142±0.00771057861184385	0.052976953359912±0.0732467464890692	Intergenic	L1MB3|LINE|L1	69027	NR_125945	101927851	Hs.520684	NR_125945	ENSG00000238005	LOC101927851	-	uncharacterized LOC101927851	ncRNA
chr1	235093220	235093280	0.015873016	-2.496474209	0.102713100488484±0.0701189433289004	0.018201711171569±0.0219884040963192	non-coding (NR_125945, exon 4 of 4)	non-coding (NR_125945, exon 4 of 4)	6496	NR_125945	101927851	Hs.520684	NR_125945	ENSG00000238005	LOC101927851	-	uncharacterized LOC101927851	ncRNA
chr1	235810783	235810863	0.007936508	-2.077507108	0.159728412804842±0.0825605784284618	0.0378434062877239±0.0449282697887489	intron (NM_001098721, intron 1 of 3)	intron (NM_001098721, intron 1 of 3)	2261	NM_001098722	2786	Hs.159711	NM_004485	ENSG00000168243	GNG4	-	G protein subunit gamma 4	protein-coding
chr1	237156977	237157103	0.023809524	2.017569902	0.0103660189248114±0.0102660391594363	0.0419721345355036±0.0293301171902018	Intergenic	HAL1|LINE|L1	10701	NM_001276687	645745	Hs.632513	NM_001039954	ENSG00000244020	MT1HL1	MT1P2	metallothionein 1H like 1	protein-coding
chr1	237188861	237188918	0.01984127	-2.349365418	0.0734998308728364±0.045453834589199	0.0144230423282009±0.014288493084649	Intergenic	L1MEc|LINE|L1	-16594	NM_001035	6262	Hs.109514	NM_001035	ENSG00000198626	RYR2	ARVC2|ARVD2|RYR-2|RyR|VTSIP	ryanodine receptor 2	protein-coding
chr1	240325990	240326046	0.031746032	2.063221753	0.0125335292247258±0.0127281694272798	0.0523799420084835±0.0344335643136794	intron (NM_001348094, intron 2 of 14)	L1MEg|LINE|L1	70835	NM_020066	56776	Hs.24889	NM_020066	ENSG00000155816	FMN2	-	formin 2	protein-coding
chr1	240625546	240625604	0.023809524	-2.610200957	0.0889254959291029±0.0862005143607954	0.0145638941292993±0.0147165965863319	intron (NM_001348094, intron 13 of 14)	intron (NM_001348094, intron 13 of 14)	149880	NM_022469	64388	Hs.98206	NM_022469	ENSG00000180875	GREM2	CKTSF1B2|DAND3|PRDC|STHAG9	gremlin 2, DAN family BMP antagonist	protein-coding
chr1	240777141	240777196	0.031746032	-2.020349709	0.0762363145160887±0.0597266793006625	0.0187921308979021±0.0199065354724205	Intergenic	Intergenic	-1714	NM_022469	64388	Hs.98206	NM_022469	ENSG00000180875	GREM2	CKTSF1B2|DAND3|PRDC|STHAG9	gremlin 2, DAN family BMP antagonist	protein-coding
chr1	242250196	242250313	0.015873016	2.070137545	0.014701598774676±0.0197770703957711	0.0617359396010709±0.0357785288236116	3' UTR (NM_001320272, exon 11 of 11)	3' UTR (NM_001320272, exon 11 of 11)	-87855	NM_001004343	440738	Hs.534971	NM_001004343	ENSG00000197769	MAP1LC3C	ATG8J|LC3C	microtubule associated protein 1 light chain 3 gamma	protein-coding
chr1	242300333	242300389	0.011904762	2.478048811	0.0213680469757238±0.0119274192746645	0.119050672426487±0.0736048077420555	intron (NM_001195812, intron 4 of 8)	MER83|LTR|ERV1	-137961	NM_001004343	440738	Hs.534971	NM_001004343	ENSG00000197769	MAP1LC3C	ATG8J|LC3C	microtubule associated protein 1 light chain 3 gamma	protein-coding
chr1	242965396	242965549	0.047619048	2.003757324	0.0117870124235748±0.0122983986458767	0.0472710011091272±0.0404704227253058	Intergenic	LTR55|LTR|ERV	-277474	NM_001320272	200150	Hs.672452	NM_152666	ENSG00000180287	PLD5	PLDC	phospholipase D family member 5	protein-coding
chr1	243638558	243638700	0.003968254	-2.301318264	0.05989848527957±0.0350985816454194	0.0121520630148265±0.0135240589581212	intron (NM_001350249, intron 16 of 17)	intron (NM_001350249, intron 16 of 17)	129151	NR_039824	100616343		NR_039824	ENSG00000265201	MIR4677	mir-4677	microRNA 4677	ncRNA
chr1	243982146	243982226	0.003968254	2.239503508	0.0174051966281822±0.0163474146953405	0.0821933468746301±0.0526985333567854	intron (NM_001370074, intron 2 of 13)	L1PA10|LINE|L1	24398	NM_181690	10000	Hs.498292	NM_005465	ENSG00000117020	AKT3	MPPH|MPPH2|PKB-GAMMA|PKBG|PRKBG|RAC-PK-gamma|RAC-gamma|STK-2	AKT serine/threonine kinase 3	protein-coding
chr1	245217041	245217100	0.047619048	2.019069816	0.0100021020725808±0.0103926005350652	0.0405407576045061±0.0309714840900203	intron (NM_032328, intron 3 of 7)	intron (NM_032328, intron 3 of 7)	-82900	NR_111907	101928068	Hs.134857	NR_111907		LOC101928068	-	uncharacterized LOC101928068	ncRNA
chr1	245797708	245797770	0.03968254	2.192279132	0.0154430681705842±0.0174642594186498	0.0705789781063477±0.0629141479099421	intron (NM_018012, intron 9 of 14)	L1ME1|LINE|L1	-399920	NR_151721	111216275	Hs.663694	NR_151721	ENSG00000232192	KIF26B-AS1	-	KIF26B antisense RNA 1	ncRNA
chr1	246410698	246410756	0.011904762	-2.069622973	0.0686652770617434±0.039996559715345	0.0163575622719759±0.0164070728943171	intron (NM_022743, intron 5 of 11)	intron (NM_022743, intron 5 of 11)	169987	NM_022743	64754	Hs.567571	NM_022743	ENSG00000185420	SMYD3	KMT3E|ZMYND1|ZNFN3A1|bA74P14.1	SET and MYND domain containing 3	protein-coding
chr1	246808251	246808311	0.003968254	2.438200642	0.0175187769560364±0.0195348143701366	0.0949457024515864±0.0577657228525761	intron (NM_152609, intron 8 of 10)	LTR78B|LTR|ERV1	78523	NM_152609	163882	Hs.368353	NM_152609	ENSG00000162852	CNST	C1orf71|PPP1R64	consortin, connexin sorting protein	protein-coding
chr1	247246342	247246398	0.003968254	2.949048852	0.00883144129457748±0.0104818883988724	0.0681999018099292±0.0216438477796964	Intergenic	L1PREC2|LINE|L1	-4255	NR_037894	100533111	Hs.732305	NR_037894	ENSG00000135747	ZNF670-ZNF695	-	ZNF670-ZNF695 readthrough (NMD candidate)	ncRNA
chr1	247250601	247250670	0.003968254	-2.11928944	0.0851767586288263±0.0376274073784333	0.0196043035432506±0.0179135058901405	Intergenic	Intergenic	-8521	NR_037894	100533111	Hs.732305	NR_037894	ENSG00000135747	ZNF670-ZNF695	-	ZNF670-ZNF695 readthrough (NMD candidate)	ncRNA
chr1	248291752	248291813	0.007936508	-2.17752279	0.0586730440828407±0.0228560106706466	0.0129699691996028±0.0133494650103768	Intergenic	L1PA10|LINE|L1	6345	NR_002141	388762	Hs.528509	NR_002141		OR2M1P	JCG10|OR2M1|OST037	olfactory receptor family 2 subfamily M member 1 pseudogene	pseudo
chr1	248717182	248717241	0.023809524	-2.200857655	0.0595607760122312±0.0417087421388997	0.0129549630022086±0.0133439304801434	Intergenic	L1M1|LINE|L1	5580	NM_001004694	343563	Hs.553707	NM_001004694	ENSG00000182783	OR2T29	-	olfactory receptor family 2 subfamily T member 29	protein-coding
chr10	158616	158672	0.031746032	-2.092774565	0.0759744092250839±0.0750983340350079	0.017810635400574±0.01681781223483	Intergenic	Intergenic	-17384	NM_001370103	10771	Hs.292265	NM_006624	ENSG00000015171	ZMYND11	BRAM1|BS69|MRD30	zinc finger MYND-type containing 11	protein-coding
chr10	818520	818595	0.003968254	2.088948041	0.0390162244557848±0.0310952514810302	0.165989746151243±0.0926672758890781	Intergenic	Intergenic	-82950	NM_014974	22982	Hs.432397	NM_014974	ENSG00000151240	DIP2C	KIAA0934	disco interacting protein 2 homolog C	protein-coding
chr10	1483238	1483324	0.003968254	-2.85521918	0.104367070986638±0.045424617711411	0.0144230423282009±0.014288493084649	intron (NM_018702, intron 1 of 9)	intron (NM_018702, intron 1 of 9)	-85544	NR_033387	642394	Hs.568831	NM_001098830	ENSG00000205696	ADARB2-AS1	C10orf109|NCRNA00168	ADARB2 antisense RNA 1	ncRNA
chr10	1728362	1728426	0.015873016	2.158761012	0.0264262302268049±0.0247431222376466	0.118001365349495±0.0690824281464379	intron (NM_018702, intron 1 of 9)	intron (NM_018702, intron 1 of 9)	51325	NM_018702	105	Hs.586663	NM_018702	ENSG00000185736	ADARB2	ADAR3|RED2	adenosine deaminase RNA specific B2 (inactive)	protein-coding
chr10	2324260	2324320	0.027777778	2.270496835	0.0143331560788427±0.0195509335083908	0.069155939006797±0.0508048684058631	Intergenic	Intergenic	32978	NR_038884	399708	Hs.521270	NR_038884		LINC00701	-	long intergenic non-protein coding RNA 701	ncRNA
chr10	4601977	4602036	0.043650794	-2.131933341	0.0438608168894001±0.0487212209780047	0.0100069293051562±0.0091391272908007	Intergenic	L1MA9|LINE|L1	-96341	NR_015425	338588	Hs.121365	NR_015425		LINC00705	-	long intergenic non-protein coding RNA 705	ncRNA
chr10	4982805	4982861	0.023809524	2.332251198	0.0160573297394067±0.0171926129293533	0.0808631944361758±0.0712311737221514	Intergenic	Intergenic	-22774	NM_001353	1645	Hs.460260	NM_001353	ENSG00000187134	AKR1C1	2-ALPHA-HSD|20-ALPHA-HSD|C9|DD1|DD1/DD2|DDH|DDH1|H-37|HAKRC|HBAB|MBAB	aldo-keto reductase family 1 member C1	protein-coding
chr10	5126328	5126400	0.015873016	2.315205904	0.0163082021537951±0.0232073495541949	0.0811619568510023±0.0530095941287253	intron (NM_001253908, intron 1 of 8)	L1PA4|LINE|L1	-10242	NM_003739	8644	Hs.78183	NM_003739	ENSG00000196139	AKR1C3	DD3|DDX|HA1753|HAKRB|HAKRe|HSD17B5|PGFS|hluPGFS	aldo-keto reductase family 1 member C3	protein-coding
chr10	5656520	5656577	0.03968254	2.189854348	0.0109955273468179±0.0115191491758582	0.050168129395642±0.0452019251628424	Intergenic	Intergenic	-18468	NR_134491	105376382	Hs.460282	NR_134491	ENSG00000242147	LINC02657	-	long intergenic non-protein coding RNA 2657	ncRNA
chr10	6091836	6091894	0.011904762	2.338282174	0.0251874630814137±0.0254520244054723	0.127373035726542±0.0658318219908112	intron (NM_000417, intron 1 of 7)	intron (NM_000417, intron 1 of 7)	12465	NM_001308242	3559	Hs.231367	NM_000417	ENSG00000134460	IL2RA	CD25|IDDM10|IL2R|IMD41|TCGFR|p55	interleukin 2 receptor subunit alpha	protein-coding
chr10	7035512	7035569	0.003968254	-2.925492828	0.0760259621198929±0.0370404963285696	0.0100069293051562±0.0091391272908007	Intergenic	MER74A|LTR|ERVL	193205	NR_132972	106635547		NR_132972		SNORD129	-	small nucleolar RNA, C/D box 129	snoRNA
chr10	7144063	7144121	0.027777778	2.563257978	0.0129576650810826±0.0144657642869915	0.0765851008538291±0.0747447783272135	Intergenic	Intergenic	84654	NR_132972	106635547		NR_132972		SNORD129	-	small nucleolar RNA, C/D box 129	snoRNA
chr10	8342071	8342129	0.023809524	-2.003811744	0.0700547347881945±0.0463758656825376	0.0174674718797518±0.017135582915344	Intergenic	Intergenic	-31832	NR_108058	100507143	Hs.258979	NR_108058	ENSG00000232170	LINC00708	GS1-756B1.2	long intergenic non-protein coding RNA 708	ncRNA
chr10	8564733	8564819	0.027777778	-2.160909115	0.094862322410189±0.0824288791968549	0.0212126678259836±0.0155881113797042	Intergenic	Intergenic	71578	NR_134492	105376398	Hs.63158	NR_134492		LOC105376398	-	uncharacterized LOC105376398	ncRNA
chr10	8705765	8705873	0.031746032	-2.002398041	0.0630956116642607±0.0634010859815888	0.015747705389616±0.0147668502209025	Intergenic	Intergenic	-69465	NR_134492	105376398	Hs.63158	NR_134492		LOC105376398	-	uncharacterized LOC105376398	ncRNA
chr10	10352610	10352725	0.011904762	2.154189877	0.0156781454294191±0.0158318882459372	0.0697863457820305±0.0385974506179128	Intergenic	Intergenic	151644	NR_120637	101928322	Hs.576789	NR_120637	ENSG00000270111	CELF2-DT	-	CELF2 divergent transript	ncRNA
chr10	10628830	10628890	0.003968254	-2.335068108	0.0570277412370451±0.0594893708881487	0.0113021385741008±0.0105865037756608	intron (NM_001326317, intron 1 of 15)	intron (NM_001326317, intron 1 of 15)	124347	NM_001326320	10659	Hs.309288	NM_006561	ENSG00000048740	CELF2	BRUNOL3|CELF-2|CUG-BP2|CUGBP2|ETR-3|ETR3|NAPOR	CUGBP Elav-like family member 2	protein-coding
chr10	11420531	11420597	0.01984127	2.343871735	0.0129576650810826±0.0144657642869915	0.0657812994893592±0.0470456662318917	Intergenic	Intergenic	-33891	NR_126062	414196	Hs.729598	NM_001012713		CELF2-AS1	C10orf31	CELF2 antisense RNA 1	ncRNA
chr10	12316160	12316217	0.023809524	2.626611643	0.00827504699848142±0.00771057861184385	0.0511045255343897±0.0350166112281968	Intergenic	Intergenic	-75357	NM_020397	57118	Hs.600547	NM_020397	ENSG00000183049	CAMK1D	CKLiK|CaM-K1|CaMKID	calcium/calmodulin dependent protein kinase ID	protein-coding
chr10	12581656	12581714	0.047619048	2.168194686	0.0161709268680644±0.0169072602765224	0.0726819465480018±0.072297233293567	intron (NM_001351032, intron 3 of 11)	intron (NM_001351032, intron 3 of 11)	-39067	NR_039700	100616151		NR_039700	ENSG00000263584	MIR4480	-	microRNA 4480	ncRNA
chr10	13077197	13077309	0.003968254	-2.878989116	0.0936407219653425±0.0763095338905558	0.0127292457920144±0.0144172240168507	intron (NM_001282658, intron 5 of 6)	intron (NM_001282658, intron 5 of 6)	-33540	NM_031455	83643	Hs.498720	NM_031455	ENSG00000151468	CCDC3	-	coiled-coil domain containing 3	protein-coding
chr10	15872803	15872882	0.027777778	2.17682428	0.0239531938095415±0.0224813468928253	0.108306078652255±0.0746892323858346	intron (NM_024948, intron 8 of 14)	intron (NM_024948, intron 8 of 14)	29663	NM_024948	80013	Hs.158870	NM_024948	ENSG00000148481	MINDY3	C10orf97|CARP|DERP5|FAM188A|MST126|MSTP126|my042	MINDY lysine 48 deubiquitinase 3	protein-coding
chr10	16151001	16151061	0.003968254	-2.199707667	0.0877007235674912±0.0344077064597475	0.019090846558654±0.016396832515926	Intergenic	Eulor9A|DNA|DNA	-248499	NM_001318330	80013	Hs.158870	NM_024948	ENSG00000148481	MINDY3	C10orf97|CARP|DERP5|FAM188A|MST126|MSTP126|my042	MINDY lysine 48 deubiquitinase 3	protein-coding
chr10	18225188	18225247	0.047619048	2.234739713	0.0123434109648301±0.0120578334632858	0.0580976913189047±0.0542999908122339	Intergenic	HAL1|LINE|L1	-15550	NM_001282733	221074	Hs.350895	NM_152725	ENSG00000148482	SLC39A12	LZT-Hs8|ZIP-12|bA570F3.1	solute carrier family 39 member 12	protein-coding
chr10	18249296	18249409	0.035714286	2.210785789	0.00827504699848142±0.00771057861184385	0.0383074554733698±0.034945442020722	intron (NM_001145195, intron 2 of 12)	MER34A|LTR|ERV1	8506	NM_001145195	221074	Hs.350895	NM_152725	ENSG00000148482	SLC39A12	LZT-Hs8|ZIP-12|bA570F3.1	solute carrier family 39 member 12	protein-coding
chr10	18593650	18593705	0.01984127	-2.22297655	0.0733815837603077±0.0562755665100808	0.0157182596836751±0.0185610451261671	intron (NM_001330060, intron 1 of 12)	intron (NM_001330060, intron 1 of 12)	-35960	NM_201590	783	Hs.59093	NM_000724	ENSG00000165995	CACNB2	CACNLB2|CAVB2|MYSB	calcium voltage-gated channel auxiliary subunit beta 2	protein-coding
chr10	18638548	18638632	0.011904762	-2.027071986	0.132773323307627±0.0634689967905965	0.0325762698954442±0.0379338296585281	intron (NM_201590, intron 1 of 12)	L1MB3|LINE|L1	8952	NM_201590	783	Hs.59093	NM_000724	ENSG00000165995	CACNB2	CACNLB2|CAVB2|MYSB	calcium voltage-gated channel auxiliary subunit beta 2	protein-coding
chr10	18740768	18740830	0.023809524	-2.844391758	0.0960920297157685±0.0764028078036202	0.013379507535075±0.0140783912727308	intron (NM_001167945, intron 3 of 13)	intron (NM_001167945, intron 3 of 13)	51295	NM_201570	783	Hs.59093	NM_000724	ENSG00000165995	CACNB2	CACNLB2|CAVB2|MYSB	calcium voltage-gated channel auxiliary subunit beta 2	protein-coding
chr10	19039109	19039184	0.007936508	-2.063491499	0.0656390789390952±0.0156539008650909	0.0157032534862809±0.0185598427861065	Intergenic	MLT1J2|LTR|ERVL-MaLR	90787	NM_178815	221079	Hs.25362	NM_178815	ENSG00000165997	ARL5B	ARL8	ADP ribosylation factor like GTPase 5B	protein-coding
chr10	19798278	19798336	0.047619048	2.042292055	0.0156781454294191±0.0158318882459372	0.064578188290681±0.046430101810995	intron (NM_001142308, intron 31 of 39)	MER57D|LTR|ERV1	219172	NR_120646	101928834	Hs.676482	NR_120646	ENSG00000233968	LOC101928834	-	uncharacterized LOC101928834	ncRNA
chr10	19854085	19854140	0.007936508	-2.082413163	0.0759636925414659±0.0422230386020393	0.0179364810042782±0.0122741570284314	intron (NM_001142308, intron 32 of 39)	intron (NM_001142308, intron 32 of 39)	163366	NR_120646	101928834	Hs.676482	NR_120646	ENSG00000233968	LOC101928834	-	uncharacterized LOC101928834	ncRNA
chr10	21783441	21783498	0.007936508	2.192793663	0.0174175696694521±0.0197231319035224	0.0796313765290704±0.0394749455085255	non-coding (NR_160800, exon 2 of 2)	non-coding (NR_160800, exon 2 of 2)	2100	NR_031736	100302129		NR_031736	ENSG00000222071	MIR1915	MIRN1915|hsa-mir-1915	microRNA 1915	ncRNA
chr10	21823022	21823081	0.007936508	-2.440386073	0.085999694205075±0.0447216706555382	0.0158440972008497±0.0185675453580417	promoter-TSS (NR_136736)	promoter-TSS (NR_136736)	-49	NR_136736	8028	Hs.30385	NM_004641	ENSG00000078403	MLLT10	AF10	MLLT10 histone lysine methyltransferase DOT1L cofactor	protein-coding
chr10	25658273	25658334	0.023809524	2.05385577	0.0160573297394067±0.0171926129293533	0.0666723125833336±0.0521386711103945	intron (NM_020752, intron 2 of 10)	L1HS|LINE|L1	-193099	NR_027333	100128811	Hs.700407	NR_027333	ENSG00000233642	GPR158-AS1	-	GPR158 antisense RNA 1	ncRNA
chr10	25892697	25892755	0.003968254	2.225434028	0.0132144900873389±0.0166629588568881	0.0617977702517344±0.0152496306089449	Intergenic	Intergenic	-47915	NR_108067	101929052	Hs.128298	NR_108067	ENSG00000280809	LINC00836	-	long intergenic non-protein coding RNA 836	ncRNA
chr10	26661889	26661954	0.007936508	2.116147111	0.0202392660927941±0.0173050620396557	0.0877442196427468±0.050244289207035	Intergenic	L1MB8|LINE|L1	-65348	NM_019043	54518	Hs.310421	NM_019043	ENSG00000077420	APBB1IP	INAG1|PREL1|RARP1|RIAM	amyloid beta precursor protein binding family B member 1 interacting protein	protein-coding
chr10	27216271	27216329	0.047619048	2.589327717	0.0104948619052978±0.0106609338790061	0.0631599881211182±0.054356469127347	Intergenic	L1MEg|LINE|L1	14630	NR_026795	387644	Hs.529965	NR_026795	ENSG00000283709	FAM238C	C10orf51|LINC00202|LINC00202-1|NCRNA00202|bB27G4.1	family with sequence similarity 238 member C	ncRNA
chr10	27608760	27608817	0.007936508	-2.17157667	0.116962109765833±0.0956775416163053	0.0259618405356663±0.0297046835387359	intron (NR_138082, intron 4 of 4)	CpG	61098	NR_138082	101060171	Hs.568842	NR_138082		ARMC4P1	-	armadillo repeat containing 4 pseudogene 1	pseudo
chr10	27980577	27980633	0.007936508	-2.067160653	0.101124709923028±0.0697545767187744	0.0241312559726053±0.00763282441526639	intron (NM_001242702, intron 5 of 6)	L1PA16|LINE|L1	-52939	NR_121652	101929202	Hs.568843	NR_121652		MKX-AS1	-	MKX antisense RNA 1	ncRNA
chr10	28116870	28116935	0.003968254	2.010887708	0.0518515521067936±0.041407330556826	0.208977379538831±0.0377188013890972	intron (NM_001312689, intron 14 of 14)	L2|LINE|L2	-82155	NM_173576	283078	Hs.128193	NM_173576	ENSG00000150051	MKX	C10orf48|IFRX|IRXL1	mohawk homeobox	protein-coding
chr10	29190532	29190598	0.015873016	-2.236799381	0.0850658789794543±0.0527733400395424	0.0180472770788139±0.0208165648970439	Intergenic	Intergenic	55228	NM_001278522	283080		NM_001278522		C10orf126	bA492M23.1	chromosome 10 open reading frame 126	protein-coding
chr10	29197106	29197231	0.035714286	-2.123703481	0.0832000594653427±0.0578627157725453	0.019090846558654±0.016396832515926	Intergenic	THE1D|LTR|ERVL-MaLR	61832	NM_001278522	283080		NM_001278522		C10orf126	bA492M23.1	chromosome 10 open reading frame 126	protein-coding
chr10	29282889	29282955	0.011904762	2.107717712	0.0178971081699401±0.0192259121481677	0.0771381318417354±0.0408704343371565	Intergenic	Arthur1|DNA|hAT-Tip100	147585	NM_001278522	283080		NM_001278522		C10orf126	bA492M23.1	chromosome 10 open reading frame 126	protein-coding
chr10	30456512	30456576	0.003968254	-2.94963396	0.101172051142289±0.0675267765589899	0.0130958067167774±0.0133908235608597	Intergenic	L1MC3|LINE|L1	-44237	NR_120653	101929279	Hs.559153	NR_120653		LOC101929279	-	uncharacterized LOC101929279	ncRNA
chr10	30471157	30471219	0.027777778	2.386364751	0.0140864379152369±0.0166783840919148	0.0736492885926973±0.0619788154274857	Intergenic	Intergenic	-29593	NR_120653	101929279	Hs.559153	NR_120653		LOC101929279	-	uncharacterized LOC101929279	ncRNA
chr10	30726124	30726201	0.015873016	-2.062099438	0.138601100153017±0.0989965002865592	0.0331904310517125±0.049225302347444	5' UTR (NM_005204, exon 2 of 9)	5' UTR (NM_005204, exon 2 of 9)	2588	NM_001320961	1326	Hs.432453	NM_005204	ENSG00000107968	MAP3K8	AURA2|COT|EST|ESTF|MEKK8|TPL2|Tpl-2|c-COT	mitogen-activated protein kinase kinase kinase 8	protein-coding
chr10	31566492	31566584	0.023809524	-2.450641823	0.0965935039320834±0.109708717497644	0.0176697832884553±0.020083114504594	Intergenic	Intergenic	-40808	NM_001323638	6935	Hs.124503	NM_030751	ENSG00000148516	ZEB1	AREB6|BZP|DELTAEF1|FECD6|NIL2A|PPCD3|TCF8|ZFHEP|ZFHX1A	zinc finger E-box binding homeobox 1	protein-coding
chr10	33327364	33327422	0.015873016	2.043607521	0.0192627264490779±0.0201632122377941	0.0794154352322339±0.0433793478928125	Intergenic	Intergenic	78342	NR_160030	101929447		NR_160030		IATPR	TCONS_00018476|linc-ITGB1	ITGB1 adjacent tumor promoting lncRNA	ncRNA
chr10	33835222	33835280	0.031746032	2.574263226	0.0137081236922795±0.0144926430701177	0.0816410275843123±0.0684927242475534	Intergenic	Intergenic	-211418	NM_001024628	8829	Hs.131704	NM_003873	ENSG00000099250	NRP1	BDCA4|CD304|NP1|NRP|VEGF165R	neuropilin 1	protein-coding
chr10	34391382	34391437	0.007936508	-2.312493812	0.0716451638341822±0.0603346659866837	0.0144230423282009±0.014288493084649	Intergenic	Intergenic	-329802	NR_038932	100505583	Hs.568804	NR_038932	ENSG00000261683	LINC00838	-	long intergenic non-protein coding RNA 838	ncRNA
chr10	35528258	35528316	0.027777778	2.31848792	0.0180194423975565±0.0197952691371862	0.089882626875337±0.0655939952451005	Intergenic	LTR49|LTR|ERV1	-7666	NM_181698	219771	Hs.14745	NM_145012	ENSG00000108100	CCNY	C10orf9|CBCP1|CCNX|CFP1	cyclin Y	protein-coding
chr10	36028957	36029019	0.003968254	-2.486459105	0.0716453721459916±0.0498640068640668	0.0127846654951694±0.0119979854512703	Intergenic	Intergenic	-38242	NR_110138	102578074		NR_110138	ENSG00000280719	PCAT5	LINC01452|TPCAT-10-36067	prostate cancer associated transcript 5	ncRNA
chr10	37934231	37934307	0.007936508	2.040076707	0.0182762832032609±0.0178873215740786	0.0751643941848193±0.0452763179266356	Intergenic	L1MDa|LINE|L1	-42410	NM_001190489	100288485	Hs.727092	NM_001190489	ENSG00000256892	MTRNR2L7	HN7	MT-RNR2 like 7	protein-coding
chr10	38586159	38586229	0.003968254	2.041477006	0.0145074927719113±0.0141634318634872	0.0597225272091045±0.0246967609549579	Intergenic	MER34A1|LTR|ERV1	-59114	NR_003086	158160	Hs.652484	NM_182829	ENSG00000099251	HSD17B7P2	HSD17B7|Hsd17b_2|bA291L22.1	hydroxysteroid 17-beta dehydrogenase 7 pseudogene 2	pseudo
chr10	43457906	43457962	0.023809524	-2.046225983	0.073500238224603±0.0672354146959479	0.0177956292031798±0.0118078506783865	Intergenic	Intergenic	19021	NR_126352	104266963	Hs.559152	NR_126352	ENSG00000229630	LINC01264	-	long intergenic non-protein coding RNA 1264	ncRNA
chr10	43458468	43458582	0.023809524	2.699882525	0.0161709268680644±0.0169072602765224	0.105070436811455±0.0931933841126662	Intergenic	Intergenic	18430	NR_126352	104266963	Hs.559152	NR_126352	ENSG00000229630	LINC01264	-	long intergenic non-protein coding RNA 1264	ncRNA
chr10	44090384	44090486	0.023809524	2.346458105	0.0216923960996502±0.0272260039379625	0.11032191686773±0.0924976922486132	Intergenic	HERV3-int|LTR|ERV1	-11420	NM_001318143	220992	Hs.147440	NM_145312	ENSG00000198298	ZNF485	-	zinc finger protein 485	protein-coding
chr10	44951699	44951754	0.003968254	-2.472374407	0.0620235969550012±0.0382236839715445	0.0111763010569262±0.0105073234343008	Intergenic	L1PA10|LINE|L1	-71182	NM_199168	6387	Hs.522891	NM_000609	ENSG00000107562	CXCL12	IRH|PBSF|SCYB12|SDF1|TLSF|TPAR1	C-X-C motif chemokine ligand 12	protein-coding
chr10	45576059	45576118	0.031746032	2.176406892	0.0108740460251425±0.0107481636918451	0.0491535539586408±0.0358369394031433	Intergenic	Intergenic	73955	NR_024472	100133308	Hs.434365	NR_024472		RSU1P2	-	Ras suppressor protein 1 pseudogene 2	pseudo
chr10	45770045	45770105	0.01984127	2.053961321	0.0155690339463013±0.0166881978903638	0.064649568874849±0.042910944239736	Intergenic	LTR19A|LTR|ERV1	40981	NM_001004297	79290	Hs.532435	NM_001004297	ENSG00000256574	OR13A1	-	olfactory receptor family 13 subfamily A member 1	protein-coding
chr10	45980145	45980204	0.031746032	2.756036955	0.0100020981972445±0.0103925997405988	0.0675679755155071±0.0667987800203641	intron (NM_001002266, intron 3 of 6)	intron (NM_001002266, intron 3 of 6)	-31606	NR_120674	102724323	Hs.559151	NR_120674	ENSG00000231964	LOC102724323	-	uncharacterized LOC102724323	ncRNA
chr10	49359303	49359362	0.003968254	-2.152017263	0.0865871540525485±0.0449462943350445	0.0194819183181392±0.0122356532190944	Intergenic	Intergenic	23853	NM_001042512	143162	Hs.664786	NM_152428	ENSG00000170324	FRMPD2	PDZD5C|PDZK4|PDZK5C	FERM and PDZ domain containing 2	protein-coding
chr10	49866469	49866579	0.003968254	-2.280068227	0.0843714765528745±0.061449533280889	0.0173710760252533±0.0163141270881002	Intergenic	Intergenic	-2214	NM_001347736	58504	Hs.655672	NM_021226	ENSG00000128805	ARHGAP22	RhoGAP2|RhoGap22	Rho GTPase activating protein 22	protein-coding
chr10	49892907	49892967	0.01984127	2.159501847	0.0214895360480718±0.0149921794556131	0.0960067726738197±0.0857331641476962	promoter-TSS (NM_001370154)	promoter-TSS (NM_001370154)	19	NM_001370153	57705	Hs.287379	NM_020945	ENSG00000128815	WDFY4	C10orf64	WDFY family member 4	protein-coding
chr10	49959419	49959481	0.007936508	-2.230957617	0.123025777880418±0.0631821498822778	0.0262066167676563±0.029353394586877	intron (NM_020945, intron 12 of 61)	intron (NM_020945, intron 12 of 61)	65942	NM_020945	57705	Hs.287379	NM_020945	ENSG00000128815	WDFY4	C10orf64	WDFY family member 4	protein-coding
chr10	52752280	52752338	0.003968254	2.39963264	0.010616359766067±0.0103415259291997	0.05601921654669±0.0261885462318108	intron (NM_001098512, intron 1 of 17)	intron (NM_001098512, intron 1 of 17)	1661	NM_001098512	5592	Hs.407535	NM_006258	ENSG00000185532	PRKG1	AAT8|PKG|PKG1|PRKG1B|PRKGR1B|cGK|cGK 1|cGK1|cGKI|cGKI-BETA|cGKI-alpha	protein kinase cGMP-dependent 1	protein-coding
chr10	53165711	53165769	0.031746032	2.360355428	0.0222487576455548±0.0230653753969522	0.11424666978607±0.114994003722201	intron (NM_001098512, intron 2 of 17)	intron (NM_001098512, intron 2 of 17)	106407	NR_030336	693190		NR_030336	ENSG00000207813	MIR605	MIRN605|hsa-mir-605|mir-605	microRNA 605	ncRNA
chr10	53940321	53940444	0.023809524	-2.545351287	0.0652416864738553±0.0451334186130415	0.0111763010569262±0.0105073234343008	intron (NM_001098512, intron 9 of 17)	L1MA5A|LINE|L1	133505	NR_038277	100506939	Hs.584791	NR_038277		PRKG1-AS1	-	PRKG1 antisense RNA 1	ncRNA
chr10	57995367	57995424	0.011904762	-2.315395609	0.0929098197412651±0.0585068882497577	0.0186662933807275±0.0199237607687372	Intergenic	Intergenic	125624	NM_007057	11130	Hs.591363	NM_007057	ENSG00000122952	ZWINT	HZwint-1|KNTC2AP|SIP30|ZWINT1	ZW10 interacting kinetochore protein	protein-coding
chr10	59053886	59053943	0.007936508	2.314193698	0.0100020981972445±0.0103925997405988	0.0497430983574492±0.0284435737561361	Intergenic	Intergenic	10404	NR_037490	100500834		NR_037490	ENSG00000264747	MIR3924	-	microRNA 3924	ncRNA
chr10	61152219	61152282	0.01984127	-2.170985185	0.0731119444250482±0.058605623590949	0.0162351637467721±0.00984966361142139	Intergenic	Intergenic	-29312	NM_001347840	220965	Hs.607594	NM_198215	ENSG00000148541	FAM13C	FAM13C1	family with sequence similarity 13 member C	protein-coding
chr10	61754824	61754881	0.035714286	-2.660061467	0.0827733530760087±0.0814421107937197	0.0130958067167774±0.0133908235608597	Intergenic	Intergenic	-34182	NR_024340	283025	Hs.522955	NM_001017982	ENSG00000235931	LINC01553	C10orf40	long intergenic non-protein coding RNA 1553	ncRNA
chr10	61864887	61864948	0.003968254	2.410091717	0.0159358313903919±0.0109050766810078	0.0847002369028068±0.0215797725594822	intron (NM_001149, intron 6 of 20)	intron (NM_001149, intron 6 of 20)	35856	NM_001149	288	Hs.499725	NM_001149	ENSG00000151150	ANK3	ANKYRIN-G|MRT37	ankyrin 3	protein-coding
chr10	62968964	62969026	0.007936508	2.452747781	0.0109955273468179±0.0115191491758582	0.0601958729629401±0.0545469155181313	Intergenic	Intergenic	192962	NR_108052	100507058	Hs.145227	NR_108052	ENSG00000227244	LINC00845	-	long intergenic non-protein coding RNA 845	ncRNA
chr10	64258516	64258571	0.015873016	-2.701169481	0.0650779507407222±0.0404003538082335	0.0100069293051562±0.0091391272908007	intron (NM_199451, intron 4 of 7)	intron (NM_199451, intron 4 of 7)	-21663	NM_199452	22891	Hs.22653	NM_014951	ENSG00000138311	ZNF365	Su48|UAN|ZNF365D	zinc finger protein 365	protein-coding
chr10	64642573	64642637	0.015873016	2.841979129	0.0086418536288657±0.0102476374357798	0.0619623486356687±0.0465313580022506	Intergenic	Intergenic	-63678	NM_001136178	1959	Hs.1395	NM_000399	ENSG00000122877	EGR2	AT591|CHN1|CMT1D|CMT4E|KROX20	early growth response 2	protein-coding
chr10	65351293	65351354	0.007936508	2.147168636	0.0201330100792122±0.0258068436233562	0.0891806998302295±0.0409957326636817	intron (NM_001001330, intron 2 of 7)	intron (NM_001001330, intron 2 of 7)	-69674	NM_001322258	221037	Hs.413416	NM_004241	ENSG00000171988	JMJD1C	KDM3C|TRIP-8|TRIP8	jumonji domain containing 1C	protein-coding
chr10	66966379	66966436	0.043650794	-2.668449002	0.0636185876227295±0.0811898038582885	0.0100069293051562±0.0091391272908007	Intergenic	Intergenic	-282132	NR_134456	101928887	Hs.463900	NR_134456	ENSG00000224714	LINC02671	-	long intergenic non-protein coding RNA 2671	ncRNA
chr10	72345413	72345471	0.011904762	2.447085154	0.0169214136814924±0.0202403214772355	0.0922747072516147±0.0646297933286738	Intergenic	Intergenic	17055	NM_001083116	5551	Hs.2200	NM_005041	ENSG00000180644	PRF1	HPLH2|P1|PFP	perforin 1	protein-coding
chr10	72584880	72584935	0.027777778	-2.27862185	0.0786857862420119±0.0582063072436394	0.0162167104708775±0.0160438917964387	intron (NM_003901, intron 2 of 14)	intron (NM_003901, intron 2 of 14)	9204	NM_003901	8879	Hs.499984	NM_003901	ENSG00000166224	SGPL1	NPHS14|S1PL|SPL	sphingosine-1-phosphate lyase 1	protein-coding
chr10	75106677	75106741	0.027777778	-2.329042565	0.0887102722125637±0.0720196414818357	0.0176547770910611±0.0200838260459777	intron (NM_001350934, intron 3 of 25)	HY1|scRNA|scRNA	11803	NM_001350934	118491	Hs.591367	NM_145170	ENSG00000156042	CFAP70	TTC18	cilia and flagella associated protein 70	protein-coding
chr10	75391467	75391541	0.031746032	-2.102862762	0.0708793203063651±0.0496434864531099	0.0165004115366853±0.0198855356181198	3' UTR (NM_021245, exon 6 of 6)	3' UTR (NM_021245, exon 6 of 6)	-5765	NM_001350995	159195	Hs.657355	NM_152586	ENSG00000166348	USP54	C10orf29|bA137L10.3|bA137L10.4	ubiquitin specific peptidase 54	protein-coding
chr10	76841696	76841762	0.031746032	-2.314238743	0.0730582291032391±0.0700534086801581	0.0146897316464739±0.0147371203350704	Intergenic	L2b|LINE|L2	17515	NM_001363514	51207	Hs.178170	NM_016364	ENSG00000079393	DUSP13	BEDP|DUSP13A|DUSP13B|MDSP|SKRP4|TMDP	dual specificity phosphatase 13	protein-coding
chr10	77232717	77232777	0.027777778	2.448893379	0.0191254078495273±0.0197149982765486	0.104424178781263±0.0742638411884248	intron (NM_001305581, intron 2 of 6)	intron (NM_001305581, intron 2 of 6)	41365	NM_001305581	83938	Hs.118161	NM_032024	ENSG00000148655	LRMDA	C10orf11|CDA017	leucine rich melanocyte differentiation associated	protein-coding
chr10	77306260	77306330	0.043650794	2.225095261	0.0164277429321498±0.0149373833861592	0.0768065600855978±0.0677251052773111	intron (NM_001305581, intron 2 of 6)	L1ME4a|LINE|L1	-5921	NR_030337	693191		NR_030337	ENSG00000207583	MIR606	MIRN606|hsa-mir-606	microRNA 606	ncRNA
chr10	77744902	77744961	0.035714286	2.423218042	0.0123434109648301±0.0120578334632858	0.066205871287415±0.0563372945403069	intron (NR_131178, intron 3 of 7)	intron (NR_131178, intron 3 of 7)	202413	NM_032024	83938	Hs.118161	NM_032024	ENSG00000148655	LRMDA	C10orf11|CDA017	leucine rich melanocyte differentiation associated	protein-coding
chr10	78190205	78190263	0.003968254	2.202673979	0.012722578545581±0.0130191352423089	0.058566069595544±0.0262889369910252	intron (NM_001305581, intron 6 of 6)	intron (NM_001305581, intron 6 of 6)	-457568	NR_120655	101929328	Hs.664552	NR_120655	ENSG00000236467	KCNMA1-AS1	-	KCNMA1 antisense RNA 1	ncRNA
chr10	78448527	78448602	0.007936508	-2.342143099	0.0936452072302761±0.044471694619591	0.0184684406516994±0.0210949879348223	Intergenic	MLT1K|LTR|ERVL-MaLR	-199237	NR_120655	101929328	Hs.664552	NR_120655	ENSG00000236467	KCNMA1-AS1	-	KCNMA1 antisense RNA 1	ncRNA
chr10	79691895	79691950	0.043650794	-2.475881097	0.0451073651922228±0.0500168608656475	0.0081083592787035±0.00802195101746506	Intergenic	Intergenic	5353	NR_024585	100128292	Hs.547908	NR_024585		DLG5-AS1	-	DLG5 antisense RNA 1	ncRNA
chr10	80460255	80460310	0.015873016	-2.287420958	0.0977040992751637±0.0511393506225782	0.0200138418787229±0.0182782395878478	Intergenic	MLT1E1A|LTR|ERVL-MaLR	366922	NR_024431	283050	Hs.309176	NR_015429	ENSG00000224596	ZMIZ1-AS1	-	ZMIZ1 antisense RNA 1	ncRNA
chr10	80683246	80683308	0.015873016	2.211266549	0.0327041852858824±0.0312283140679998	0.151447076518685±0.092946736604733	Intergenic	Intergenic	143928	NR_024431	283050	Hs.309176	NR_015429	ENSG00000224596	ZMIZ1-AS1	-	ZMIZ1 antisense RNA 1	ncRNA
chr10	81953125	81953183	0.011904762	2.202023272	0.0245891927655804±0.0223276831523233	0.113140821444695±0.0841100610979509	intron (NM_001278408, intron 1 of 16)	HAL1|LINE|L1	11093	NM_001278408	311	Hs.530291	NM_001157	ENSG00000122359	ANXA11	ALS23|ANX11|CAP-50|CAP50	annexin A11	protein-coding
chr10	81967674	81967731	0.047619048	-2.043738785	0.152384334254614±0.170571864598824	0.0369584411043194±0.0372937021783241	non-coding (NR_038464, exon 1 of 2)	non-coding (NR_038464, exon 1 of 2)	237	NR_038464	439990	Hs.365566	NR_038464	ENSG00000237523	LINC00857	-	long intergenic non-protein coding RNA 857	ncRNA
chr10	82627429	82627486	0.015873016	-2.270817396	0.0639617478188592±0.0366736819997083	0.0132536705764309±0.0136664719417394	Intergenic	L1PA6|LINE|L1	217905	NR_155749	105378386	Hs.531456	NR_155749		LINC02655	-	long intergenic non-protein coding RNA 2655	ncRNA
chr10	82680580	82680665	0.007936508	2.668964457	0.0100020981972445±0.0103925997405988	0.0636105971948804±0.0577461230577869	Intergenic	Intergenic	271070	NR_155749	105378386	Hs.531456	NR_155749		LINC02655	-	long intergenic non-protein coding RNA 2655	ncRNA
chr10	82804075	82804131	0.003968254	2.53242072	0.012722578545581±0.0130191352423089	0.0736054105154579±0.0462371506363133	Intergenic	Intergenic	394550	NR_155749	105378386	Hs.531456	NR_155749		LINC02655	-	long intergenic non-protein coding RNA 2655	ncRNA
chr10	83186484	83186543	0.007936508	-2.289958786	0.0985651217983334±0.0661499775370284	0.0201547297666588±0.0220905554187847	Intergenic	L1MEg|LINE|L1	-448436	NM_001370082	10718	Hs.125119	NM_001010848	ENSG00000185737	NRG3	HRG3|pro-NRG3	neuregulin 3	protein-coding
chr10	83492535	83492604	0.003968254	2.370336427	0.0183898718779934±0.0191196010355904	0.0950869829562412±0.0423271334476331	Intergenic	LTR1|LTR|ERV1	-142380	NM_001370082	10718	Hs.125119	NM_001010848	ENSG00000185737	NRG3	HRG3|pro-NRG3	neuregulin 3	protein-coding
chr10	83690600	83690662	0.031746032	-2.210197494	0.0762750558120537±0.0592032889299922	0.0164833997891505±0.0164082986558836	intron (NR_163253, intron 2 of 10)	LTR72|LTR|ERV1	53188	NR_163253	10718	Hs.125119	NM_001010848	ENSG00000185737	NRG3	HRG3|pro-NRG3	neuregulin 3	protein-coding
chr10	83916482	83916544	0.035714286	-2.07151493	0.0742710140504962±0.0598176160186423	0.0176697832884553±0.020083114504594	intron (NR_163251, intron 2 of 9)	intron (NR_163251, intron 2 of 9)	76163	NR_120666	101929590	Hs.733268	NR_120666	ENSG00000225738	NRG3-AS1	C10orf100|Em:AC010157.1	NRG3 antisense RNA 1	ncRNA
chr10	84188431	84188489	0.01984127	-2.193147905	0.12698845079164±0.107130445995464	0.0277690434996955±0.0239328532069053	intron (NR_163253, intron 3 of 10)	L1M4|LINE|L1	-195784	NR_120666	101929590	Hs.733268	NR_120666	ENSG00000225738	NRG3-AS1	C10orf100|Em:AC010157.1	NRG3 antisense RNA 1	ncRNA
chr10	84292867	84292926	0.023809524	-2.236891314	0.0471706883854591±0.0282738324718742	0.0100069293051562±0.0091391272908007	intron (NR_163253, intron 3 of 10)	L1MB1|LINE|L1	-300221	NR_120666	101929590	Hs.733268	NR_120666	ENSG00000225738	NRG3-AS1	C10orf100|Em:AC010157.1	NRG3 antisense RNA 1	ncRNA
chr10	84309674	84309731	0.011904762	2.016585816	0.0255997753662321±0.0310789168288075	0.103583116576077±0.0552467268531832	intron (NR_163253, intron 3 of 10)	intron (NR_163253, intron 3 of 10)	-317027	NR_120666	101929590	Hs.733268	NR_120666	ENSG00000225738	NRG3-AS1	C10orf100|Em:AC010157.1	NRG3 antisense RNA 1	ncRNA
chr10	84341657	84341718	0.015873016	-2.477102386	0.0557163877478356±0.0354178079168098	0.0100069293051562±0.0091391272908007	intron (NR_163253, intron 3 of 10)	L1MC2|LINE|L1	-349012	NR_120666	101929590	Hs.733268	NR_120666	ENSG00000225738	NRG3-AS1	C10orf100|Em:AC010157.1	NRG3 antisense RNA 1	ncRNA
chr10	84983797	84983855	0.023809524	-2.551747302	0.0586750287380448±0.0423765741077197	0.0100069293051562±0.0091391272908007	Intergenic	LTR1D|LTR|ERV1	453019	NR_134317	105378397	Hs.147725	NR_134317		LINC02650	-	long intergenic non-protein coding RNA 2650	ncRNA
chr10	85337892	85337949	0.003968254	-2.215906365	0.0518524002653777±0.028536684121198	0.011161294859532±0.0104970862625354	Intergenic	L1PA16|LINE|L1	98924	NR_134317	105378397	Hs.147725	NR_134317		LINC02650	-	long intergenic non-protein coding RNA 2650	ncRNA
chr10	85398654	85398744	0.003968254	2.694308704	0.0230812766871444±0.0259119904410594	0.149392076765375±0.0741755372578267	Intergenic	Intergenic	38146	NR_134317	105378397	Hs.147725	NR_134317		LINC02650	-	long intergenic non-protein coding RNA 2650	ncRNA
chr10	85963512	85963572	0.03968254	2.607987204	0.0186563210153951±0.0152502170291435	0.113738732085239±0.112401311892713	intron (NM_001171971, intron 8 of 16)	intron (NM_001171971, intron 8 of 16)	9249	NM_001171971	92211	Hs.137556	NM_033100	ENSG00000148600	CDHR1	CORD15|PCDH21|PRCAD|RP65	cadherin related family member 1	protein-coding
chr10	86168112	86168169	0.015873016	2.062025836	0.0143292049679864±0.0114587541919808	0.0598347834195567±0.0394143107667053	intron (NM_001284240, intron 3 of 9)	intron (NM_001284240, intron 3 of 9)	-16554	NM_001284243	54462	Hs.461988	NM_018999	ENSG00000107771	CCSER2	FAM190B|Gcap14|KIAA1128|bA486O22.1	coiled-coil serine rich protein 2	protein-coding
chr10	87463599	87463736	0.023809524	2.122736474	0.00982487947669484±0.0117244320773259	0.0427892409974759±0.0341544228533015	intron (NM_017551, intron 12 of 15)	L1PA4|LINE|L1	126180	NR_038986	100507470	Hs.585483	NR_038986	ENSG00000234942	GRID1-AS1	-	GRID1 antisense RNA 1	ncRNA
chr10	88454176	88454231	0.011904762	-2.041235225	0.0672037983584965±0.0366114899125097	0.0163275412321274±0.0163670934554728	intron (NM_001368064, intron 7 of 12)	intron (NM_001368064, intron 7 of 12)	25883	NM_001080116	11155	Hs.657271	NM_007078	ENSG00000122367	LDB3	CMD1C|CMH24|CMPD3|CYPHER|LDB3Z1|LDB3Z4|LVNC3|MFM4|ORACLE|PDLIM6|ZASP	LIM domain binding 3	protein-coding
chr10	89276788	89276844	0.011904762	2.253073609	0.0193673579125678±0.0242167829863796	0.0923236821541601±0.0633971585959046	intron (NM_004897, intron 3 of 4)	L1PA13|LINE|L1	9226	NM_001178118	9562	Hs.121260	NM_004897	ENSG00000107789	MINPP1	HIPER1|MINPP2|MIPP	multiple inositol-polyphosphate phosphatase 1	protein-coding
chr10	89936988	89937045	0.011904762	-2.350813469	0.107252833915209±0.0600044798926275	0.0210253584158994±0.0136092580966031	Intergenic	L1MA5|LINE|L1	313635	NM_001304717	5728	Hs.500466	NM_000314	ENSG00000171862	PTEN	10q23del|BZS|CWS1|DEC|GLM2|MHAM|MMAC1|PTEN1|PTENbeta|TEP1	phosphatase and tensin homolog	protein-coding
chr10	91459956	91460015	0.035714286	-2.453892064	0.0804016286992951±0.0780151357444764	0.0146747168040197±0.0146911888192768	Intergenic	L2b|LINE|L2	-1361	NM_016195	9585	Hs.240	NM_016195	ENSG00000138182	KIF20B	CT90|KRMP1|MPHOSPH1|MPP-1|MPP1	kinesin family member 20B	protein-coding
chr10	91776164	91776224	0.003968254	-2.816906726	0.0705138213621184±0.0386665273839658	0.0100069293051562±0.0091391272908007	Intergenic	L1MB1|LINE|L1	-59064	NR_110655	101926924	Hs.500498	NR_110655	ENSG00000226159	LINC01375	-	long intergenic non-protein coding RNA 1375	ncRNA
chr10	92351549	92351678	0.023809524	2.250142979	0.0196373889704791±0.0126958689170883	0.0934209487904239±0.0583032937063126	Intergenic	L2b|LINE|L2	-51052	NR_110657	101926942	Hs.382666	NR_110657	ENSG00000236373	LINC02653	-	long intergenic non-protein coding RNA 2653	ncRNA
chr10	93861907	93861967	0.03968254	-2.363772166	0.0689435364991163±0.0548135736587968	0.0133945223775293±0.0141280361721861	intron (NM_014912, intron 7 of 9)	intron (NM_014912, intron 7 of 9)	141099	NM_001178137	22849	Hs.131683	NM_014912	ENSG00000107864	CPEB3	-	cytoplasmic polyadenylation element binding protein 3	protein-coding
chr10	94178188	94178245	0.047619048	-2.001964475	0.0659632989484204±0.0557071276181314	0.0164683849466963±0.0163691144245929	promoter-TSS (NR_038243)	promoter-TSS (NR_038243)	-201	NR_038243	100507674	Hs.568772	NR_038243		MARK2P9	-	microtubule affinity regulating kinase 2 pseudogene 9	pseudo
chr10	95013340	95013400	0.031746032	2.143650451	0.012044698533599±0.00951582030533704	0.0532229595497532±0.0377996251038181	Intergenic	Intergenic	179720	NM_000783	1592	Hs.150595	NM_000783	ENSG00000095596	CYP26A1	CP26|CYP26|P450RAI|P450RAI1	cytochrome P450 family 26 subfamily A member 1	protein-coding
chr10	95341854	95341919	0.003968254	-2.18770383	0.121189438818357±0.05232020390715	0.0266011431239671±0.0281189615658172	intron (NM_181745, intron 3 of 3)	intron (NM_181745, intron 3 of 3)	15465	NM_181745	338557	Hs.661022	NM_181745	ENSG00000186188	FFAR4	BMIQ10|GPR120|GPR129|GT01|O3FAR1|PGR4	free fatty acid receptor 4	protein-coding
chr10	95375620	95375729	0.035714286	2.290549387	0.0139584608072502±0.0115425262690066	0.0682907061505826±0.0535912895920461	intron (NM_006204, intron 1 of 21)	intron (NM_006204, intron 1 of 21)	3381	NM_006204	5146	Hs.658121	NM_006204	ENSG00000095464	PDE6C	ACHM5|COD4|PDEA2	phosphodiesterase 6C	protein-coding
chr10	95381299	95381359	0.007936508	-2.12794717	0.0585467995710949±0.0380452487894438	0.0133945223775293±0.0141280361721861	intron (NM_006204, intron 3 of 21)	intron (NM_006204, intron 3 of 21)	9035	NM_006204	5146	Hs.658121	NM_006204	ENSG00000095464	PDE6C	ACHM5|COD4|PDEA2	phosphodiesterase 6C	protein-coding
chr10	95929051	95929189	0.003968254	2.078691904	0.0151206900447433±0.0119693971832245	0.0638734281715039±0.0333371559171633	intron (NM_016341, intron 3 of 32)	intron (NM_016341, intron 3 of 32)	-60569	NR_120615	101927049	Hs.144492	NR_120615	ENSG00000232913	PLCE1-AS2	-	PLCE1 antisense RNA 2	ncRNA
chr10	96229659	96229717	0.015873016	-2.032141355	0.0409294901785234±0.0158863457176023	0.0100069293051562±0.0091391272908007	intron (NM_015188, intron 2 of 12)	L1MEc|LINE|L1	67390	NM_015188	23232	Hs.500598	NM_015188	ENSG00000108239	TBC1D12	-	TBC1 domain family member 12	protein-coding
chr10	96510637	96510721	0.03968254	2.753810587	0.0174051966281822±0.0163474146953405	0.117397411971133±0.158402571731866	Intergenic	L1MA3|LINE|L1	-11759	NM_000769	1557	Hs.282409	NM_000769	ENSG00000165841	CYP2C19	CPCJ|CYP2C|CYPIIC17|CYPIIC19|P450C2C|P450IIC19	cytochrome P450 family 2 subfamily C member 19	protein-coding
chr10	96878454	96878511	0.027777778	-2.931578552	0.0763473399743182±0.0562279453863458	0.0100069293051562±0.0091391272908007	Intergenic	L1PA10|LINE|L1	-49229	NM_001198853	1558	Hs.709188	NM_000770	ENSG00000138115	CYP2C8	CPC8|CYP2C8DM|CYPIIC8|MP-12/MP-20	cytochrome P450 family 2 subfamily C member 8	protein-coding
chr10	97568443	97568569	0.015873016	2.103463965	0.0146847162798457±0.0154140728009635	0.0631060952173682±0.0512279996283162	intron (NR_038444, intron 4 of 5)	SVA_B|Other|Other	52586	NM_001776	953	Hs.576612	NM_001776	ENSG00000138185	ENTPD1	ATPDase|CD39|NTPDase-1|SPG64	ectonucleoside triphosphate diphosphohydrolase 1	protein-coding
chr10	99232329	99232391	0.031746032	-2.084926881	0.0611266111111637±0.0419153409290531	0.0144080361308067±0.0142852305540085	intron (NM_022362, intron 8 of 30)	AluJb|SINE|Alu	25819	NM_022362	64210	Hs.500721	NM_022362	ENSG00000155229	MMS19	CIAO4|MET18|MMS19L|hMMS19	MMS19 homolog, cytosolic iron-sulfur assembly component	protein-coding
chr10	100414591	100414650	0.035714286	2.16123921	0.0198261164444714±0.0204320153219682	0.0886820007436102±0.0729708016326694	intron (NM_001166246, intron 6 of 12)	L1MCa|LINE|L1	-207901	NM_001322481	3257	Hs.404568	NM_000195	ENSG00000107521	HPS1	BLOC3S1|HPS	HPS1 biogenesis of lysosomal organelles complex 3 subunit 1	protein-coding
chr10	101529103	101529162	0.043650794	2.467159845	0.014701598774676±0.0197770703957711	0.0812930997422552±0.0649940915058462	Intergenic	L4|LINE|RTE	-13264	NM_000392	1244	Hs.368243	NM_000392	ENSG00000023839	ABCC2	ABC30|CMOAT|DJS|MRP2|cMRP	ATP binding cassette subfamily C member 2	protein-coding
chr10	101595763	101595853	0.023809524	2.128672802	0.0178971081699401±0.0192259121481677	0.0782667368492308±0.0547519903653751	intron (NM_000392, intron 24 of 31)	intron (NM_000392, intron 24 of 31)	53411	NM_000392	1244	Hs.368243	NM_000392	ENSG00000023839	ABCC2	ABC30|CMOAT|DJS|MRP2|cMRP	ATP binding cassette subfamily C member 2	protein-coding
chr10	105827322	105827427	0.023809524	-2.33391929	0.0648875764875456±0.0379902917003285	0.0128700975931127±0.01221254669956	intron (NM_000494, intron 9 of 55)	LTR18B|LTR|ERVL	18263	NM_000494	1308	Hs.117938	NM_000494	ENSG00000065618	COL17A1	BA16H23.2|BP180|BPA-2|BPAG2|ERED|LAD-1	collagen type XVII alpha 1 chain	protein-coding
chr10	107484905	107484972	0.015873016	-2.019602611	0.0453167814492874±0.0264220305230258	0.0111763010569262±0.0105073234343008	intron (NR_120625, intron 3 of 3)	intron (NR_120625, intron 3 of 3)	95152	NR_120625	101927549	Hs.556885	NR_120625		LINC02627	-	long intergenic non-protein coding RNA 2627	ncRNA
chr10	108784053	108784119	0.015873016	2.151677758	0.0262866733968157±0.0269465043361353	0.116803316801072±0.084069749577548	intron (NM_052918, intron 1 of 25)	MSTB1|LTR|ERVL-MaLR	140378	NM_001206572	114815	Hs.591915	NM_052918	ENSG00000108018	SORCS1	hSorCS	sortilin related VPS10 domain containing receptor 1	protein-coding
chr10	109345704	109345763	0.007936508	2.003321351	0.0318620767642868±0.0281611071361537	0.127742054656949±0.0605710119432736	Intergenic	L1MA9|LINE|L1	-421270	NM_001206570	114815	Hs.591915	NM_052918	ENSG00000108018	SORCS1	hSorCS	sortilin related VPS10 domain containing receptor 1	protein-coding
chr10	110281295	110281358	0.015873016	2.075537082	0.0142087891337996±0.0150016688035938	0.059890230959495±0.0409473171870287	Intergenic	MER39|LTR|ERV1	-452276	NR_125760	103695365	Hs.648991	NR_125760	ENSG00000229981	LINC01435	TCONS_00018040	long intergenic non-protein coding RNA 1435	ncRNA
chr10	110877720	110877781	0.007936508	2.449748435	0.0161254236944371±0.0137733173291678	0.0880965488000846±0.0788218870954187	Intergenic	LTR1B|LTR|ERV1	805253	NM_001324136	7511	Hs.390623	NM_020383	ENSG00000108039	XPNPEP1	APP1|SAMP|XPNPEP|XPNPEPL|XPNPEPL1	X-prolyl aminopeptidase 1	protein-coding
chr10	110940681	110940736	0.007936508	-2.314379244	0.114985656277175±0.0530469311893721	0.0231177783061655±0.0191135374674077	Intergenic	L1ME1|LINE|L1	742295	NM_001324136	7511	Hs.390623	NM_020383	ENSG00000108039	XPNPEP1	APP1|SAMP|XPNPEP|XPNPEPL|XPNPEPL1	X-prolyl aminopeptidase 1	protein-coding
chr10	111116392	111116451	0.015873016	2.072851966	0.0182771441579774±0.0110260646954068	0.0768951512552938±0.0492501049223278	Intergenic	L1PA16|LINE|L1	566582	NM_001324136	7511	Hs.390623	NM_020383	ENSG00000108039	XPNPEP1	APP1|SAMP|XPNPEP|XPNPEPL|XPNPEPL1	X-prolyl aminopeptidase 1	protein-coding
chr10	111232994	111233054	0.03968254	2.340256404	0.0159349704356754±0.0178128557069098	0.080693515673645±0.0642068895436555	Intergenic	MER102b|DNA|hAT-Charlie	449980	NM_001324136	7511	Hs.390623	NM_020383	ENSG00000108039	XPNPEP1	APP1|SAMP|XPNPEP|XPNPEPL|XPNPEPL1	X-prolyl aminopeptidase 1	protein-coding
chr10	111856947	111857005	0.003968254	2.792485368	0.013594526373479±0.0130799267394548	0.094185910347853±0.0417825610917151	intron (NM_001320594, intron 1 of 15)	intron (NM_001320594, intron 1 of 15)	-88837	NR_038943	100505933	Hs.604103	NR_038943		ADD3-AS1	-	ADD3 antisense RNA 1	ncRNA
chr10	112848425	112848527	0.047619048	-2.296866739	0.065745481884884±0.0629409283933678	0.013379507535075±0.0140783912727308	Intergenic	Intergenic	11689	NM_000681	150	Hs.249159	NM_000681	ENSG00000150594	ADRA2A	ADRA2|ADRA2R|ADRAR|ALPHA2AAR|ZNF32	adrenoceptor alpha 2A	protein-coding
chr10	114628673	114628731	0.003968254	2.52689942	0.010616359766067±0.0103415259291997	0.0611854486259894±0.0392178887253171	Intergenic	Intergenic	45447	NR_120684	103344931	Hs.458447	NR_120684	ENSG00000260917	LOC103344931	-	uncharacterized LOC103344931	ncRNA
chr10	115062231	115062325	0.011904762	-2.046764092	0.0640824289207988±0.0248137302642416	0.0155096350473511±0.0167164335355281	Intergenic	Intergenic	173248	NM_001349870	6934	Hs.593995	NM_030756	ENSG00000148737	TCF7L2	TCF-4|TCF4	transcription factor 7 like 2	protein-coding
chr10	115206476	115206537	0.011904762	-2.268917732	0.101261754810609±0.0747731795631873	0.0210103435734452±0.0135682732942602	Intergenic	MER89|LTR|ERV1	-104083	NM_001177660	3026	Hs.422542	NM_004132	ENSG00000148702	HABP2	FSAP|HABP|HGFAL|NMTC5|PHBP	hyaluronan binding protein 2	protein-coding
chr10	115547686	115547746	0.047619048	2.591539112	0.0100020981972445±0.0103925997405988	0.0602867846552771±0.0623447816647148	Intergenic	Tigger15a|DNA|TcMar-Tigger	-9903	NR_039703	100616162		NR_039703	ENSG00000283656	MIR4483	-	microRNA 4483	ncRNA
chr10	116596597	116596653	0.03968254	-2.551462773	0.0861153735274782±0.103096250181989	0.0146897316464739±0.0147371203350704	intron (NM_001135051, intron 5 of 16)	intron (NM_001135051, intron 5 of 16)	15086	NM_020940	57700	Hs.192619	NM_020940	ENSG00000151553	FAM160B1	KIAA1600|bA106M7.3	family with sequence similarity 160 member B1	protein-coding
chr10	116753635	116753695	0.007936508	-2.071365014	0.0612097371374594±0.0451845189457148	0.0145638941292993±0.0147165965863319	promoter-TSS (NR_120677)	promoter-TSS (NR_120677)	-751	NR_120677	102724589		NR_120677	ENSG00000236799	LINC02626	-	long intergenic non-protein coding RNA 2626	ncRNA
chr10	117114814	117114938	0.003968254	-2.605427596	0.0679244983061328±0.0238394018548785	0.011161294859532±0.0104970862625354	intron (NM_207303, intron 19 of 28)	L1MA4|LINE|L1	261752	NR_074088	26033	Hs.501127	NM_207303	ENSG00000107518	ATRNL1	ALP|bA338L11.1|bA454H24.1	attractin like 1	protein-coding
chr10	119481469	119481535	0.007936508	-2.774427874	0.0915432104600145±0.0664996545790733	0.013379507535075±0.0140783912727308	Intergenic	Intergenic	-176923	NR_002791	196047	Hs.312592	NR_002791	ENSG00000229847	EMX2OS	EMX2-AS1|NCRNA00045	EMX2 opposite strand/antisense RNA	ncRNA
chr10	119568431	119568495	0.031746032	2.422222743	0.0190354958585731±0.0224552573357261	0.102029532373666±0.0827802802024127	Intergenic	Intergenic	-237869	NR_026940	255082	Hs.89387	NM_178816	ENSG00000177640	CASC2	C10orf5	cancer susceptibility 2	ncRNA
chr10	120213717	120213775	0.011904762	2.405843118	0.0160573297394067±0.0171926129293533	0.0850950443974046±0.0511549895208861	Intergenic	Intergenic	97126	NR_108045	100506126	Hs.69494	NR_108045	ENSG00000232139	LINC00867	-	long intergenic non-protein coding RNA 867	ncRNA
chr10	120405470	120405584	0.023809524	-3.185433296	0.091035714062697±0.0932685568489539	0.0100069293051562±0.0091391272908007	Intergenic	L1PB|LINE|L1	-50367	NM_004248	2834	Hs.248119	NM_004248	ENSG00000119973	PRLHR	GPR10|GR3|PrRPR	prolactin releasing hormone receptor	protein-coding
chr10	120979156	120979213	0.011904762	2.554370485	0.0154430681705842±0.0174642594186498	0.0907142939205436±0.0664110796213619	intron (NM_005308, intron 1 of 15)	intron (NM_005308, intron 1 of 15)	12102	NM_005308	2869	Hs.524625	NM_005308	ENSG00000198873	GRK5	FP2025|GPRK5	G protein-coupled receptor kinase 5	protein-coding
chr10	121160080	121160137	0.011904762	2.690824365	0.0160573297394067±0.0171926129293533	0.103679327783394±0.0769918365491745	intron (NM_005308, intron 4 of 15)	intron (NM_005308, intron 4 of 15)	22625	NR_039829	100616398		NR_039829	ENSG00000265719	MIR4681	-	microRNA 4681	ncRNA
chr10	122130633	122130694	0.003968254	-2.881616332	0.0823665819425353±0.0385376876008146	0.0111763010569262±0.0105073234343008	Intergenic	Intergenic	-15929	NM_000982	6144	Hs.381123	NM_000982	ENSG00000122026	RPL21	HYPT12|L21	ribosomal protein L21	protein-coding
chr10	122249340	122249410	0.03968254	2.459534539	0.0168077881604607±0.0155745173929922	0.092449429920611±0.0939055007118269	intron (NM_001030059, intron 1 of 6)	intron (NM_001030059, intron 1 of 6)	32909	NM_001318167	196051	Hs.40479	NM_001030059	ENSG00000203805	PLPP4	DPPL2|PPAPDC1|PPAPDC1A	phospholipid phosphatase 4	protein-coding
chr10	124379104	124379161	0.003968254	-2.145292007	0.0624834852044299±0.0230242906659078	0.0141243347539786±0.014011506359166	intron (NM_001320644, intron 39 of 52)	intron (NM_001320644, intron 39 of 52)	-53265	NM_001364461	112577516		NM_001364461		LOC112577516	-	carbohydrate-binding protein AQN-1-like	protein-coding
chr10	124981695	124981757	0.011904762	-2.169809186	0.0856644824458877±0.0897497878236328	0.0190380799208226±0.0147074450976669	Intergenic	Intergenic	67808	NM_004725	9184	Hs.418533	NM_004725	ENSG00000154473	BUB3	BUB3L|hBUB3	BUB3 mitotic checkpoint protein	protein-coding
chr10	125286706	125286766	0.023809524	-2.389900715	0.0763324699136905±0.0675120108786835	0.0145638941292993±0.0147165965863319	Intergenic	Intergenic	-139135	NM_153442	2849	Hs.12751	NM_153442	ENSG00000154478	GPR26	-	G protein-coupled receptor 26	protein-coding
chr10	125843630	125843687	0.003968254	2.10463041	0.0243236228017328±0.0169881158663945	0.104612876314716±0.0663780221198597	intron (NM_001270765, intron 1 of 5)	intron (NM_001270765, intron 1 of 5)	8263	NM_015892	51363	Hs.287537	NM_014863	ENSG00000182022	CHST15	BRAG|GALNAC4S-6ST	carbohydrate sulfotransferase 15	protein-coding
chr10	126910191	126910249	0.003968254	2.490449963	0.0144551939542378±0.0167472363435643	0.0812314236716376±0.0260494474371404	Intergenic	Intergenic	-60621	NM_001083914	1488	Hs.501345	NM_001329	ENSG00000175029	CTBP2	-	C-terminal binding protein 2	protein-coding
chr10	128142511	128142568	0.03968254	2.052156197	0.0277228493690468±0.0169107652791204	0.114973681127038±0.0932670598807594	intron (NR_148989, intron 5 of 6)	intron (NR_148989, intron 5 of 6)	28041	NR_148989	728158	Hs.646701	NR_148989		LOC728158	-	uncharacterized LOC728158	ncRNA
chr10	129714901	129714970	0.023809524	2.112957627	0.0343257041617807±0.00929847028928093	0.148485169946934±0.110738653701713	intron (NM_001323356, intron 1 of 19)	L2c|LINE|L2	9569	NM_001323356	5791	Hs.127022	NM_006504	ENSG00000132334	PTPRE	HPTPE|PTPE|R-PTP-EPSILON	protein tyrosine phosphatase receptor type E	protein-coding
chr10	130107931	130107990	0.003968254	-2.380497443	0.108670878096631±0.0501849360076203	0.0208694998588763±0.0136246521839467	intron (NR_120619, intron 3 of 5)	intron (NR_120619, intron 3 of 5)	23747	NR_120619	101927381	Hs.523342	NR_120619	ENSG00000280953	LINC01163	TCONS_00017722	long intergenic non-protein coding RNA 1163	ncRNA
chr10	130591394	130591453	0.003968254	-2.140330431	0.0659309316664379±0.0219023488602501	0.0149549702113146±0.0169893213885509	Intergenic	Intergenic	-119673	NR_148990	728327	Hs.454452	NR_148990	ENSG00000224190	LINC02667	-	long intergenic non-protein coding RNA 2667	ncRNA
chr10	131700367	131700424	0.035714286	2.112115226	0.0138296215530487±0.0142250602616149	0.0597888683008966±0.0421284855131315	intron (NM_001005463, intron 6 of 15)	intron (NM_001005463, intron 6 of 15)	-58758	NR_036179	100422873		NR_036179	ENSG00000266676	MIR4297	-	microRNA 4297	ncRNA
chr10	132265654	132265741	0.01984127	2.067665974	0.0161709268680644±0.0169072602765224	0.0677898061740778±0.0448256694674917	Intergenic	L2|LINE|L2	331025	NM_001321980	10539	Hs.42644	NM_006541	ENSG00000108010	GLRX3	GLRX4|GRX3|GRX4|PICOT|TXNL2|TXNL3	glutaredoxin 3	protein-coding
chr10	132869355	132869433	0.011904762	-2.458044842	0.0619593631800691±0.0390670976814234	0.0112761726634162±0.0132570926000069	Intergenic	Intergenic	-24087	NR_120623	101927489	Hs.659317	NR_120623	ENSG00000230098	TCERG1L-AS1	-	TCERG1L antisense RNA 1	ncRNA
chr10	132957370	132957452	0.027777778	2.001703513	0.0396145350154955±0.0460699864106248	0.15864535556453±0.120404798951018	intron (NM_174937, intron 6 of 11)	intron (NM_174937, intron 6 of 11)	63930	NR_120623	101927489	Hs.659317	NR_120623	ENSG00000230098	TCERG1L-AS1	-	TCERG1L antisense RNA 1	ncRNA
chr10	134107246	134107510	0.043650794	2.161480163	0.0186894087463486±0.0217768472814274	0.0836114829768978±0.069596141019947	intron (NM_001318878, intron 1 of 11)	intron (NM_001318878, intron 1 of 11)	13348	NM_001318879	282974	Hs.469002	NM_173575	ENSG00000165752	STK32C	PKE|YANK3	serine/threonine kinase 32C	protein-coding
chr10	134376469	134376663	0.015873016	2.09500863	0.0128361746728833±0.0121719532011058	0.0548398246196679±0.0384194100324741	intron (NM_005539, intron 1 of 15)	intron (NM_005539, intron 1 of 15)	25275	NM_005539	3632	Hs.523360	NM_005539	ENSG00000068383	INPP5A	5PTASE	inositol polyphosphate-5-phosphatase A	protein-coding
chr10	135210690	135210753	0.007936508	2.007792364	0.0481552999718551±0.0187478835611978	0.19366441090414±0.151885312861321	intron (NM_138384, intron 3 of 10)	LTR13|LTR|ERVK	3061	NM_138384	92170	Hs.501578	NM_138384	ENSG00000148824	MTG1	GTP|GTPBP7	mitochondrial ribosome associated GTPase 1	protein-coding
chr11	336427	336517	0.015873016	-2.518376252	0.0840768672337973±0.055110917847298	0.0146747168040197±0.0146911888192768	Intergenic	MER34B|LTR|ERV1	-15612	NR_049759	10410	Hs.374650	NM_021034	ENSG00000142089	IFITM3	1-8U|DSPA2b|IP15	interferon induced transmembrane protein 3	protein-coding
chr11	1449254	1449356	0.003968254	2.709855829	0.0122342861993108±0.0115781037510896	0.0800435836734829±0.0383383708989507	intron (NM_001256630, intron 1 of 19)	L2c|LINE|L2	16923	NM_001256630	9024	Hs.170819	NM_003957	ENSG00000174672	BRSK2	C11orf7|PEN11B|SAD1|SADA|STK29	BR serine/threonine kinase 2	protein-coding
chr11	1984605	1984663	0.015873016	2.356146023	0.0161709268680644±0.0169072602765224	0.0827952725698919±0.0628390784627153	Intergenic	Intergenic	14073	NR_132974	106635549		NR_132974		SNORD131	-	small nucleolar RNA, C/D box 131	snoRNA
chr11	2526972	2527032	0.027777778	2.16293588	0.0191570040337576±0.0282217872595916	0.08578990150885±0.061144872367947	intron (NM_181798, intron 1 of 15)	L1MB2|LINE|L1	44318	NM_181798	3784	Hs.95162	NM_000218	ENSG00000053918	KCNQ1	ATFB1|ATFB3|JLNS1|KCNA8|KCNA9|KVLQT1|Kv1.9|Kv7.1|LQT|LQT1|RWS|SQT2|WRS	potassium voltage-gated channel subfamily Q member 1	protein-coding
chr11	4159493	4159565	0.035714286	2.702832544	0.0132153510420554±0.00890409582022708	0.086042371693487±0.0763911874729016	exon (NM_001318064, exon 18 of 18)	exon (NM_001318064, exon 18 of 18)	22221	NM_001330193	6240	Hs.445705	NM_001033	ENSG00000167325	RRM1	R1|RIR1|RR1	ribonucleotide reductase catalytic subunit M1	protein-coding
chr11	6970706	6970784	0.011904762	2.157122195	0.0156781454294191±0.0158318882459372	0.0699283327179793±0.036770524847994	intron (NM_013250, intron 6 of 6)	L1PA3|LINE|L1	21852	NM_001354854	7762	Hs.523457	NM_013250	ENSG00000149054	ZNF215	BAZ-2|BAZ2|ZKSCAN11|ZSCAN43	zinc finger protein 215	protein-coding
chr11	7101228	7101286	0.015873016	-2.057305081	0.0470404174909302±0.0224909439560692	0.0113021385741008±0.0105865037756608	Intergenic	LTR10B|LTR|ERV1	-8972	NM_014469	27288	Hs.121605	NM_014469	ENSG00000170748	RBMXL2	HNRNPG-T|HNRNPGT|HNRPGT	RBMX like 2	protein-coding
chr11	7258938	7259008	0.01984127	-2.111161426	0.0736320492254585±0.0436730554861042	0.0170429187018254±0.0204940309911432	Intergenic	L2a|LINE|L2	2976	NR_031683	100313774		NR_031683	ENSG00000221703	MIR302E	MIRN302E	microRNA 302e	ncRNA
chr11	7561459	7561601	0.003968254	2.00181935	0.0275209104067421±0.0251142393819947	0.110222553163615±0.0446957600540215	intron (NM_001351853, intron 1 of 25)	L2|LINE|L2	26300	NM_003621	8495	Hs.655714	NM_003621	ENSG00000166387	PPFIBP2	Cclp1	PPFIA binding protein 2	protein-coding
chr11	8087102	8087158	0.007936508	2.355349947	0.0117371411471658±0.0114215206603545	0.0600611041114621±0.0444383722552976	intron (NR_120538, intron 2 of 2)	MIRb|SINE|MIR	5545	NR_120537	101927917	Hs.680586	NR_120537	ENSG00000248332	TUB-AS1	-	TUB antisense RNA 1	ncRNA
chr11	8717096	8717152	0.01984127	2.401732495	0.0192618283499595±0.018622876445809	0.101786699181276±0.0673017179411877	intron (NM_005418, intron 21 of 22)	intron (NM_005418, intron 21 of 22)	10138	NR_002977	677826	Hs.745552	NR_002977	ENSG00000212607	SNORA3B	ACA3-2|SNORA45|SNORA45B	small nucleolar RNA, H/ACA box 3B	snoRNA
chr11	9205919	9205975	0.011904762	2.515544123	0.012722578545581±0.0130191352423089	0.0727493935228953±0.0535188919142253	intron (NM_001348749, intron 4 of 21)	L1ME3E|LINE|L1	80926	NR_145966	23258	Hs.501857	NM_015213	ENSG00000184014	DENND5A	EIEE49|RAB6IP1	DENN domain containing 5A	protein-coding
chr11	10542895	10542954	0.035714286	-2.253060292	0.0773039156788456±0.0601287105525536	0.0162167104708775±0.0160438917964387	intron (NM_016422, intron 4 of 5)	intron (NM_016422, intron 4 of 5)	-12192	NM_001190702	100463486		NM_001190702	ENSG00000255823	MTRNR2L8	HN8	MT-RNR2 like 8	protein-coding
chr11	11480950	11481009	0.011904762	-2.030341868	0.10705445911788±0.0405275149144989	0.0262066167676563±0.029353394586877	intron (NM_001363464, intron 1 of 9)	intron (NM_001363464, intron 1 of 9)	-106183	NM_001256686	283106	Hs.654675	NM_001256686	ENSG00000254598	CSNK2A3	CSNK2A1P	casein kinase 2 alpha 3	protein-coding
chr11	12520729	12520816	0.015873016	-2.358008287	0.0502519392580567±0.0435385576860745	0.00980215581489004±0.00895675657425752	intron (NM_018222, intron 5 of 12)	intron (NM_018222, intron 5 of 12)	121655	NM_018222	55742	Hs.432914	NM_018222	ENSG00000197702	PARVA	CH-ILKBP|MXRA2	parvin alpha	protein-coding
chr11	13636638	13636722	0.003968254	-2.226099225	0.0937086286673431±0.0334800925871046	0.0200288928080147±0.021879109365238	Intergenic	L1PA15|LINE|L1	-53535	NM_032228	84188	Hs.501991	NM_032228	ENSG00000197601	FAR1	MLSTD2|PFCRD|SDR10E1	fatty acyl-CoA reductase 1	protein-coding
chr11	13900908	13900967	0.003968254	-3.22007062	0.164512947477358±0.0566604175240616	0.0176547770910611±0.0200838260459777	Intergenic	Intergenic	-8775	NR_149109	105376561	Hs.512244	NR_149109	ENSG00000254930	LINC02545	-	long intergenic non-protein coding RNA 2545	ncRNA
chr11	16117958	16118041	0.031746032	-2.168403192	0.0824208655128703±0.0613049527430513	0.0183350782284094±0.0190441456424121	intron (NM_001367873, intron 8 of 15)	intron (NM_001367873, intron 8 of 15)	-126833	NR_106721	102464826		NR_106721	ENSG00000284094	MIR6073	hsa-mir-6073	microRNA 6073	ncRNA
chr11	17053216	17053276	0.015873016	-2.15254923	0.0803073276084748±0.0505575485062856	0.0180623098763928±0.017099046051831	Intergenic	L1PA2|LINE|L1	-17285	NM_175058	144100	Hs.12332	NM_175058	ENSG00000166689	PLEKHA7	-	pleckstrin homology domain containing A7	protein-coding
chr11	17414672	17414730	0.031746032	2.354790263	0.0174220791230125±0.020510046784656	0.0891173952691823±0.0679082429205417	intron (NR_147094, intron 37 of 37)	intron (NR_147094, intron 37 of 37)	-3808	NM_001166290	3767	Hs.248141	NM_000525	ENSG00000187486	KCNJ11	BIR|HHF2|IKATP|KIR6.2|MODY13|PHHI|TNDM3	potassium voltage-gated channel subfamily J member 11	protein-coding
chr11	17975350	17975413	0.003968254	2.484800303	0.0109955273468179±0.0115191491758582	0.0615482185777372±0.0479355107656139	intron (NR_104040, intron 9 of 11)	intron (NR_104040, intron 9 of 11)	59212	NR_104040	26297	Hs.32470	NM_012139	ENSG00000129158	SERGEF	DELGEF|Gnefr	secretion regulating guanine nucleotide exchange factor	protein-coding
chr11	18239377	18239442	0.015873016	-2.078422131	0.0883397990428295±0.0425578141825582	0.0209164993670806±0.0266066245941175	Intergenic	L1M1|LINE|L1	8578	NR_026563	494141	Hs.446327	NR_026541	ENSG00000189332	SLC25A51P4	-	SLC25A51 pseudogene 4	pseudo
chr11	18691450	18691506	0.01984127	-2.369356717	0.107951288286694±0.106635606579491	0.0208920178000277±0.00890216282741333	Intergenic	Intergenic	-28848	NM_153347	144110	Hs.502100	NM_153347	ENSG00000151117	TMEM86A	-	transmembrane protein 86A	protein-coding
chr11	19953357	19953434	0.03968254	-2.611400361	0.126968361450051±0.161965585625651	0.0207771356736134±0.016543328301466	intron (NM_001244963, intron 7 of 39)	intron (NM_001244963, intron 7 of 39)	-90706	NM_001111019	89797	Hs.64341	NM_145117	ENSG00000166833	NAV2	HELAD1|POMFIL2|RAINB1|STEERIN2|UNC53H2	neuron navigator 2	protein-coding
chr11	20320575	20320634	0.01984127	2.199868386	0.010616359766067±0.0103415259291997	0.0487755300999943±0.0409498769031593	Intergenic	L1ME1|LINE|L1	-64626	NM_006410	10553	Hs.90753	NM_006410	ENSG00000109854	HTATIP2	CC3|SDR44U1|TIP30	HIV-1 Tat interactive protein 2	protein-coding
chr11	21452282	21452342	0.023809524	-2.428224003	0.078306544464196±0.0552529769626178	0.0145488879319051±0.0085465163230933	intron (NM_201551, intron 15 of 18)	intron (NM_201551, intron 15 of 18)	761180	NM_006157	4745	Hs.657172	NM_006157	ENSG00000165973	NELL1	IDH3GL|NRP1	neural EGFL like 1	protein-coding
chr11	21819030	21819090	0.003968254	-2.700881801	0.0572915202749899±0.0299750191431812	0.00881137957306606±0.0083061155614743	Intergenic	L1MA8|LINE|L1	-395571	NM_001142649	203859	Hs.154329	NM_213599	ENSG00000171714	ANO5	GDD1|LGMD2L|LGMDR12|TMEM16E	anoctamin 5	protein-coding
chr11	21832659	21832721	0.003968254	3.083466215	0.0144428055663742±0.0131922955934	0.122424231375982±0.0536984499524113	Intergenic	LTR18A|LTR|ERVL	-381941	NM_001142649	203859	Hs.154329	NM_213599	ENSG00000171714	ANO5	GDD1|LGMD2L|LGMDR12|TMEM16E	anoctamin 5	protein-coding
chr11	21934790	21934878	0.003968254	2.754910244	0.0109955273468179±0.0115191491758582	0.0742209795746353±0.0140667866659892	Intergenic	L2a|LINE|L2	-279797	NM_001142649	203859	Hs.154329	NM_213599	ENSG00000171714	ANO5	GDD1|LGMD2L|LGMDR12|TMEM16E	anoctamin 5	protein-coding
chr11	22651153	22651216	0.047619048	2.938746361	0.0104948619052978±0.0106609338790061	0.0804688014427835±0.0901868356235982	Intergenic	L1PBb|LINE|L1	-3798	NM_022725	2188	Hs.632151	NM_022725	ENSG00000183161	FANCF	FAF	FA complementation group F	protein-coding
chr11	23594318	23594382	0.035714286	2.90666442	0.00704364943497672±0.00722595610830249	0.0528190895002585±0.0733028290612542	Intergenic	L1PREC2|LINE|L1	-153614	NR_107021	102465860		NR_107021	ENSG00000275868	MIR8054	hsa-mir-8054	microRNA 8054	ncRNA
chr11	24644578	24644636	0.043650794	2.372688633	0.0149424022408185±0.0202876362521563	0.077387509790729±0.0751783747525584	intron (NM_001252008, intron 1 of 11)	intron (NM_001252008, intron 1 of 11)	126008	NM_001252008	338645	Hs.144138	NM_001009909	ENSG00000187398	LUZP2	KFSP2566|PRO6246	leucine zipper protein 2	protein-coding
chr11	25595325	25595395	0.007936508	-2.270366872	0.0695109651285219±0.0264642358127935	0.0144080361308067±0.0142852305540085	Intergenic	L1MC|LINE|L1	-615310	NM_001313726	63982	Hs.91791	NM_031418	ENSG00000134343	ANO3	C11orf25|DYT23|DYT24|GENX-3947|TMEM16C	anoctamin 3	protein-coding
chr11	26861820	26861883	0.007936508	2.012361442	0.0232165872468349±0.0147058935050827	0.0936654742718433±0.0494394539136856	Intergenic	Intergenic	-118245	NM_178498	159963	Hs.148907	NM_178498	ENSG00000148942	SLC5A12	SMCT2	solute carrier family 5 member 12	protein-coding
chr11	27096727	27096787	0.011904762	-2.134307207	0.0878000217715049±0.0408145344591827	0.019998809081144±0.0217972333823555	intron (NR_125767, intron 3 of 4)	L1PB3|LINE|L1	34395	NM_003986	8424	Hs.591996	NM_003986	ENSG00000129151	BBOX1	BBH|BBOX|G-BBH|gamma-BBH	gamma-butyrobetaine hydroxylase 1	protein-coding
chr11	27606813	27606870	0.011904762	2.115116176	0.0203746090377293±0.0232580144322373	0.0882678802922129±0.0313116599758554	intron (NR_033314, intron 3 of 6)	L1M7|LINE|L1	49332	NR_102708	101410541	Hs.471439	NR_102708	ENSG00000254934	LINC00678	-	long intergenic non-protein coding RNA 678	ncRNA
chr11	27741985	27742043	0.01984127	-2.407804206	0.0772060063403112±0.0698440026911197	0.0145488879319051±0.0085465163230933	promoter-TSS (NM_001143807)	promoter-TSS (NM_001143807)	312	NM_170732	627	Hs.502182	NM_001709	ENSG00000176697	BDNF	ANON2|BULN2	brain derived neurotrophic factor	protein-coding
chr11	29414824	29414880	0.011904762	-2.796434531	0.0979201819022443±0.0545855542337561	0.014094885004773±0.0188572811171392	Intergenic	L1PA10|LINE|L1	-201108	NR_149107	105376606	Hs.577275	NR_149106	ENSG00000255117	LINC02546	-	long intergenic non-protein coding RNA 2546	ncRNA
chr11	29454278	29454336	0.007936508	2.484183749	0.0160573297394067±0.0171926129293533	0.0898436006783649±0.0463167995460583	Intergenic	MIR3|SINE|MIR	-161653	NR_149107	105376606	Hs.577275	NR_149106	ENSG00000255117	LINC02546	-	long intergenic non-protein coding RNA 2546	ncRNA
chr11	29763072	29763134	0.003968254	2.11835786	0.0481691875641699±0.0299712519708176	0.20915034193733±0.0541975475703525	Intergenic	GA-rich|Low_complexity|Low_complexity	122754	NR_149106	105376606	Hs.577275	NR_149106	ENSG00000255117	LINC02546	-	long intergenic non-protein coding RNA 2546	ncRNA
chr11	30160547	30160606	0.035714286	-2.303025887	0.0775683104861543±0.0644583723477125	0.0157182596836751±0.0185610451261671	Intergenic	Intergenic	-91984	NM_001018080	2488	Hs.36975	NM_000510	ENSG00000131808	FSHB	HH24	follicle stimulating hormone subunit beta	protein-coding
chr11	30235443	30235499	0.003968254	2.006336128	0.0116655182890906±0.0111379439802259	0.0468674575742547±0.020015898993136	Intergenic	Intergenic	-17090	NM_001018080	2488	Hs.36975	NM_000510	ENSG00000131808	FSHB	HH24	follicle stimulating hormone subunit beta	protein-coding
chr11	31929340	31929419	0.023809524	-2.208917239	0.0671941880347746±0.0770189475889602	0.0145338730894508±0.0146674231836616	Intergenic	L1MC5|LINE|L1	81266	NR_117094	103157000		NR_117094	ENSG00000281880	PAUPAR	-	PAX6 upstream antisense RNA	ncRNA
chr11	32115602	32115660	0.007936508	2.796897114	0.010616359766067±0.0103415259291997	0.0737777749995772±0.0761676849203984	intron (NM_002901, intron 1 of 5)	intron (NM_002901, intron 1 of 5)	3011	NM_002901	5954	Hs.97887	NM_002901	ENSG00000049449	RCN1	HEL-S-84|PIG20|RCAL|RCN	reticulocalbin 1	protein-coding
chr11	33743173	33743232	0.03968254	2.020405187	0.0178971081699401±0.0192259121481677	0.0726081594223209±0.0538563267956596	intron (NM_203331, intron 3 of 4)	intron (NM_203331, intron 3 of 4)	1070	NM_001127223	966	Hs.278573	NM_000611	ENSG00000085063	CD59	16.3A5|1F5|EJ16|EJ30|EL32|G344|HRF-20|HRF20|MAC-IP|MACIF|MEM43|MIC11|MIN1|MIN2|MIN3|MIRL|MSK21|p18-20	CD59 molecule (CD59 blood group)	protein-coding
chr11	33987817	33987876	0.007936508	2.420161769	0.015813489114±0.0173675035233377	0.0846387012876125±0.0388213508346424	Intergenic	Intergenic	-74224	NM_005574	4005	Hs.34560	NM_005574	ENSG00000135363	LMO2	LMO-2|RBTN2|RBTNL1|RHOM2|TTG2	LIM domain only 2	protein-coding
chr11	34642413	34642474	0.01984127	-2.078574419	0.084472895841836±0.0540151445709349	0.019998809081144±0.0217972333823555	promoter-TSS (NM_001206615)	promoter-TSS (NM_001206615)	-196	NM_001206615	26298	Hs.653859	NM_012153	ENSG00000135373	EHF	ESE3|ESE3B|ESEJ	ETS homologous factor	protein-coding
chr11	34770629	34770702	0.023809524	2.212408942	0.0291591267447744±0.0309279744973129	0.135137527266006±0.0871777082987017	Intergenic	Intergenic	116553	NM_001206616	26298	Hs.653859	NM_012153	ENSG00000135373	EHF	ESE3|ESE3B|ESEJ	ETS homologous factor	protein-coding
chr11	35426201	35426262	0.011904762	-2.480186818	0.117326274474934±0.0835531418786177	0.02102735532098±0.0212968333201099	intron (NM_001252652, intron 1 of 11)	intron (NM_001252652, intron 1 of 11)	14873	NM_004171	6506	Hs.502338	NM_004171	ENSG00000110436	SLC1A2	EAAT2|EIEE41|GLT-1|HBGT	solute carrier family 1 member 2	protein-coding
chr11	36758451	36758507	0.031746032	-2.324766967	0.0728877239245565±0.0498432820766505	0.0145488879319051±0.0085465163230933	Intergenic	L1M3f|LINE|L1	-138650	NM_001243786	5897	Hs.714519	NM_000536	ENSG00000175097	RAG2	RAG-2	recombination activating 2	protein-coding
chr11	36877177	36877243	0.015873016	2.359703699	0.0131585570978634±0.0120760491862875	0.0675382593875852±0.0670808347377039	Intergenic	Intergenic	-257381	NM_001243786	5897	Hs.714519	NM_000536	ENSG00000175097	RAG2	RAG-2	recombination activating 2	protein-coding
chr11	36898973	36899032	0.003968254	3.385829486	0.00827504699848142±0.00771057861184385	0.0864981271907101±0.0608175012624592	Intergenic	Intergenic	-279174	NM_001243786	5897	Hs.714519	NM_000536	ENSG00000175097	RAG2	RAG-2	recombination activating 2	protein-coding
chr11	37218493	37218557	0.003968254	2.18528572	0.0201256862531855±0.0192585800885445	0.0915350132821504±0.0322439948585085	Intergenic	Intergenic	-598696	NM_001243786	5897	Hs.714519	NM_000536	ENSG00000175097	RAG2	RAG-2	recombination activating 2	protein-coding
chr11	38461524	38461581	0.003968254	3.242997555	0.00827504699848142±0.00771057861184385	0.0783447698420848±0.116447492581193	Intergenic	Tigger4|DNA|TcMar-Tigger	206353	NR_120554	103312105	Hs.641711	NR_120554	ENSG00000255175	LINC02759	-	long intergenic non-protein coding RNA 2759	ncRNA
chr11	39765026	39765085	0.003968254	-2.090966422	0.0481508813500024±0.0233114750852587	0.0113021385741008±0.0105865037756608	Intergenic	THE1D-int|LTR|ERVL-MaLR	549624	NR_047673	57689	Hs.745123	NM_020929	ENSG00000148948	LRRC4C	NGL-1|NGL1	leucine rich repeat containing 4C	protein-coding
chr11	41912894	41913057	0.031746032	-2.159953608	0.0785465558789387±0.0954080953434756	0.0175758493600093±0.0118379935013087	Intergenic	Intergenic	176858	NR_120584	102723644	Hs.564283	NR_120584	ENSG00000255171	LINC01499	-	long intergenic non-protein coding RNA 1499	ncRNA
chr11	42297209	42297269	0.007936508	2.218305698	0.0230812766871444±0.0259119904410594	0.107407938672275±0.0440246925508495	Intergenic	L1MA9|LINE|L1	-21999	NR_038309	100507205	Hs.99310	NR_038309		LINC02740	-	long intergenic non-protein coding RNA 2740	ncRNA
chr11	42945188	42945247	0.003968254	-2.441444517	0.0613915587041848±0.0368867248648791	0.0113021385741008±0.0105865037756608	Intergenic	L1PA14|LINE|L1	345701	NR_033868	399881	Hs.446761	NR_033868	ENSG00000251557	HNRNPKP3	-	heterogeneous nuclear ribonucleoprotein K pseudogene 3	pseudo
chr11	43681363	43681419	0.027777778	-2.191292315	0.0670901214701834±0.0452126881957557	0.0146897316464739±0.0147371203350704	Intergenic	LTR55|LTR|ERV	-20897	NM_016142	51144	Hs.132513	NM_016142	ENSG00000149084	HSD17B12	KAR|SDR12C1	hydroxysteroid 17-beta dehydrogenase 12	protein-coding
chr11	43886795	43886852	0.015873016	-2.360972426	0.102891728094134±0.104061468048633	0.0200288928080147±0.021879109365238	Intergenic	Intergenic	-15557	NM_139178	221120	Hs.720708	NM_139178	ENSG00000166199	ALKBH3	ABH3|DEPC-1|DEPC1|PCA1|hABH3	alkB homolog 3, alpha-ketoglutaratedependent dioxygenase	protein-coding
chr11	44505843	44505905	0.023809524	-2.595103008	0.0675308069351143±0.0457943136494592	0.0111763010569262±0.0105073234343008	Intergenic	Intergenic	-81339	NM_002231	3732	Hs.527778	NM_002231	ENSG00000085117	CD82	4F9|C33|GR15|IA4|KAI1|R2|SAR2|ST6|TSPAN27	CD82 molecule	protein-coding
chr11	45333563	45333649	0.003968254	2.322400584	0.0182771441579774±0.0110260646954068	0.0914156549457534±0.059578933066223	Intergenic	L1ME3A|LINE|L1	-25714	NM_001247987	57586	Hs.436643	NM_020826	ENSG00000019505	SYT13	-	synaptotagmin 13	protein-coding
chr11	45442059	45442133	0.003968254	2.163564499	0.0341405829400688±0.0237313188747607	0.152956784101445±0.128692956202018	Intergenic	Intergenic	49148	NR_122071	399886	Hs.559970	NR_122071	ENSG00000255267	LINC02687	-	long intergenic non-protein coding RNA 2687	ncRNA
chr11	46436339	46436395	0.047619048	-2.284134146	0.0701774657401638±0.0521920712545398	0.0144080361308067±0.0142852305540085	intron (NR_160027, intron 15 of 18)	intron (NR_160027, intron 15 of 18)	-23149	NM_001366692	1132	Hs.248100	NM_000741	ENSG00000180720	CHRM4	HM4|M4R	cholinergic receptor muscarinic 4	protein-coding
chr11	47054933	47054989	0.043650794	2.251959073	0.0165501019013852±0.0154211652398628	0.0788329724525473±0.0662095027149772	intron (NR_103472, intron 2 of 7)	Tigger2|DNA|TcMar-Tigger	96649	NR_103472	79096	Hs.368296	NM_024113	ENSG00000149179	C11orf49	-	chromosome 11 open reading frame 49	protein-coding
chr11	47883530	47883602	0.007936508	-2.15540708	0.0994457976363152±0.0478173789504344	0.0223225729874745±0.0209941617709597	Intergenic	L1MC3|LINE|L1	-13470	NM_015231	23279	Hs.643526	NM_015231	ENSG00000030066	NUP160	NPHS19	nucleoporin 160	protein-coding
chr11	47984805	47984861	0.035714286	2.368814278	0.0138296215530487±0.0142250602616149	0.0714322693860037±0.0537507843361087	Intergenic	Intergenic	-17278	NM_001098503	5795	Hs.318547	NM_002843	ENSG00000149177	PTPRJ	CD148|DEP1|HPTPeta|R-PTP-ETA|SCC1	protein tyrosine phosphatase receptor type J	protein-coding
chr11	48397486	48397542	0.023809524	2.238766324	0.00827504699848142±0.00771057861184385	0.0390576658725731±0.030395231372579	Intergenic	L1PBa|LINE|L1	-9474	NM_001348223	79346		NM_001348223	ENSG00000176540	OR4C5	OR4C5P|OR4C5Q	olfactory receptor family 4 subfamily C member 5 (gene/pseudogene)	protein-coding
chr11	48613966	48614029	0.003968254	2.70012829	0.0100020981972445±0.0103925997405988	0.0649996055790493±0.0270418972344349	Intergenic	L1MEc|LINE|L1	103653	NM_001005512	403253	Hs.554532	NM_001005512	ENSG00000237388	OR4A47	OR11-113	olfactory receptor family 4 subfamily A member 47	protein-coding
chr11	51491242	51491307	0.047619048	2.635546377	0.0109955273468179±0.0115191491758582	0.0683273499990402±0.0759970073061563	Intergenic	L1P4d|LINE|L1	-24007	NM_001004703	119749	Hs.553564	NM_001004703	ENSG00000185926	OR4C46	-	olfactory receptor family 4 subfamily C member 46	protein-coding
chr11	55675761	55675821	0.035714286	-2.258959088	0.039790478442764±0.0288304470413497	0.00831313276896964±0.00827761855879156	Intergenic	Intergenic	6267	NM_001001960	390148	Hs.554526	NM_001001960	ENSG00000187612	OR5W2	OR5W2P|OR5W3P	olfactory receptor family 5 subfamily W member 2	protein-coding
chr11	56008471	56008528	0.01984127	-2.165162228	0.0803133732079571±0.0551451870598167	0.017906433364245±0.02082832585278	Intergenic	Intergenic	-7839	NM_001004746	219464	Hs.553627	NM_001004746	ENSG00000181718	OR5T2	OR11-177	olfactory receptor family 5 subfamily T member 2	protein-coding
chr11	56703769	56703829	0.03968254	2.062693384	0.0174220791230125±0.020510046784656	0.0727834373488697±0.0656368671912628	Intergenic	Intergenic	-52590	NM_001005323	390181	Hs.554520	NM_001005323	ENSG00000181273	OR5AK2	-	olfactory receptor family 5 subfamily AK member 2	protein-coding
chr11	57190785	57190844	0.007936508	2.440370293	0.0104948619052978±0.0106609338790061	0.0569641192689303±0.047514709080921	intron (NM_001278206, intron 5 of 13)	Charlie18a|DNA|hAT-Charlie	3779	NM_199329	29015	Hs.99962	NM_014096	ENSG00000134802	SLC43A3	EEG1|ENBT1|FOAP-13|PRO1659|SEEEG-1	solute carrier family 43 member 3	protein-coding
chr11	58862947	58863054	0.003968254	-2.671587105	0.0422215619731263±0.0184071469627222	0.0066268393314802±0.00683324307643752	TTS (NM_001355566)	TTS (NM_001355566)	9221	NM_001355566	100287520		NM_001355566	ENSG00000255151	GLYATL1B	GLYATL1P3	glycine-N-acyltransferase like 1B	protein-coding
chr11	60488260	60488317	0.003968254	2.12695003	0.0133368401144034±0.012816442381439	0.0582543959188422±0.0186730127151201	Intergenic	Charlie1a|DNA|hAT-Charlie	-3193	NM_001354471	728588	Hs.739039	NM_001310141	ENSG00000214782	MS4A18	-	membrane spanning 4-domains A18	protein-coding
chr11	60586984	60587046	0.01984127	2.168100572	0.021376800875486±0.0204994481155477	0.096074032015425±0.0916457733822252	Intergenic	T-rich|Low_complexity|Low_complexity	-22571	NM_024098	79080	Hs.4253	NM_024098	ENSG00000110104	CCDC86	-	coiled-coil domain containing 86	protein-coding
chr11	60894127	60894183	0.047619048	2.012174614	0.0132153510420554±0.00890409582022708	0.0533093784901584±0.0581845853452756	3' UTR (NM_001346456, exon 11 of 11)	3' UTR (NM_001346456, exon 11 of 11)	24194	NM_014207	921	Hs.58685	NM_014207	ENSG00000110448	CD5	LEU1|T1	CD5 molecule	protein-coding
chr11	63029429	63029489	0.047619048	2.300207113	0.0108740460251425±0.0107481636918451	0.0535577722335191±0.0433023231833416	Intergenic	L1PA4|LINE|L1	-27916	NR_134874	387775	Hs.188982	NM_001039752	ENSG00000184999	SLC22A10	OAT5|hOAT5	solute carrier family 22 member 10	protein-coding
chr11	64058575	64058635	0.023809524	-2.088596156	0.159010620651062±0.117311775335961	0.0373848843137769±0.0160672121524413	promoter-TSS (NR_133660)	promoter-TSS (NR_133660)	-169	NR_133660	50801	Hs.647233	NM_016611	ENSG00000182450	KCNK4	FHEIG|K2p4.1|TRAAK|TRAAK1	potassium two pore domain channel subfamily K member 4	protein-coding
chr11	64099568	64099630	0.031746032	2.413678399	0.010616359766067±0.0103415259291997	0.0565672707272675±0.0517151191305657	Intergenic	Intergenic	-8077	NM_032251	283234	Hs.98564	NM_032251	ENSG00000168071	CCDC88B	BRLZ|CCDC88|HKRP3|gipie	coiled-coil domain containing 88B	protein-coding
chr11	65256532	65256682	0.011904762	-2.209876555	0.0438347378508151±0.0245107838346473	0.00947500142204254±0.0100184906321009	Intergenic	Intergenic	-8602	NR_144567	378938	Hs.621695	NR_002819	ENSG00000251562	MALAT1	HCN|LINC00047|NCRNA00047|NEAT2|PRO2853	metastasis associated lung adenocarcinoma transcript 1	ncRNA
chr11	65575695	65575761	0.031746032	-2.110901164	0.0577942585846549±0.0382003808783077	0.013379507535075±0.0140783912727308	Intergenic	Intergenic	-17389	NR_108085	101927828	Hs.666246	NR_108085	ENSG00000255120	OVOL1-AS1	-	OVOL1 antisense RNA 1	ncRNA
chr11	66281290	66281353	0.003968254	2.385344261	0.00710439449002498±0.00750083248274715	0.037118228522193±0.0342377306228149	intron (NM_024649, intron 3 of 16)	intron (NM_024649, intron 3 of 16)	3216	NM_024649	582	Hs.502915	NM_024649	ENSG00000174483	BBS1	BBS2L2	Bardet-Biedl syndrome 1	protein-coding
chr11	67277492	67277551	0.031746032	2.030494843	0.0123434109648301±0.0120578334632858	0.0504283829833678±0.0393496245774735	Intergenic	L2b|LINE|L2	-1323	NM_005851	10263	Hs.523835	NM_005851	ENSG00000167797	CDK2AP2	DOC-1R|p14	cyclin dependent kinase 2 associated protein 2	protein-coding
chr11	68701031	68701103	0.007936508	2.108489149	0.0293694070775138±0.0308281187089987	0.126652468327489±0.0524716247006722	intron (NM_002180, intron 9 of 14)	intron (NM_002180, intron 9 of 14)	29748	NM_002180	3508	Hs.503048	NM_002180	ENSG00000132740	IGHMBP2	CATF1|CMT2S|HCSA|HMN6|SMARD1|SMUBP2|ZFAND7	immunoglobulin mu DNA binding protein 2	protein-coding
chr11	70745932	70745988	0.011904762	2.278882283	0.0161709268680644±0.0169072602765224	0.0784778030786266±0.0490828556781287	intron (NM_012309, intron 7 of 22)	intron (NM_012309, intron 7 of 22)	-27487	NR_037437	100500844		NR_037437	ENSG00000263744	MIR3664	mir-3664	microRNA 3664	ncRNA
chr11	73963845	73963907	0.023809524	-2.011132145	0.0653088146780418±0.038497470116837	0.0162017042734833±0.0160430836085981	intron (NM_016147, intron 13 of 13)	intron (NM_016147, intron 13 of 13)	-58531	NR_120556	101928580	Hs.569025	NR_120556	ENSG00000246211	P4HA3-AS1	-	P4HA3 antisense RNA 1	ncRNA
chr11	74558364	74558421	0.043650794	2.204599557	0.015556663809641±0.00989242468044287	0.0717079094713112±0.0536556688633403	intron (NM_001270381, intron 12 of 15)	intron (NM_001270381, intron 12 of 15)	98499	NM_001098638	254225	Hs.370145	NM_001098638	ENSG00000166439	RNF169	-	ring finger protein 169	protein-coding
chr11	75021728	75021843	0.003968254	-2.820794494	0.102901396239305±0.0463849252172111	0.0145638941292993±0.0147165965863319	intron (NM_004041, intron 1 of 15)	intron (NM_004041, intron 1 of 15)	24444	NR_029891	442900		NR_029891	ENSG00000199090	MIR326	MIRN326|hsa-mir-326|mir-326	microRNA 326	ncRNA
chr11	76860124	76860186	0.007936508	-3.381521841	0.13812607688845±0.0843937777546128	0.0132536705764309±0.0136664719417394	intron (NM_001369365, intron 5 of 49)	intron (NM_001369365, intron 5 of 49)	20863	NM_000260	4647	Hs.370421	NM_000260	ENSG00000137474	MYO7A	DFNA11|DFNB2|MYOVIIA|MYU7A|NSRD2|USH1B	myosin VIIA	protein-coding
chr11	78975548	78975614	0.035714286	-2.026703118	0.0455403666289257±0.0383055999009638	0.0111763010569262±0.0105073234343008	intron (NM_001098816, intron 2 of 33)	intron (NM_001098816, intron 2 of 33)	137572	NR_030598	100126333		NR_030598	ENSG00000211997	MIR708	MIRN708|hsa-mir-708	microRNA 708	ncRNA
chr11	79884687	79884749	0.011904762	2.157436631	0.010616359766067±0.0103415259291997	0.0473618618955333±0.0327403912241973	Intergenic	Intergenic	589128	NR_120570	101928944	Hs.547927	NR_120570	ENSG00000255178	LINC02720	-	long intergenic non-protein coding RNA 2720	ncRNA
chr11	80431749	80431829	0.027777778	2.191635109	0.0218775099336149±0.0341431159962258	0.0999414847620218±0.0709182524610457	Intergenic	MIRc|SINE|MIR	42057	NR_120570	101928944	Hs.547927	NR_120570	ENSG00000255178	LINC02720	-	long intergenic non-protein coding RNA 2720	ncRNA
chr11	81425509	81425569	0.015873016	-2.419637964	0.0785151264851657±0.0447225253094812	0.0146747168040197±0.0146911888192768	Intergenic	L1MCb|LINE|L1	176339	NR_036186	100422823		NR_036186	ENSG00000264110	MIR4300	-	microRNA 4300	ncRNA
chr11	82904084	82904146	0.015873016	-2.579858914	0.0675733648921923±0.0774373474303663	0.0113021385741008±0.0105865037756608	promoter-TSS (NM_001300976)	promoter-TSS (NM_001300976)	596	NR_149010	100506282	Hs.585502	NM_018705		LOC100506282	-	uncharacterized LOC100506282	ncRNA
chr11	86171289	86171346	0.007936508	2.403526422	0.0192582092988249±0.0128801495102705	0.101894196935071±0.0508287862429861	intron (NR_147830, intron 8 of 13)	intron (NR_147830, intron 8 of 13)	85389	NM_001156474	60494	Hs.144913	NM_021827	ENSG00000149201	CCDC81	-	coiled-coil domain containing 81	protein-coding
chr11	86334823	86334880	0.03968254	2.02665822	0.010616359766067±0.0103415259291997	0.0432574129701654±0.0332554987470292	intron (NM_001014811, intron 1 of 13)	intron (NM_001014811, intron 1 of 13)	48388	NR_147831	10873	Hs.199743	NM_006680	ENSG00000151376	ME3	NADP-ME	malic enzyme 3	protein-coding
chr11	87027614	87027714	0.003968254	2.889188586	0.00827504699848142±0.00771057861184385	0.0613059880990464±0.0542741283221753	intron (NR_033149, intron 11 of 13)	L2|LINE|L2	278688	NM_001168724	65084	Hs.188591	NM_022918	ENSG00000166575	TMEM135	PMP52	transmembrane protein 135	protein-coding
chr11	87114955	87115023	0.003968254	2.115665216	0.012044698533599±0.00951582030533704	0.0522004954866885±0.0154421408136451	Intergenic	Intergenic	315314	NR_135090	105369423	Hs.125442	NR_135090	ENSG00000255183	LINC02711	-	long intergenic non-protein coding RNA 2711	ncRNA
chr11	88337682	88337738	0.011904762	-2.226066914	0.0556133123112603±0.0278585571496389	0.0118868244499859±0.0142469682424731	intron (NM_001143831, intron 4 of 8)	intron (NM_001143831, intron 4 of 8)	99966	NR_049724	100873989	Hs.616625	NR_049724	ENSG00000255082	GRM5-AS1	-	GRM5 antisense RNA 1	ncRNA
chr11	88686329	88686389	0.007936508	2.437136648	0.010616359766067±0.0103415259291997	0.0574945741874856±0.040806120270591	intron (NM_001143831, intron 1 of 8)	intron (NM_001143831, intron 1 of 8)	94881	NM_001143831	2915	Hs.147361	NM_000842	ENSG00000168959	GRM5	GPRC1E|MGLUR5|PPP1R86|mGlu5	glutamate metabotropic receptor 5	protein-coding
chr11	89754339	89754396	0.035714286	2.290204598	0.0196250203234198±0.0219850358886436	0.0959909733092996±0.0872755237827188	Intergenic	Intergenic	-9906	NM_001195234	642612	Hs.740080	NM_001195234	ENSG00000204449	TRIM49C	TRIM49L2	tripartite motif containing 49C	protein-coding
chr11	89801020	89801084	0.011904762	2.363692856	0.0161709268680644±0.0169072602765224	0.0832295149019371±0.0473021555437136	Intergenic	Tigger2a|DNA|TcMar-Tigger	-18066	NM_001143975	642623	Hs.719885	NM_001143975	ENSG00000255009	UBTFL1	C11orf27|HMGPI	upstream binding transcription factor like 1	protein-coding
chr11	90032840	90032896	0.043650794	2.389618713	0.0168069182635734±0.01766017650421	0.0880714200307943±0.112504890579364	intron (NR_104190, intron 1 of 6)	L1PA7|LINE|L1	48468	NR_104190	101929222	Hs.616763	NR_104190	ENSG00000261645	DISC1FP1	Boymaw	DISC1 fusion partner 1	ncRNA
chr11	91744417	91744473	0.003968254	2.449437061	0.012722578545581±0.0130191352423089	0.0694910971639015±0.0390358856747261	Intergenic	L1PA6|LINE|L1	-213755	NM_001367949	120114	Hs.98523	NM_001008781	ENSG00000165323	FAT3	CDHF15|CDHR10|hFat3	FAT atypical cadherin 3	protein-coding
chr11	94556339	94556397	0.003968254	2.473537089	0.0222400037457927±0.0159394661852063	0.123521829443895±0.0908679594355695	intron (NM_130847, intron 4 of 12)	intron (NM_130847, intron 4 of 12)	54846	NM_001301007	154810	Hs.503594	NM_130847	ENSG00000166025	AMOTL1	JEAP	angiomotin like 1	protein-coding
chr11	97561366	97561428	0.023809524	-2.535366558	0.0836138579176311±0.0744373100116079	0.0144230423282009±0.014288493084649	Intergenic	Intergenic	1319808	NR_135097	105369443	Hs.599377	NR_135097	ENSG00000256684	LINC02737	-	long intergenic non-protein coding RNA 2737	ncRNA
chr11	100118725	100118784	0.035714286	-2.038357934	0.0805301111405988±0.0924526563451891	0.0196043035432506±0.0179135058901405	intron (NM_014361, intron 16 of 24)	intron (NM_014361, intron 16 of 24)	-439264	NM_001367945	143872	Hs.44004	NM_032021	ENSG00000165895	ARHGAP42	AD031|GRAF3|TMEM133	Rho GTPase activating protein 42	protein-coding
chr11	100674230	100674289	0.003968254	2.367745993	0.0150638913131665±0.0138188046691368	0.0777498821825347±0.0567463847473894	intron (NM_152432, intron 3 of 23)	intron (NM_152432, intron 3 of 23)	-115574	NR_133571	100128386	Hs.635125	NR_133571	ENSG00000248027	LOC100128386	-	uncharacterized LOC100128386	ncRNA
chr11	101152311	101152374	0.027777778	2.080889822	0.0133368401144034±0.012816442381439	0.0564239126950737±0.0446490979638416	Intergenic	L1PA15|LINE|L1	-151799	NM_000926	5241	Hs.32405	NM_000926	ENSG00000082175	PGR	NR3C3|PR	progesterone receptor	protein-coding
chr11	102060852	102060917	0.027777778	-2.371501021	0.0745585976482109±0.0631163845964705	0.0144080361308067±0.0142852305540085	intron (NM_001282100, intron 4 of 7)	intron (NM_001282100, intron 4 of 7)	77706	NM_001195045	10413	Hs.503692	NM_006106	ENSG00000137693	YAP1	COB1|YAP|YAP2|YAP65|YKI	Yes associated protein 1	protein-coding
chr11	104050834	104050891	0.031746032	2.809819793	0.0150638913131665±0.0138188046691368	0.105627551698677±0.0888588917557617	Intergenic	MIR3|SINE|MIR	-15988	NM_025208	80310	Hs.352298	NM_025208	ENSG00000170962	PDGFD	IEGF|MSTP036|SCDGF-B|SCDGFB	platelet derived growth factor D	protein-coding
chr11	104095697	104095754	0.023809524	2.228549973	0.0104948619052978±0.0106609338790061	0.0491855029944516±0.0301975459532078	Intergenic	Intergenic	-60851	NM_025208	80310	Hs.352298	NM_025208	ENSG00000170962	PDGFD	IEGF|MSTP036|SCDGF-B|SCDGFB	platelet derived growth factor D	protein-coding
chr11	104144778	104144836	0.023809524	2.475023299	0.0107451990202684±0.00623375628324629	0.0597407563424772±0.0457987410804281	Intergenic	L1ME1|LINE|L1	-109932	NM_025208	80310	Hs.352298	NM_025208	ENSG00000170962	PDGFD	IEGF|MSTP036|SCDGF-B|SCDGFB	platelet derived growth factor D	protein-coding
chr11	104821775	104821840	0.023809524	2.543958293	0.0122229906595578±0.0119056051864593	0.0712828793217443±0.051148655302552	exon (NM_033306, exon 5 of 10)	exon (NM_033306, exon 5 of 10)	17493	NM_033306	837	Hs.138378	NM_001225	ENSG00000196954	CASP4	ICE(rel)II|ICEREL-II|ICH-2|Mih1|Mih1/TX|TX	caspase 4	protein-coding
chr11	105882313	105882375	0.015873016	-2.263302241	0.0705238033846216±0.0485407365813952	0.0146897316464739±0.0147371203350704	intron (NM_001318750, intron 1 of 2)	L2b|LINE|L2	10623	NM_032424	84437	Hs.266782	NM_032424	ENSG00000170903	MSANTD4	KIAA1826	Myb/SANT DNA binding domain containing 4 with coiled-coils	protein-coding
chr11	106072965	106073035	0.023809524	-2.183987993	0.0513578132798648±0.0366610122758404	0.0113021385741008±0.0105865037756608	Intergenic	MLT1N2|LTR|ERVL-MaLR	-47746	NR_120552	101928535	Hs.409078	NR_120551	ENSG00000254811	LOC101928535	-	uncharacterized LOC101928535	ncRNA
chr11	108908583	108908640	0.047619048	2.224933623	0.0192705915263884±0.0186355297212667	0.0900879707939633±0.0805592115407942	Intergenic	L2c|LINE|L2	372816	NM_004398	1662	Hs.591931	NM_004398	ENSG00000178105	DDX10	Dbp4|HRH-J8	DEAD-box helicase 10	protein-coding
chr11	109016289	109016383	0.027777778	2.114097071	0.0177756177617408±0.0176077836096719	0.0769540241043719±0.0479142728616489	Intergenic	SVA_B|Other|Other	-276580	NM_207645	399947	Hs.172982	NM_207645	ENSG00000185742	C11orf87	LOH11CR1A|NEURIM1	chromosome 11 open reading frame 87	protein-coding
chr11	109586894	109586950	0.003968254	2.298123838	0.0161709268680644±0.0169072602765224	0.0795314905716255±0.0271226165634603	Intergenic	Intergenic	294006	NM_207645	399947	Hs.172982	NM_207645	ENSG00000185742	C11orf87	LOH11CR1A|NEURIM1	chromosome 11 open reading frame 87	protein-coding
chr11	110463301	110463357	0.011904762	2.668127892	0.0248172385223317±0.0268982963785518	0.157739326611408±0.10684651199104	intron (NM_001258415, intron 9 of 14)	intron (NM_001258415, intron 9 of 14)	119219	NM_001258415	57569	Hs.6136	NM_020809	ENSG00000137727	ARHGAP20	RARHOGAP	Rho GTPase activating protein 20	protein-coding
chr11	110543352	110543424	0.003968254	-2.354748151	0.122788856449459±0.0689286708000722	0.0240054100578808±0.0180044283714098	intron (NM_001258415, intron 2 of 14)	intron (NM_001258415, intron 2 of 14)	39160	NM_001258415	57569	Hs.6136	NM_020809	ENSG00000137727	ARHGAP20	RARHOGAP	Rho GTPase activating protein 20	protein-coding
chr11	110884320	110884380	0.003968254	-2.509172912	0.151835700986869±0.0611354532225399	0.0266708949091486±0.0251730603271771	Intergenic	Intergenic	83692	NR_149131	105369490		NR_149131	ENSG00000271584	LINC02550	-	long intergenic non-protein coding RNA 2550	ncRNA
chr11	111298774	111298831	0.003968254	-2.539005892	0.094249639062659±0.0256235770309915	0.0162167104708775±0.0160438917964387	Intergenic	Intergenic	-9892	NR_046085	100132078	Hs.672662	NR_046085	ENSG00000255428	LOC100132078	-	uncharacterized LOC100132078	ncRNA
chr11	111592756	111592859	0.01984127	-2.019256567	0.079410083736388±0.0558585516702093	0.0195892973458564±0.013324695602478	intron (NM_015191, intron 13 of 14)	intron (NM_015191, intron 13 of 14)	44305	NM_001177563	5519	Hs.269128	NM_002716	ENSG00000137713	PPP2R1B	PP2A-Abeta|PR65B	protein phosphatase 2 scaffold subunit Abeta	protein-coding
chr11	111836790	111836847	0.007936508	-2.59425912	0.126979749294771±0.088366616816487	0.02102735532098±0.0212968333201099	intron (NM_001278542, intron 3 of 5)	intron (NM_001278542, intron 3 of 5)	-11214	NM_033425	85458	Hs.655626	NM_033425	ENSG00000150764	DIXDC1	CCD1	DIX domain containing 1	protein-coding
chr11	112678558	112678615	0.015873016	2.091960119	0.0297398687530526±0.0278662616683402	0.126789063278816±0.0668964386259402	Intergenic	Intergenic	-153555	NM_001242607	4684	Hs.503878	NM_000615	ENSG00000149294	NCAM1	CD56|MSK39|NCAM	neural cell adhesion molecule 1	protein-coding
chr11	112735165	112735225	0.015873016	-2.444031352	0.0544537231453668±0.0540108403016981	0.0100069293051562±0.0091391272908007	Intergenic	Intergenic	-96947	NM_001242607	4684	Hs.503878	NM_000615	ENSG00000149294	NCAM1	CD56|MSK39|NCAM	neural cell adhesion molecule 1	protein-coding
chr11	113004941	113004998	0.043650794	-2.008810432	0.0468061705406225±0.0463589758408063	0.0116302999407936±0.0110440658447266	intron (NM_181351, intron 2 of 19)	L1MB2|LINE|L1	139653	NR_034101	100288346	Hs.661826	NR_034101	ENSG00000227487	NCAM1-AS1	-	NCAM1 antisense RNA1	ncRNA
chr11	114747323	114747527	0.047619048	-2.200762197	0.0615085604799542±0.0511917107262124	0.013379507535075±0.0140783912727308	Intergenic	Intergenic	198176	NM_182495	120406	Hs.446760	NM_182495	ENSG00000204361	NXPE2	FAM55B	neurexophilin and PC-esterase domain family member 2	protein-coding
chr11	115884708	115884765	0.03968254	2.456109752	0.0109955273468179±0.0115191491758582	0.0603363134076635±0.074461841868781	Intergenic	L1MA9|LINE|L1	-253819	NR_034148	283143	Hs.130499	NR_034148		LINC00900	-	long intergenic non-protein coding RNA 900	ncRNA
chr11	115949051	115949117	0.007936508	-2.159964004	0.0960679746933162±0.0332658649552599	0.0214963478059168±0.0241978323623731	Intergenic	Intergenic	-318166	NR_034148	283143	Hs.130499	NR_034148		LINC00900	-	long intergenic non-protein coding RNA 900	ncRNA
chr11	116522484	116522602	0.003968254	2.132834071	0.0272800652482374±0.0317021517900007	0.119644416487142±0.0522626008784819	intron (NR_135069, intron 1 of 2)	intron (NR_135069, intron 1 of 2)	12404	NR_135069	101929011	Hs.733911	NR_135069	ENSG00000237937	LINC02702	-	long intergenic non-protein coding RNA 2702	ncRNA
chr11	117081746	117081809	0.003968254	-2.33952341	0.050648612617063±0.0335866866532462	0.0100069293051562±0.0091391272908007	intron (NM_004716, intron 12 of 16)	intron (NM_004716, intron 12 of 16)	-9148	NR_045215	100652768	Hs.732365	NR_045215		LOC100652768	-	uncharacterized LOC100652768	ncRNA
chr11	117451026	117451098	0.01984127	-2.01741248	0.0801368656696842±0.050650739706578	0.0197938685565149±0.0248672303908557	intron (NM_001367905, intron 3 of 6)	intron (NM_001367905, intron 3 of 6)	216869	NM_020693	57453	Hs.659513	NM_020693	ENSG00000177103	DSCAML1	DSCAM2	DS cell adhesion molecule like 1	protein-coding
chr11	117747916	117747972	0.007936508	2.590741935	0.0129576650810826±0.0144657642869915	0.0780580654664905±0.0404760884337079	promoter-TSS (NM_001164836)	promoter-TSS (NM_001164836)	-198	NM_001164837	53826	Hs.744850	NM_022003	ENSG00000137726	FXYD6	-	FXYD domain containing ion transport regulator 6	protein-coding
chr11	117961053	117961132	0.047619048	-2.625801687	0.089022943200887±0.0779651999632451	0.0144230423282009±0.014288493084649	intron (NM_001290094, intron 1 of 12)	L2a|LINE|L2	-3415	NM_001354434	100526771	Hs.627426	NM_001354434		SMIM35	TMPRSS4-AS1	small integral membrane protein 35	protein-coding
chr11	118308573	118308637	0.007936508	-2.648528003	0.0911313359640714±0.0480973355266259	0.0145338730894508±0.0146674231836616	intron (NM_005933, intron 1 of 35)	intron (NM_005933, intron 1 of 35)	1398	NM_005933	4297	Hs.258855	NM_005933	ENSG00000118058	KMT2A	ALL-1|CXXC7|HRX|HTRX1|MLL|MLL1|MLL1A|TRX1|WDSTS	lysine methyltransferase 2A	protein-coding
chr11	118852012	118852110	0.003968254	-2.308261338	0.0719842135327346±0.0347541077567139	0.0145338730894508±0.0146674231836616	TTS (NM_181721)	TTS (NM_181721)	9590	NM_181721	283150	Hs.116679	NM_181721	ENSG00000176302	FOXR1	DLNB13|FOXN5	forkhead box R1	protein-coding
chr11	119254041	119254097	0.027777778	2.153366148	0.0186475578389662±0.0152343106558017	0.0829563747797046±0.0611506460838338	intron (NR_034160, intron 1 of 3)	L2b|LINE|L2	1581	NR_034160	100499227	Hs.662365	NR_034160		USP2-AS1	THY1-AS1	USP2 antisense RNA 1 (head to head)	ncRNA
chr11	119403382	119403440	0.01984127	2.048727443	0.023194833273822±0.0294154091363017	0.0959665027731844±0.0617728322724121	Intergenic	Intergenic	-107716	NM_001311162	7070	Hs.644697	NM_006288	ENSG00000154096	THY1	CD90|CDw90	Thy-1 cell surface antigen	protein-coding
chr11	120499311	120499375	0.003968254	-2.163851443	0.0951604999732693±0.0577079743380054	0.0212359906168827±0.0240288445071692	intron (NM_001282470, intron 1 of 19)	intron (NM_001282470, intron 1 of 19)	64198	NM_001282473	2900	Hs.538738	NM_014619	ENSG00000149403	GRIK4	EAA1|GRIK|GluK4|KA1	glutamate ionotropic receptor kainate type subunit 4	protein-coding
chr11	120928559	120928618	0.023809524	2.689240314	0.00827504699848142±0.00771057861184385	0.0533718761105719±0.0373609277642792	intron (NM_152715, intron 5 of 7)	intron (NM_152715, intron 5 of 7)	33808	NM_152715	219899	Hs.504136	NM_152715	ENSG00000154114	TBCEL	El|LRRC35	tubulin folding cofactor E like	protein-coding
chr11	121142118	121142275	0.023809524	2.205197696	0.0258017565472353±0.0287922645037975	0.118981633231983±0.0836037472981363	Intergenic	L1MEc|LINE|L1	-21283	NM_006918	6309	Hs.287749	NM_006918	ENSG00000109929	SC5D	ERG3|S5DES|SC5DL	sterol-C5-desaturase	protein-coding
chr11	121779722	121779778	0.027777778	2.235877675	0.0126589651692559±0.0134594633308271	0.0596299508870187±0.048804853058021	Intergenic	Intergenic	190802	NR_029671	406911		NR_029671	ENSG00000207971	MIR125B1	MIRN125B1|mir-125b-1	microRNA 125b-1	ncRNA
chr11	122849899	122849958	0.027777778	2.099905811	0.0208752744792494±0.0155731130945601	0.0894884182308083±0.0569171493303134	intron (NM_001098169, intron 2 of 2)	intron (NM_001098169, intron 2 of 2)	2613	NM_001098169	390259	Hs.449687	NM_001098169	ENSG00000188909	BSX	BSX1	brain specific homeobox	protein-coding
chr11	123262130	123262191	0.015873016	-2.178673748	0.126442069347529±0.0996533972925733	0.027928360780266±0.0185518960785209	intron (NM_001367420, intron 1 of 20)	AluSx1|SINE|Alu	-9941	NR_039714	100616319		NR_039714	ENSG00000265357	MIR4493	-	microRNA 4493	ncRNA
chr11	123352204	123352268	0.03968254	2.251215808	0.0111727545810373±0.0109474452158364	0.0531916845172727±0.0515641237193017	intron (NM_001367420, intron 2 of 20)	intron (NM_001367420, intron 2 of 20)	-28388	NM_001330396	57476	Hs.144725	NM_020716	ENSG00000023171	GRAMD1B	LINC01059	GRAM domain containing 1B	protein-coding
chr11	123521222	123521361	0.007936508	2.094338839	0.0181556550856294±0.0185250873858043	0.0775301698070225±0.0606035514994972	intron (NM_001040151, intron 2 of 6)	intron (NM_001040151, intron 2 of 6)	4023	NM_001040151	55800	Hs.4865	NM_018400	ENSG00000166257	SCN3B	ATFB16|BRGDA7|HSA243396|SCNB3	sodium voltage-gated channel beta subunit 3	protein-coding
chr11	124001351	124001411	0.015873016	-2.134202533	0.0837418327989539±0.0628365562120049	0.0190758317161997±0.0202760195828984	intron (NM_001130142, intron 11 of 18)	L1P3|LINE|L1	15224	NM_001130142	4013	Hs.152944	NM_014622	ENSG00000110002	VWA5A	BCSC-1|BCSC1|LOH11CR2A	von Willebrand factor A domain containing 5A	protein-coding
chr11	124012098	124012229	0.023809524	2.243517925	0.0180194423975565±0.0197952691371862	0.0853311383110829±0.0664123718111279	intron (NM_001130142, intron 15 of 18)	L2|LINE|L2	26007	NM_001130142	4013	Hs.152944	NM_014622	ENSG00000110002	VWA5A	BCSC-1|BCSC1|LOH11CR2A	von Willebrand factor A domain containing 5A	protein-coding
chr11	124513146	124513214	0.031746032	2.113188521	0.0214223002688484±0.0198312595084322	0.0926828188214496±0.0806254464541252	intron (NM_001199922, intron 9 of 11)	L2a|LINE|L2	20420	NR_016021	84897	Hs.436410	NM_032811	ENSG00000154144	TBRG1	NIAM|TB-5	transforming growth factor beta regulator 1	protein-coding
chr11	125435498	125435560	0.007936508	-2.651558378	0.0905322670506031±0.0871265796198156	0.0144080361308067±0.0142852305540085	Intergenic	Intergenic	-3844	NM_004879	9538	Hs.643514	NM_004879	ENSG00000149547	EI24	EPG4|PIG8|TP53I8	EI24 autophagy associated transmembrane protein	protein-coding
chr11	126197314	126197370	0.03968254	2.484190823	0.0142087891337996±0.0150016688035938	0.0795010788040962±0.100048909229752	intron (NM_001350236, intron 2 of 5)	L1MC4|LINE|L1	23387	NM_014026	28960	Hs.504249	NM_014026	ENSG00000110063	DCPS	ARS|DCS1|HINT-5|HINT5|HSL1|HSPC015	decapping enzyme, scavenger	protein-coding
chr11	126486122	126486188	0.003968254	2.826891502	0.0170429115422616±0.0200252398273101	0.120926901911491±0.0531613351023913	intron (NM_001301097, intron 1 of 15)	intron (NM_001301097, intron 1 of 15)	-36518	NR_120532	101929427	Hs.600341	NR_120532	ENSG00000254607	LOC101929427	-	uncharacterized LOC101929427	ncRNA
chr11	127027161	127027217	0.031746032	-2.568001473	0.0768212994668207±0.0561154660491059	0.0129549630022086±0.0133439304801434	Intergenic	Intergenic	90292	NR_120578	101929473	Hs.737523	NR_120578	ENSG00000255087	LOC101929473	-	uncharacterized LOC101929473	ncRNA
chr11	128191882	128191940	0.003968254	2.398571333	0.0173005978013372±0.0201356899342627	0.0912227221752443±0.0458506581879601	Intergenic	Intergenic	113250	NR_146647	105369564	Hs.591937	NR_146647	ENSG00000272575	LINC02098	-	long intergenic non-protein coding RNA 2098	ncRNA
chr11	129265345	129265425	0.011904762	-2.038154358	0.0970646857132651±0.0486502161057752	0.0236328258825197±0.0259030012913537	intron (NM_003658, intron 1 of 3)	intron (NM_003658, intron 1 of 3)	19642	NM_003658	8538	Hs.591944	NM_003658	ENSG00000043039	BARX2	-	BARX homeobox 2	protein-coding
chr11	130861734	130861790	0.023809524	-2.190915846	0.0591517454979036±0.037347353263292	0.0129549630022086±0.0133439304801434	Intergenic	Intergenic	-75380	NM_001347922	399979	Hs.444024	NM_014758	ENSG00000120451	SNX19	CHET8	sorting nexin 19	protein-coding
chr11	130907022	130907082	0.003968254	-2.426008438	0.0781863804017602±0.033658280487881	0.0145488879319051±0.0085465163230933	Intergenic	Intergenic	-120670	NM_001347922	399979	Hs.444024	NM_014758	ENSG00000120451	SNX19	CHET8	sorting nexin 19	protein-coding
chr11	131383538	131383595	0.015873016	-2.613131541	0.0691499076099254±0.0391926679570144	0.0113021385741008±0.0105865037756608	intron (NM_001048209, intron 1 of 7)	intron (NM_001048209, intron 1 of 7)	27194	NR_110140	101929653	Hs.559159	NR_110140	ENSG00000237654	LOC101929653	-	uncharacterized LOC101929653	ncRNA
chr11	131491952	131492046	0.003968254	2.050124295	0.0354159161286673±0.0281010138763973	0.146672058791133±0.0373565117904147	intron (NM_001048209, intron 1 of 7)	intron (NM_001048209, intron 1 of 7)	41451	NR_126159	101929637	Hs.730330	NM_207432	ENSG00000224795	NTM-AS1	C11orf39	NTM antisense RNA 1	ncRNA
chr11	132598962	132599023	0.011904762	2.198898133	0.0167920086320169±0.0197059394909416	0.077096905039614±0.0339458449769885	intron (NM_001319104, intron 1 of 6)	intron (NM_001319104, intron 1 of 6)	214539	NM_001319103	4978	Hs.4817	NM_002545	ENSG00000183715	OPCML	IGLON1|OBCAM|OPCM	opioid binding protein/cell adhesion molecule like	protein-coding
chr11	132898218	132898282	0.003968254	2.341890999	0.00976413417752376±0.00935792889650792	0.0495009092371879±0.0312717210604063	intron (NM_001012393, intron 1 of 7)	intron (NM_001012393, intron 1 of 7)	-84587	NM_001319105	4978	Hs.4817	NM_002545	ENSG00000183715	OPCML	IGLON1|OBCAM|OPCM	opioid binding protein/cell adhesion molecule like	protein-coding
chr11	134857387	134857445	0.047619048	-2.236663778	0.0679059260549727±0.0612125197294005	0.0144080361308067±0.0142852305540085	TTS (NR_135050)	TTS (NR_135050)	2170	NR_135050	100507548	Hs.639995	NR_135050		LOC100507548	-	uncharacterized LOC100507548	ncRNA
chr11	134941566	134941688	0.031746032	2.319644109	0.0129576650810826±0.0144657642869915	0.0646858376617487±0.0456159255203571	Intergenic	GA-rich|Low_complexity|Low_complexity	86381	NR_135050	100507548	Hs.639995	NR_135050		LOC100507548	-	uncharacterized LOC100507548	ncRNA
chr12	1027916	1028014	0.011904762	2.022907341	0.013594526373479±0.0130799267394548	0.0552484209226199±0.0273860706346017	intron (NM_001297421, intron 5 of 9)	L1ME3|LINE|L1	14277	NM_001297420	5893	Hs.410355	NM_134422	ENSG00000002016	RAD52	-	RAD52 homolog, DNA repair protein	protein-coding
chr12	1232449	1232508	0.023809524	2.1457231	0.0202561183004997±0.0265124742165263	0.0896361593765196±0.0692893365620164	intron (NR_027948, intron 6 of 19)	L1MEe|LINE|L1	95565	NM_001301248	23085	Hs.601216	NM_178039	ENSG00000082805	ERC1	Cast2|ELKS|ERC-1|RAB6IP2	ELKS/RAB6-interacting/CAST family member 1	protein-coding
chr12	1240606	1240664	0.03968254	2.18293082	0.0114883087854632±0.0131782521811631	0.0521655457718208±0.0488849976469584	intron (NR_027948, intron 6 of 19)	AluY|SINE|Alu	103721	NM_001301248	23085	Hs.601216	NM_178039	ENSG00000082805	ERC1	Cast2|ELKS|ERC-1|RAB6IP2	ELKS/RAB6-interacting/CAST family member 1	protein-coding
chr12	2710905	2710963	0.031746032	2.013676774	0.0232174482015514±0.0179708945366496	0.0937543863972366±0.0691874120092208	intron (NM_001129846, intron 21 of 45)	intron (NM_001129846, intron 21 of 45)	70452	NR_046579	100874235	Hs.667644	NR_046579	ENSG00000256271	CACNA1C-AS2	-	CACNA1C antisense RNA 2	ncRNA
chr12	3217628	3217692	0.007936508	2.414453321	0.0176639557504413±0.0175649610598804	0.0941696249563867±0.0700979981219292	intron (NM_006675, intron 2 of 8)	HAL1|LINE|L1	31115	NM_006675	10867	Hs.504517	NM_006675	ENSG00000011105	TSPAN9	NET-5|NET5|PP1057	tetraspanin 9	protein-coding
chr12	3365318	3365380	0.015873016	2.091867257	0.0329610238195759±0.0219716165510619	0.140512669386207±0.072749427552847	intron (NM_006675, intron 3 of 8)	intron (NM_006675, intron 3 of 8)	109939	NR_148995	100128253	Hs.447497	NR_148995		LOC100128253	-	uncharacterized LOC100128253	ncRNA
chr12	3988863	3988921	0.047619048	2.218174529	0.0182762832032609±0.0178873215740786	0.0850403321860576±0.0701734866716295	Intergenic	Tigger1|DNA|TcMar-Tigger	-6278	NM_001286521	57097	Hs.657268	NM_020367	ENSG00000111224	PARP11	ARTD11|C12orf6|MIB006	poly(ADP-ribose) polymerase family member 11	protein-coding
chr12	4692061	4692134	0.047619048	2.575336461	0.010616359766067±0.0103415259291997	0.0632745625147061±0.0511432100306744	intron (NM_001371301, intron 2 of 14)	intron (NM_001371301, intron 2 of 14)	-7140	NM_003845	8798	Hs.439530	NM_003845	ENSG00000010219	DYRK4	-	dual specificity tyrosine phosphorylation regulated kinase 4	protein-coding
chr12	5594527	5594592	0.007936508	-2.034117601	0.105878568337366±0.0867107924258635	0.0258510178609459±0.0178192853321371	intron (NM_001102654, intron 1 of 1)	MIRb|SINE|MIR	-8738	NM_002527	4908	Hs.99171	NM_002527	ENSG00000185652	NTF3	HDNF|NGF-2|NGF2|NT-3|NT3	neurotrophin 3	protein-coding
chr12	5609535	5609602	0.003968254	2.421727148	0.0129576650810826±0.0144657642869915	0.0694287367240637±0.020462348754257	Intergenic	Intergenic	6271	NM_002527	4908	Hs.99171	NM_002527	ENSG00000185652	NTF3	HDNF|NGF-2|NGF2|NT-3|NT3	neurotrophin 3	protein-coding
chr12	5615507	5615568	0.027777778	2.657909886	0.0140864379152369±0.0166783840919148	0.0889020523339561±0.0964466704030256	Intergenic	Intergenic	12240	NM_002527	4908	Hs.99171	NM_002527	ENSG00000185652	NTF3	HDNF|NGF-2|NGF2|NT-3|NT3	neurotrophin 3	protein-coding
chr12	6154630	6154721	0.003968254	2.761134342	0.015177479987899±0.0154102064065735	0.102892549356113±0.0446640960775376	intron (NM_000552, intron 17 of 51)	intron (NM_000552, intron 17 of 51)	-5327	NR_145989	109729112		NR_145989		SNORA120	-	small nucleolar RNA, H/ACA box 120	snoRNA
chr12	7159536	7159656	0.031746032	-2.401460417	0.0885869173281169±0.0858714248330838	0.0167671006074481±0.0169031521514175	Intergenic	L1PA13|LINE|L1	-8426	NM_001734	716	Hs.458355	NM_001734	ENSG00000182326	C1S	EDSPD2	complement C1s	protein-coding
chr12	7174621	7174677	0.007936508	2.41939501	0.0109955273468179±0.0115191491758582	0.0588202048174966±0.0524003280619891	intron (NM_201442, intron 9 of 11)	intron (NM_201442, intron 9 of 11)	6627	NM_001346850	716	Hs.458355	NM_001734	ENSG00000182326	C1S	EDSPD2	complement C1s	protein-coding
chr12	8193751	8193808	0.003968254	2.064136543	0.0201256862531855±0.0192585800885445	0.0841623226955265±0.0437317664424014	intron (NM_018416, intron 2 of 10)	intron (NM_018416, intron 2 of 10)	8468	NM_018416	55810	Hs.120844	NM_018416	ENSG00000065970	FOXJ2	FHX	forkhead box J2	protein-coding
chr12	8877223	8877322	0.003968254	-2.037623293	0.0676756636165491±0.0295807205048084	0.0164833997891505±0.0164082986558836	intron (NR_147950, intron 2 of 8)	L1M3e|LINE|L1	26686	NR_147949	57494	Hs.504670	NM_020734	ENSG00000166532	RIMKLB	FAM80B|NAAGS|NAAGS-I	ribosomal modification protein rimK like family member B	protein-coding
chr12	9828159	9828219	0.03968254	-2.716955159	0.0734823593016201±0.0805953213632379	0.0111763010569262±0.0105073234343008	intron (NM_001197319, intron 1 of 2)	L1MC1|LINE|L1	5880	NR_036693	29121	Hs.268326	NM_013269	ENSG00000069493	CLEC2D	CLAX|LLT1|OCIL	C-type lectin domain family 2 member D	protein-coding
chr12	11219261	11219385	0.03968254	2.212225085	0.0100020981972445±0.0103925997405988	0.0463486641851332±0.0384323197482902	intron (NM_001291314, intron 1 of 6)	intron (NM_001291314, intron 1 of 6)	-4430	NM_176887	259292	Hs.688193	NM_176887	ENSG00000226761	TAS2R46	T2R46|T2R54	taste 2 receptor member 46	protein-coding
chr12	11448229	11448291	0.047619048	2.01865756	0.0154351659488718±0.0202768725437503	0.0625443062471376±0.0675420986814148	Intergenic	L1PA4|LINE|L1	15109	NM_002723	5545	Hs.528651	NM_002723	ENSG00000230657	PRB4	Po	proline rich protein BstNI subfamily 4	protein-coding
chr12	12568965	12569027	0.011904762	-2.36056972	0.0832846673920687±0.0708386019140248	0.0162167104708775±0.0160438917964387	intron (NM_058169, intron 2 of 3)	L1MB3|LINE|L1	58984	NM_001300742	118426	Hs.504805	NM_058169	ENSG00000165714	BORCS5	LOH12CR1|LOH1CR12	BLOC-1 related complex subunit 5	protein-coding
chr12	12593868	12593924	0.015873016	2.164177663	0.0140864379152369±0.0166783840919148	0.0631369470381202±0.040479244720622	intron (NM_058169, intron 3 of 3)	L2|LINE|L2	83884	NM_001300742	118426	Hs.504805	NM_058169	ENSG00000165714	BORCS5	LOH12CR1|LOH1CR12	BLOC-1 related complex subunit 5	protein-coding
chr12	12605298	12605464	0.007936508	-2.099303448	0.0833370640205446±0.033015206778688	0.0194484452337377±0.0210265034840925	intron (NM_058169, intron 3 of 3)	intron (NM_058169, intron 3 of 3)	95369	NM_001300742	118426	Hs.504805	NM_058169	ENSG00000165714	BORCS5	LOH12CR1|LOH1CR12	BLOC-1 related complex subunit 5	protein-coding
chr12	12758554	12758620	0.015873016	2.237676779	0.0185122238362018±0.0205955110550631	0.0873104896559238±0.0695366069908237	Intergenic	Intergenic	-6223	NM_001310	1389	Hs.591156	NM_001310	ENSG00000111269	CREBL2	-	cAMP responsive element binding protein like 2	protein-coding
chr12	13673242	13673300	0.011904762	-2.759236302	0.112667638891233±0.101568871636855	0.016641263648804±0.0165937825158581	Intergenic	L1PA11|LINE|L1	-143592	NR_036555	283422	Hs.448717	NM_182558	ENSG00000180861	LINC01559	C12orf36	long intergenic non-protein coding RNA 1559	ncRNA
chr12	13899991	13900047	0.003968254	2.013165942	0.0199397083572432±0.0155994565144984	0.0804900388106991±0.0221298949920054	intron (NM_000834, intron 3 of 12)	GA-rich|Low_complexity|Low_complexity	233271	NM_000834	2904	Hs.504844	NM_000834	ENSG00000273079	GRIN2B	EIEE27|GluN2B|MRD6|NMDAR2B|NR2B|NR3|hNR3	glutamate ionotropic receptor NMDA type subunit 2B	protein-coding
chr12	15486506	15486616	0.003968254	-2.301725116	0.0743554854115607±0.030006893157616	0.0150808114924887±0.015114268902998	intron (NM_030667, intron 1 of 26)	intron (NM_030667, intron 1 of 26)	11119	NM_030667	5800	Hs.160871	NM_002848	ENSG00000151490	PTPRO	GLEPP1|NPHS6|PTP-OC|PTP-U2|PTPROT|PTPU2|R-PTP-O	protein tyrosine phosphatase receptor type O	protein-coding
chr12	15762701	15762756	0.003968254	-2.071085825	0.0611348365670694±0.0139183539349045	0.0145488879319051±0.0085465163230933	Intergenic	L1MEc|LINE|L1	63184	NM_030669	5800	Hs.160871	NM_002848	ENSG00000151490	PTPRO	GLEPP1|NPHS6|PTP-OC|PTP-U2|PTPROT|PTPU2|R-PTP-O	protein tyrosine phosphatase receptor type O	protein-coding
chr12	16188196	16188252	0.015873016	-2.168784858	0.0502536242491683±0.023806997854924	0.0111763010569262±0.0105073234343008	intron (NM_001300779, intron 6 of 7)	intron (NM_001300779, intron 6 of 7)	123958	NM_001300779	51071	Hs.39429	NM_015954	ENSG00000023697	DERA	CGI-26|DEOC	deoxyribose-phosphate aldolase	protein-coding
chr12	16789790	16789846	0.011904762	2.039516411	0.015177479987899±0.0154102064065735	0.0623957896287297±0.0322270793748916	Intergenic	Intergenic	-28670	NM_001243609	55885	Hs.504908	NM_018640	ENSG00000048540	LMO3	RBTN3|RBTNL2|RHOM3|Rhom-3	LIM domain only 3	protein-coding
chr12	17309335	17309394	0.03968254	2.500683857	0.0150638913131665±0.0138188046691368	0.0852546398473208±0.0761171794039016	Intergenic	L1MA10|LINE|L1	167684	NR_036619	728622	Hs.741380	NR_036619		SKP1P2	SKP1B|p19B	S-phase kinase associated protein 1 pseudogene 2	pseudo
chr12	17420728	17420791	0.003968254	-2.835408874	0.0796631917366654±0.0545847859035067	0.011161294859532±0.0104970862625354	Intergenic	L1M6|LINE|L1	279079	NR_036619	728622	Hs.741380	NR_036619		SKP1P2	SKP1B|p19B	S-phase kinase associated protein 1 pseudogene 2	pseudo
chr12	17734753	17734813	0.035714286	-2.447142769	0.0616345181182442±0.0486972810749153	0.0113021385741008±0.0105865037756608	TTS (NR_146522)	TTS (NR_146522)	7229	NR_146522	105369678		NR_146522		LINC02378	-	long intergenic non-protein coding RNA 2378	ncRNA
chr12	18386989	18387048	0.035714286	-2.472090239	0.100218200999042±0.0989369191059768	0.0180623098763928±0.017099046051831	Intergenic	L1MA4A|LINE|L1	-27455	NM_001288774	5288	Hs.22500	NM_004570	ENSG00000139144	PIK3C2G	PI3K-C2-gamma|PI3K-C2GAMMA	phosphatidylinositol-4-phosphate 3-kinase catalytic subunit type 2 gamma	protein-coding
chr12	20100391	20100454	0.027777778	2.133980127	0.0123557721593195±0.0140379391779306	0.054232786556097±0.0487739146747709	Intergenic	Intergenic	-67196	NR_040098	100506393	Hs.658356	NR_040098	ENSG00000256287	LINC02398	-	long intergenic non-protein coding RNA 2398	ncRNA
chr12	20603926	20603993	0.003968254	-3.075461443	0.0843542515503565±0.0517007143912626	0.0100069293051562±0.0091391272908007	intron (NM_000921, intron 1 of 15)	intron (NM_000921, intron 1 of 15)	81781	NM_000921	5139	Hs.386791	NM_000921	ENSG00000172572	PDE3A	CGI-PDE|CGI-PDE A|CGI-PDE-A|HTNB	phosphodiesterase 3A	protein-coding
chr12	20723941	20724011	0.023809524	2.076121911	0.0233310458184548±0.0222758925741176	0.0983805341715649±0.0777932760332185	promoter-TSS (NM_001244683)	promoter-TSS (NM_001244683)	-822	NM_001244683	5139	Hs.386791	NM_000921	ENSG00000172572	PDE3A	CGI-PDE|CGI-PDE A|CGI-PDE-A|HTNB	phosphodiesterase 3A	protein-coding
chr12	22289847	22289904	0.015873016	-2.159218842	0.0446982448779957±0.0250393174739871	0.0100069293051562±0.0091391272908007	Intergenic	L1PA3|LINE|L1	90724	NM_018686	55907	Hs.311346	NM_018686	ENSG00000111726	CMAS	CSS	cytidine monophosphate N-acetylneuraminic acid synthetase	protein-coding
chr12	22596476	22596539	0.015873016	2.086798066	0.0104948619052978±0.0106609338790061	0.0445826152786504±0.0419522134627593	Intergenic	MamGypLTR3|LTR|Gypsy	100623	NM_001286174	9847	Hs.271014	NM_014802	ENSG00000111731	C2CD5	CDP138|KIAA0528	C2 calcium dependent domain containing 5	protein-coding
chr12	22765089	22765148	0.015873016	2.210076383	0.0149424022408185±0.0202876362521563	0.069138460848554±0.0482851736000322	intron (NR_135031, intron 1 of 1)	intron (NR_135031, intron 1 of 1)	12861	NR_135030	105369691	Hs.556287	NR_135030		LOC105369691	-	uncharacterized LOC105369691	ncRNA
chr12	23115232	23115349	0.007936508	2.241945596	0.0160494364598651±0.0150242973079131	0.0759193813850746±0.0805299699575422	Intergenic	Intergenic	-213279	NR_120471	101928441	Hs.129111	NR_120471	ENSG00000256321	LOC101928441	-	uncharacterized LOC101928441	ncRNA
chr12	25005918	25005975	0.031746032	-2.317644137	0.0828847591620244±0.0740435493516857	0.0166262488063498±0.0165552162837214	intron (NM_001178092, intron 3 of 8)	intron (NM_001178092, intron 3 of 8)	49209	NM_001178094	586	Hs.438993	NM_005504	ENSG00000060982	BCAT1	BCATC|BCT1|ECA39|MECA39|PNAS121|PP18	branched chain amino acid transaminase 1	protein-coding
chr12	25722202	25722264	0.003968254	-2.042288399	0.0533612807813646±0.0161399260804338	0.0129549630022086±0.0133439304801434	intron (NM_001352234, intron 1 of 8)	MSTB-int|LTR|ERVL-MaLR	-16016	NM_152590	160492	Hs.44647	NM_152590	ENSG00000152936	LMNTD1	IFLTD1|LMNARS1|PAS1C1	lamin tail domain containing 1	protein-coding
chr12	26512533	26512698	0.015873016	2.236768758	0.0245804599531273±0.0324263062082892	0.115857591173745±0.0985344738491541	intron (NM_002223, intron 55 of 56)	intron (NM_002223, intron 55 of 56)	164110	NM_005086	8082	Hs.183428	NM_005086	ENSG00000123096	SSPN	DAGA5|KRAG|NSPN|SPN1|SPN2	sarcospan	protein-coding
chr12	27914699	27914763	0.011904762	2.26619503	0.0229721367714495±0.0217592688673057	0.110508090189568±0.0737459897961369	TTS (NM_001146221)	TTS (NM_001146221)	9784	NM_001146221	100287284		NM_001146221	ENSG00000205693	MANSC4	-	MANSC domain containing 4	protein-coding
chr12	29272707	29272765	0.003968254	-2.280521341	0.0705236305877093±0.0185825252130673	0.0145154108359939±0.0163954533181419	Intergenic	L2c|LINE|L2	-29475	NM_001271783	55711	Hs.684482	NM_018099	ENSG00000064763	FAR2	HEL-S-81|MLSTD1|SDR10E2	fatty acyl-CoA reductase 2	protein-coding
chr12	29533620	29533678	0.023809524	-2.202006164	0.0887594361294373±0.0582750569789408	0.0192905508215037±0.0259868154762761	intron (NM_016570, intron 1 of 13)	CpG	456	NM_016570	51290	Hs.339453	NM_016570	ENSG00000087502	ERGIC2	CDA14|Erv41|PTX1|cd002	ERGIC and golgi 2	protein-coding
chr12	29909330	29909396	0.047619048	-2.620742023	0.0796816166369921±0.116139610965991	0.0129549630022086±0.0133439304801434	intron (NM_001193451, intron 3 of 17)	intron (NM_001193451, intron 3 of 17)	27512	NM_001193451	83857	Hs.401954	NM_031920	ENSG00000133687	TMTC1	ARG99|OLF|TMTC1A	transmembrane O-mannosyltransferase targeting cadherins 1	protein-coding
chr12	32242418	32242563	0.007936508	-2.108887621	0.0484165887673824±0.0149222863626066	0.0112242092955893±0.0121604854278455	Intergenic	Intergenic	-17250	NM_001363603	636	Hs.505202	NM_001714	ENSG00000151746	BICD1	BICD|bic-D 1	BICD cargo adaptor 1	protein-coding
chr12	33296479	33296535	0.011904762	-2.224085549	0.098163405709113±0.065472268508814	0.0210103435734452±0.0135682732942602	Intergenic	L1PA4|LINE|L1	-246727	NM_001005242	5318	Hs.164384	NM_004572	ENSG00000057294	PKP2	ARVD9	plakophilin 2	protein-coding
chr12	40014657	40014732	0.003968254	-2.123837608	0.0921964885816896±0.0627853150638813	0.0211531746355198±0.02174738722004	Intergenic	Intergenic	-1090	NM_005164	225	Hs.117852	NM_005164	ENSG00000173208	ABCD2	ABC39|ALDL1|ALDR|ALDRP|hALDR	ATP binding cassette subfamily D member 2	protein-coding
chr12	40539794	40539858	0.007936508	-2.897574373	0.108302420920183±0.0603843978835232	0.0145338730894508±0.0146674231836616	Intergenic	L2c|LINE|L2	-10215	NR_146526	105369734		NR_146526		LINC02471	-	long intergenic non-protein coding RNA 2471	ncRNA
chr12	41710103	41710174	0.011904762	2.11171757	0.0232174482015514±0.0179708945366496	0.100347097721977±0.0718821325196123	intron (NM_001164595, intron 3 of 9)	intron (NM_001164595, intron 3 of 9)	-121402	NM_013377	29951	Hs.380044	NM_013377	ENSG00000165966	PDZRN4	LNX4|SAMCAP3L	PDZ domain containing ring finger 4	protein-coding
chr12	42217277	42217335	0.023809524	2.506060855	0.0123434109648301±0.0120578334632858	0.0701188326317711±0.0639582261959671	Intergenic	L1PA4|LINE|L1	59315	NR_135040	101927038	Hs.98588	NR_135040	ENSG00000257784	LINC02400	-	long intergenic non-protein coding RNA 2400	ncRNA
chr12	42735368	42735427	0.003968254	-2.002567408	0.0582992082358607±0.0440346944833983	0.0145488879319051±0.0085465163230933	intron (NM_001143789, intron 2 of 7)	intron (NM_001143789, intron 2 of 7)	9798	NM_001364834	51535	Hs.444157	NM_016488	ENSG00000134283	PPHLN1	CR|HSPC206|HSPC232	periphilin 1	protein-coding
chr12	43080505	43080666	0.01984127	-2.050173087	0.0671767368725773±0.0398314941911753	0.0162201665269403±0.0176141814809757	TTS (NR_135027)	TTS (NR_135027)	-5432	NR_135028	105369739	Hs.126660	NR_135028	ENSG00000257114	LINC02450	-	long intergenic non-protein coding RNA 2450	ncRNA
chr12	43830366	43830423	0.031746032	-2.160065423	0.0631266128190445±0.0593915666657253	0.0141243347539786±0.014011506359166	intron (NM_025003, intron 18 of 38)	MER33|DNA|hAT-Charlie	115611	NM_025003	80070	Hs.287554	NM_025003	ENSG00000173157	ADAMTS20	ADAM-TS20|ADAMTS-20|GON-1	ADAM metallopeptidase with thrombospondin type 1 motif 20	protein-coding
chr12	44015466	44015596	0.003968254	2.45097251	0.00666842057607596±0.00640822332569762	0.0364618942284234±0.0220273140809389	Intergenic	L1M2a1|LINE|L1	-69525	NM_025003	80070	Hs.287554	NM_025003	ENSG00000173157	ADAMTS20	ADAM-TS20|ADAMTS-20|GON-1	ADAM metallopeptidase with thrombospondin type 1 motif 20	protein-coding
chr12	44707504	44707561	0.003968254	-2.111260023	0.0432367883846991±0.0247528681518782	0.0100069293051562±0.0091391272908007	intron (NM_001286211, intron 6 of 6)	L1PA16|LINE|L1	477649	NM_032256	84216	Hs.444668	NM_032256	ENSG00000139173	TMEM117	-	transmembrane protein 117	protein-coding
chr12	45428474	45428532	0.015873016	-2.287308038	0.0880967759456734±0.0440562712002608	0.0180472770788139±0.0208165648970439	intron (NM_001004329, intron 2 of 3)	intron (NM_001004329, intron 2 of 3)	16379	NM_001004329	440097	Hs.302764	NM_001004329	ENSG00000185610	DBX2	-	developing brain homeobox 2	protein-coding
chr12	45457842	45457940	0.035714286	-2.174231372	0.0503759723682556±0.0351053996374998	0.011161294859532±0.0104970862625354	non-coding (NR_026583, exon 1 of 1)	non-coding (NR_026583, exon 1 of 1)	1303	NR_026583	83956	Hs.650500	NM_032032		RACGAP1P	FKSG42	Rac GTPase activating protein 1 pseudogene	pseudo
chr12	46088258	46088314	0.047619048	2.288429242	0.0114883087854632±0.0131782521811631	0.0561231379245692±0.0608444258448432	Intergenic	MER21B|LTR|ERVL	33418	NR_028408	400027	Hs.597122	NR_028408		LINC00938	-	long intergenic non-protein coding RNA 938	ncRNA
chr12	46806318	46806374	0.007936508	-2.408388384	0.0601572442062161±0.0380605453760073	0.0113315883233065±0.0133390580985554	intron (NR_125381, intron 2 of 2)	intron (NR_125381, intron 2 of 2)	28456	NR_125381	100288798	Hs.525922	NR_125377		LOC100288798	-	uncharacterized LOC100288798	ncRNA
chr12	46949445	46949510	0.035714286	-2.634659483	0.0694080150596013±0.06149414817262	0.0111763010569262±0.0105073234343008	intron (NR_125380, intron 3 of 3)	intron (NR_125380, intron 3 of 3)	171588	NR_125381	100288798	Hs.525922	NR_125377		LOC100288798	-	uncharacterized LOC100288798	ncRNA
chr12	47990625	47990690	0.031746032	2.293510777	0.0109955273468179±0.0115191491758582	0.0539053167410814±0.0387107847851885	Intergenic	L1MC4|LINE|L1	109155	NM_024604	79657	Hs.437855	NM_024604	ENSG00000005175	RPAP3	Tah1|hSpagh	RNA polymerase II associated protein 3	protein-coding
chr12	48067512	48067572	0.047619048	2.044812897	0.0163062528220533±0.0173239849369213	0.0672828205644837±0.0786048061940678	intron (NM_001146075, intron 11 of 15)	L1ME3B|LINE|L1	32271	NM_024604	79657	Hs.437855	NM_024604	ENSG00000005175	RPAP3	Tah1|hSpagh	RNA polymerase II associated protein 3	protein-coding
chr12	49099030	49099092	0.043650794	2.025420403	0.0169841416224565±0.0161926546113984	0.0691442225188607±0.0844975972128522	intron (NM_001277842, intron 3 of 7)	AluJb|SINE|Alu	11429	NM_001240	904	Hs.92308	NM_001240	ENSG00000129315	CCNT1	CCNT|CYCT1|HIVE1	cyclin T1	protein-coding
chr12	50186645	50186752	0.007936508	-2.492801729	0.0737123658082171±0.040145970989517	0.0130958067167774±0.0133908235608597	exon (NM_001368048, exon 12 of 14)	exon (NM_001368048, exon 12 of 14)	35497	NM_001368048	57701	Hs.143067	NM_001037806	ENSG00000167566	NCKAP5L	Cep169|FP1193|KIAA1602	NCK associated protein 5 like	protein-coding
chr12	50770312	50770371	0.003968254	-2.886109886	0.0854591852979679±0.009299843323174	0.0115598740402444±0.013620428572541	intron (NM_001145475, intron 1 of 7)	MER52A|LTR|ERV1	20050	NM_001145475	121006	Hs.133187	NM_001145475	ENSG00000185958	FAM186A	-	family with sequence similarity 186 member A	protein-coding
chr12	54900967	54901039	0.027777778	-2.013370645	0.106948022826177±0.0743574338066782	0.0264903565360843±0.0192213776279759	intron (NM_005337, intron 3 of 30)	intron (NM_005337, intron 3 of 30)	8441	NM_001184976	3071	Hs.182014	NM_005337	ENSG00000123338	NCKAP1L	HEM1	NCK associated protein 1 like	protein-coding
chr12	54987702	54987838	0.01984127	2.518179265	0.0502970806414535±0.0345352102791972	0.288131189181589±0.326547228273658	Intergenic	Intergenic	-5327	NM_006741	5502	Hs.505662	NM_006741	ENSG00000135447	PPP1R1A	I1|IPP1	protein phosphatase 1 regulatory inhibitor subunit 1A	protein-coding
chr12	56190730	56190787	0.023809524	2.106186679	0.0204961068984985±0.0150380654278129	0.0882463485553233±0.0560698248000962	intron (NR_026723, intron 4 of 11)	intron (NR_026723, intron 4 of 11)	20749	NM_033082	84324	Hs.505676	NM_033082	ENSG00000205323	SARNP	CIP29|HCC1|HSPC316|THO1	SAP domain containing ribonucleoprotein	protein-coding
chr12	56230538	56230595	0.015873016	2.161865283	0.0253010911057152±0.0214112065323658	0.113220624822488±0.0999478779028	TTS (NR_036476)	TTS (NR_036476)	6153	NR_073606	4327	Hs.591033	NM_002429	ENSG00000123342	MMP19	CODA|MMP18|RASI-1	matrix metallopeptidase 19	protein-coding
chr12	57437587	57437643	0.003968254	2.608025011	0.0128361746728833±0.0121719532011058	0.0782581137578763±0.0645697765398327	intron (NM_001256041, intron 11 of 28)	intron (NM_001256041, intron 11 of 28)	6298	NM_005379	4640	Hs.5394	NM_005379	ENSG00000166866	MYO1A	BBMI|DFNA48|MIHC|MYHL	myosin IA	protein-coding
chr12	57645142	57645201	0.027777778	2.167646027	0.0154343049941553±0.0174483541633421	0.069344744445551±0.0696065220257147	promoter-TSS (NR_104422)	promoter-TSS (NR_104422)	-202	NM_001286257	246329	Hs.417595	NM_145064	ENSG00000185482	STAC3	MYPBB|NAM	SH3 and cysteine rich domain 3	protein-coding
chr12	57654608	57654669	0.003968254	3.179561401	0.00827504699848142±0.00771057861184385	0.0749745423821885±0.0391834658557572	intron (NM_001351209, intron 19 of 23)	intron (NM_001351209, intron 19 of 23)	-9669	NM_001286257	246329	Hs.417595	NM_145064	ENSG00000185482	STAC3	MYPBB|NAM	SH3 and cysteine rich domain 3	protein-coding
chr12	58811296	58811365	0.027777778	-2.031844539	0.0815846748380797±0.0562111614273619	0.0199508973474736±0.0190017775151852	Intergenic	MLT1D|LTR|ERVL-MaLR	-174153	NR_126341	100506869	Hs.290456	NR_126341	ENSG00000258231	LOC100506869	-	uncharacterized LOC100506869	ncRNA
chr12	58985034	58985119	0.011904762	2.08983312	0.0181547941309129±0.0153778483882008	0.0772847459332045±0.0420217482090496	promoter-TSS (NR_126341)	promoter-TSS (NR_126341)	-407	NR_126341	100506869	Hs.290456	NR_126341	ENSG00000258231	LOC100506869	-	uncharacterized LOC100506869	ncRNA
chr12	60021180	60021243	0.01984127	2.79644354	0.0114883087854632±0.0131782521811631	0.0798122375918218±0.115131523643862	intron (NM_001270623, intron 1 of 5)	intron (NM_001270623, intron 1 of 5)	31402	NM_001270622	9194	Hs.88156	NM_004731	ENSG00000118596	SLC16A7	MCT2	solute carrier family 16 member 7	protein-coding
chr12	62350866	62350934	0.01984127	-2.066773326	0.0658514322075831±0.0438802440715508	0.0157182596836751±0.0185610451261671	intron (NM_178539, intron 1 of 4)	intron (NM_178539, intron 1 of 4)	235720	NM_178539	338811	Hs.269745	NM_178539	ENSG00000198673	TAFA2	FAM19A2|TAFA-2	TAFA chemokine like family member 2	protein-coding
chr12	62683180	62683249	0.01984127	2.188711123	0.0154351659488718±0.0202768725437503	0.0703686149472873±0.0436690671517447	intron (NR_147080, intron 1 of 19)	L1PA15-16|LINE|L1	29030	NR_147078	9958	Hs.434951	NM_006313	ENSG00000135655	USP15	UNPH-2|UNPH4	ubiquitin specific peptidase 15	protein-coding
chr12	64408532	64408601	0.031746032	2.048016888	0.0274232874600568±0.0169365592723272	0.113405477398336±0.0885519713282814	intron (NM_020762, intron 3 of 21)	(TTG)n|Simple_repeat|Simple_repeat	170087	NM_020762	57522	Hs.210751	NM_020762	ENSG00000196935	SRGAP1	ARHGAP13|NMTC2	SLIT-ROBO Rho GTPase activating protein 1	protein-coding
chr12	65309048	65309198	0.003968254	2.223413943	0.0100020981972445±0.0103925997405988	0.0467095199049542±0.0108439385077341	intron (NR_033988, intron 2 of 2)	L2c|LINE|L2	31569	NR_033988	400046	Hs.591032	NR_033988	ENSG00000255693	LINC02389	-	long intergenic non-protein coding RNA 2389	ncRNA
chr12	65310569	65310627	0.043650794	2.038849074	0.0167273164671488±0.0113006666450729	0.0687354849728379±0.0598600368795507	intron (NR_033988, intron 2 of 2)	intron (NR_033988, intron 2 of 2)	33044	NR_033988	400046	Hs.591032	NR_033988	ENSG00000255693	LINC02389	-	long intergenic non-protein coding RNA 2389	ncRNA
chr12	65632356	65632411	0.01984127	-2.158967098	0.0499128016707594±0.0337980029693416	0.0111763010569262±0.0105073234343008	intron (NM_001167614, intron 5 of 12)	intron (NM_001167614, intron 5 of 12)	-40079	NM_198080	253827	Hs.339024	NM_198080	ENSG00000174099	MSRB3	DFNB74	methionine sulfoxide reductase B3	protein-coding
chr12	65669150	65669223	0.023809524	2.149666862	0.015177479987899±0.0154102064065735	0.0673463208345516±0.062590148684479	Intergenic	Intergenic	-3276	NM_198080	253827	Hs.339024	NM_198080	ENSG00000174099	MSRB3	DFNB74	methionine sulfoxide reductase B3	protein-coding
chr12	65710124	65710194	0.003968254	2.189770012	0.0281475437050629±0.0271302677262102	0.128418312699245±0.0499717061642549	intron (NM_001193460, intron 3 of 7)	intron (NM_001193460, intron 3 of 7)	37392	NM_001193461	253827	Hs.339024	NM_198080	ENSG00000174099	MSRB3	DFNB74	methionine sulfoxide reductase B3	protein-coding
chr12	65735150	65735214	0.015873016	2.105245817	0.0255587535165671±0.0187485130073672	0.109971920352981±0.0575773897013442	intron (NM_198080, intron 3 of 5)	L1MA3|LINE|L1	62415	NM_001193461	253827	Hs.339024	NM_198080	ENSG00000174099	MSRB3	DFNB74	methionine sulfoxide reductase B3	protein-coding
chr12	66293331	66293388	0.01984127	-2.281855542	0.096487115214098±0.0747072347681111	0.0198409452214905±0.0216869342560036	intron (NM_001300918, intron 3 of 4)	intron (NM_001300918, intron 3 of 4)	-17255	NR_158985	100129940	Hs.685856	NR_120478	ENSG00000197301	HMGA2-AS1	-	HMGA2 antisense RNA 1	ncRNA
chr12	66941553	66941614	0.031746032	2.359744264	0.0104948619052978±0.0106609338790061	0.0538679606078013±0.0505037215498745	intron (NM_021150, intron 2 of 23)	L1MD1|LINE|L1	131272	NM_001366722	23426	Hs.505946	NM_021150	ENSG00000155974	GRIP1	FRASRS3|GRIP	glutamate receptor interacting protein 1	protein-coding
chr12	68001534	68001591	0.003968254	-2.082830526	0.0472834378782016±0.0211938424755124	0.011161294859532±0.0104970862625354	Intergenic	MLT1J1|LTR|ERVL-MaLR	-40962	NM_006482	8445	Hs.173135	NM_003583	ENSG00000127334	DYRK2	-	dual specificity tyrosine phosphorylation regulated kinase 2	protein-coding
chr12	68486790	68486849	0.031746032	2.564324875	0.0109955273468179±0.0115191491758582	0.0650361417547499±0.0590226251814603	Intergenic	Intergenic	66700	NM_000619	3458	Hs.856	NM_000619	ENSG00000111537	IFNG	IFG|IFI	interferon gamma	protein-coding
chr12	69976020	69976078	0.023809524	-2.298715473	0.0810276640808727±0.0561134888398929	0.0164683849466963±0.0163691144245929	Intergenic	Intergenic	-2454	NR_037476	100500868		NR_037476	ENSG00000283677	MIR3913-2	mir-3913-2	microRNA 3913-2	ncRNA
chr12	71504052	71504111	0.007936508	2.142587802	0.0114883087854632±0.0131782521811631	0.0507270137889065±0.0282988576193802	Intergenic	LTR1B|LTR|ERV1	47507	NM_001369760	7103	Hs.170563	NM_004616	ENSG00000127324	TSPAN8	CO-029|TM4SF3	tetraspanin 8	protein-coding
chr12	72109856	72109916	0.003968254	2.355736628	0.0175424622838827±0.0115043863421078	0.0897920606564107±0.0545899237248555	Intergenic	L1MB2|LINE|L1	30024	NM_018279	55266	Hs.644802	NM_018279	ENSG00000139291	TMEM19	-	transmembrane protein 19	protein-coding
chr12	74246998	74247079	0.007936508	2.03469925	0.0152989620492201±0.0191412110945777	0.0626855547536054±0.0235315605340757	Intergenic	SVA_F|Other|Other	439372	NR_038300	100507377	Hs.455715	NR_038300	ENSG00000251138	LOC100507377	-	uncharacterized LOC100507377	ncRNA
chr12	74707296	74707351	0.003968254	-2.83437481	0.069912275626067±0.0535251090793809	0.00980215581489004±0.00895675657425752	Intergenic	L1P4|LINE|L1	-20913	NR_038300	100507377	Hs.455715	NR_038300	ENSG00000251138	LOC100507377	-	uncharacterized LOC100507377	ncRNA
chr12	76109939	76109995	0.003968254	-2.420997531	0.104989119750132±0.123642212220486	0.0196043035432506±0.0179135058901405	Intergenic	Intergenic	-204578	NM_007043	11103	Hs.645517	NM_007043	ENSG00000111615	KRR1	HRB2|RIP-1	KRR1 small subunit processome component homolog	protein-coding
chr12	76706227	76706315	0.003968254	2.134342155	0.010616359766067±0.0103415259291997	0.0466097353449769±0.0147825735498817	Intergenic	Intergenic	35924	NM_024685	79738	Hs.96322	NM_024685	ENSG00000179941	BBS10	C12orf58	Bardet-Biedl syndrome 10	protein-coding
chr12	78602182	78602246	0.003968254	3.906218724	0.00827504699848142±0.00771057861184385	0.124067912379697±0.102171867949915	intron (NM_001024383, intron 39 of 39)	intron (NM_001024383, intron 39 of 39)	151312	NR_135021	105369860	Hs.156898	NR_135021	ENSG00000258220	LINC02424	-	long intergenic non-protein coding RNA 2424	ncRNA
chr12	78937091	78937150	0.035714286	-2.049337913	0.0482917615216286±0.0319028151568375	0.0116670447623255±0.0141577637438871	Intergenic	L2|LINE|L2	-183595	NR_135021	105369860	Hs.156898	NR_135021	ENSG00000258220	LINC02424	-	long intergenic non-protein coding RNA 2424	ncRNA
chr12	81581573	81581630	0.01984127	-2.027152789	0.0713785553439522±0.0500143653752131	0.0175119278263517±0.0115793997323592	intron (NM_001330242, intron 8 of 15)	intron (NM_001330242, intron 8 of 15)	29435	NR_039848	100616133		NR_039848	ENSG00000265227	MIR4699	-	microRNA 4699	ncRNA
chr12	82995942	82996000	0.011904762	-2.411920328	0.105760519335144±0.056288372355969	0.0198729897666042±0.0213392253370197	Intergenic	MLT1A1|LTR|ERVL-MaLR	-84714	NM_001320321	160335	Hs.577775	NM_152588	ENSG00000179104	TMTC2	IBDBP1	transmembrane O-mannosyltransferase targeting cadherins 2	protein-coding
chr12	83287671	83287736	0.023809524	-2.72416693	0.0865342862147156±0.0641111771942569	0.0130958067167774±0.0133908235608597	intron (NM_152588, intron 2 of 11)	L2|LINE|L2	206770	NM_001320322	160335	Hs.577775	NM_152588	ENSG00000179104	TMTC2	IBDBP1	transmembrane O-mannosyltransferase targeting cadherins 2	protein-coding
chr12	83544860	83544943	0.003968254	2.027668897	0.026431790209736±0.0253350913606806	0.10777443083567±0.020787613544239	Intergenic	Intergenic	463968	NM_001320322	160335	Hs.577775	NM_152588	ENSG00000179104	TMTC2	IBDBP1	transmembrane O-mannosyltransferase targeting cadherins 2	protein-coding
chr12	84119215	84119273	0.007936508	2.824479619	0.0104948619052978±0.0106609338790061	0.0743412425818597±0.0610608897574324	Intergenic	LTR22B|LTR|ERVK	1038310	NM_001320322	160335	Hs.577775	NM_152588	ENSG00000179104	TMTC2	IBDBP1	transmembrane O-mannosyltransferase targeting cadherins 2	protein-coding
chr12	85537268	85537333	0.01984127	-2.868014786	0.0611501596000102±0.0492096039050231	0.00837604720502694±0.010327416478573	intron (NM_001079910, intron 19 of 26)	L1MA8|LINE|L1	107172	NM_001079910	84125	Hs.402200	NM_032165	ENSG00000133640	LRRIQ1	-	leucine rich repeats and IQ motif containing 1	protein-coding
chr12	86109236	86109294	0.007936508	2.170250579	0.010616359766067±0.0103415259291997	0.0477844013947934±0.026720408000949	Intergenic	L1M4|LINE|L1	120922	NM_005447	9182	Hs.527881	NM_005447	ENSG00000198774	RASSF9	P-CIP1|PAMCI|PCIP1	Ras association domain family member 9	protein-coding
chr12	87029890	87029947	0.031746032	2.034646774	0.0164286128290372±0.0124020161626435	0.0673117070190186±0.0565057563795702	intron (NM_001351285, intron 2 of 8)	Tigger3a|DNA|TcMar-Tigger	109007	NR_162123	113839519		NR_162123		MIR3059	-	microRNA 3059	ncRNA
chr12	92164435	92164500	0.011904762	2.282541534	0.0143292049679864±0.0114587541919808	0.0697164979058026±0.0380347033086899	Intergenic	Intergenic	371021	NR_046159	256021	Hs.651357	NM_001256373	ENSG00000257242	LINC01619	C12orf79	long intergenic non-protein coding RNA 1619	ncRNA
chr12	94245312	94245372	0.003968254	2.481896963	0.00827504699848142±0.00771057861184385	0.0462270203364351±0.0627563487532671	TTS (NM_003805)	TTS (NM_003805)	92040	NR_135017	105369911	Hs.577495	NR_135017	ENSG00000257283	LOC105369911	-	uncharacterized LOC105369911	ncRNA
chr12	95755415	95755472	0.023809524	-2.01615397	0.0452085848476962±0.0291478056392654	0.0111763010569262±0.0105073234343008	Intergenic	Intergenic	51745	NR_037456	100500802		NR_037456	ENSG00000265917	MIR3685	-	microRNA 3685	ncRNA
chr12	97990347	97990405	0.035714286	2.008562843	0.0146847162798457±0.0154140728009635	0.0590885352040197±0.0439021775855856	Intergenic	Intergenic	32786	NR_029678	406926		NR_029678	ENSG00000207586	MIR135A2	MIRN135-2|MIRN135A2|mir-135a-2	microRNA 135a-2	ncRNA
chr12	98205313	98205420	0.043650794	2.069760538	0.0228506507574608±0.0135691911110315	0.0959309131894541±0.0803645937036623	Intergenic	MER74A|LTR|ERVL	-55072	NR_077240	643711	Hs.585557	NR_077240	ENSG00000257501	LOC643711	-	platelet activating factor acetylhydrolase 1b catalytic subunit 2 pseudogene	pseudo
chr12	98633520	98633680	0.007936508	-2.389946788	0.0927812705754803±0.0424378579458479	0.0177016864741636±0.0122558972249788	Intergenic	L2|LINE|L2	217323	NR_033801	121456	Hs.620643	NR_033801	ENSG00000227825	SLC9A7P1	-	solute carrier family 9 member 7 pseudogene 1	pseudo
chr12	99115153	99115209	0.007936508	2.506082825	0.0132153510420554±0.00890409582022708	0.0750731788829115±0.0524502392090974	intron (NM_181868, intron 21 of 25)	intron (NM_181868, intron 21 of 25)	76103	NM_181868	317	Hs.552567	NM_001160	ENSG00000120868	APAF1	APAF-1|CED4	apoptotic peptidase activating factor 1	protein-coding
chr12	101927058	101927117	0.023809524	-2.07628572	0.0476633879418515±0.027864035649446	0.0113021385741008±0.0105865037756608	Intergenic	Intergenic	57974	NM_152323	121599	Hs.577097	NM_152323	ENSG00000166211	SPIC	SPI-C	Spi-C transcription factor	protein-coding
chr12	102228126	102228183	0.007936508	2.66735623	0.0164696343815124±0.0215756390865597	0.104625655655269±0.0557648977546305	Intergenic	Intergenic	-3418	NM_024312	79158	Hs.46850	NM_024312	ENSG00000111670	GNPTAB	GNPTA|ICD	N-acetylglucosamine-1-phosphate transferase subunits alpha and beta	protein-coding
chr12	102303515	102303571	0.03968254	2.215095258	0.0104948619052978±0.0106609338790061	0.0487289265423881±0.0472876054526046	intron (NM_018370, intron 4 of 6)	intron (NM_018370, intron 4 of 6)	32185	NM_018370	55332	Hs.525634	NM_018370	ENSG00000136048	DRAM1	DRAM	DNA damage regulated autophagy modulator 1	protein-coding
chr12	102933098	102933220	0.011904762	-2.11621269	0.0849302407583495±0.0691555323622901	0.0195892973458564±0.013324695602478	Intergenic	L2c|LINE|L2	-58818	NM_001111285	3479	Hs.160562	NM_000618	ENSG00000017427	IGF1	IGF|IGF-I|IGFI|MGF	insulin like growth factor 1	protein-coding
chr12	103766183	103766240	0.023809524	-2.654213206	0.0629939181105321±0.0507429360037662	0.0100069293051562±0.0091391272908007	intron (NR_103526, intron 3 of 10)	MER5A1|DNA|hAT-Charlie	123534	NM_198521	374470	Hs.534649	NM_198521	ENSG00000179088	C12orf42	-	chromosome 12 open reading frame 42	protein-coding
chr12	104251433	104251489	0.003968254	2.260428525	0.0155558028549245±0.0172115188452231	0.0745331059523521±0.0240228623387017	intron (NR_027249, intron 13 of 15)	intron (NR_027249, intron 13 of 15)	-16449	NM_001031701	51559	Hs.48428	NM_016575	ENSG00000111696	NT5DC3	TU12B1-TY|TU12B1TY	5'-nucleotidase domain containing 3	protein-coding
chr12	104453462	104453518	0.003968254	2.017341609	0.0217480922040348±0.0214963299947842	0.0880443520023853±0.0173405585236672	intron (NM_001316967, intron 1 of 10)	intron (NM_001316967, intron 1 of 10)	4465	NM_031302	83468	Hs.631650	NM_031302	ENSG00000120820	GLT8D2	-	glycosyltransferase 8 domain containing 2	protein-coding
chr12	105587089	105587160	0.003968254	-2.323133867	0.100152879971408±0.0391462234335027	0.0200138418787229±0.0182782395878478	intron (NM_018171, intron 14 of 20)	MIR3|SINE|MIR	40058	NM_001251905	55198	Hs.506603	NM_018171	ENSG00000136044	APPL2	DIP13B	adaptor protein, phosphotyrosine interacting with PH domain and leucine zipper 2	protein-coding
chr12	107161824	107161889	0.007936508	-2.003514385	0.209856357752961±0.104500424067006	0.0523364431833764±0.0510001339942079	intron (NR_040246, intron 1 of 3)	intron (NR_040246, intron 1 of 3)	-6603	NM_001351362	55188	Hs.131306	NM_018157	ENSG00000111785	RIC8B	RIC8|hSyn	RIC8 guanine nucleotide exchange factor B	protein-coding
chr12	109541605	109541665	0.01984127	-2.367788259	0.0864656701005635±0.0639924394803364	0.0167520678098692±0.0206547784867635	intron (NM_003362, intron 5 of 5)	intron (NM_003362, intron 5 of 5)	5658	NM_003362	7374	Hs.191334	NM_003362	ENSG00000076248	UNG	DGU|HIGM4|HIGM5|UDG|UNG1|UNG15|UNG2	uracil DNA glycosylase	protein-coding
chr12	109873089	109873146	0.007936508	2.228161111	0.0149424022408185±0.0202876362521563	0.0700105924665523±0.0242920671358038	intron (NM_001101421, intron 20 of 30)	intron (NM_001101421, intron 20 of 30)	41987	NM_001317395	83892	Hs.524731	NM_031954	ENSG00000110906	KCTD10	BTBD28|MSTP028|ULRO61|hBACURD3	potassium channel tetramerization domain containing 10	protein-coding
chr12	110104077	110104135	0.011904762	-2.080185028	0.0901714404461751±0.0501768089238284	0.0213241101634889±0.0185210002156672	Intergenic	MLT1K|LTR|ERVL-MaLR	-47524	NM_032829	84915	Hs.661785	NM_032829	ENSG00000139438	FAM222A	C12orf34	family with sequence similarity 222 member A	protein-coding
chr12	111181453	111181537	0.03968254	2.318445873	0.0206333728523018±0.0150744362190075	0.102918151451108±0.104699306633886	promoter-TSS (NM_001244974)	promoter-TSS (NM_001244974)	-799	NM_002710	5501	Hs.79081	NM_002710	ENSG00000186298	PPP1CC	PP-1G|PP1C|PPP1G	protein phosphatase 1 catalytic subunit gamma	protein-coding
chr12	111755029	111755091	0.047619048	2.188965533	0.00951380145676372±0.0107469122140092	0.0433808811276837±0.0368457380389527	intron (NM_015267, intron 16 of 21)	intron (NM_015267, intron 16 of 21)	13114	NR_106818	102465455		NR_106818	ENSG00000273700	MIR6760	hsa-mir-6760	microRNA 6760	ncRNA
chr12	113104358	113104417	0.023809524	2.272180638	0.021376800875486±0.0204994481155477	0.103261217060597±0.0687791844267573	intron (NM_001347952, intron 1 of 21)	intron (NM_001347952, intron 1 of 21)	28593	NR_031631	100302227		NR_031631	ENSG00000283507	MIR1302-1	MIRN1302-1|hsa-mir-1302-1	microRNA 1302-1	ncRNA
chr12	113658860	113658936	0.047619048	-2.12699868	0.0731743419551085±0.0613333821109706	0.0167520678098692±0.0206547784867635	promoter-TSS (NM_001330452)	promoter-TSS (NM_001330452)	1	NM_001330452	115811	Hs.568276	NM_138451	ENSG00000166578	IQCD	4933433C09Rik|CFAP84|DRC10	IQ motif containing D	protein-coding
chr12	114576014	114576070	0.047619048	2.038361098	0.010616359766067±0.0103415259291997	0.0436097362415085±0.0323694134481404	Intergenic	Intergenic	103533	NR_146536	105369996	Hs.577438	NR_146536	ENSG00000257476	LINC02459	-	long intergenic non-protein coding RNA 2459	ncRNA
chr12	114944692	114944749	0.015873016	-2.309455326	0.0644203175243642±0.0541627082108694	0.0129959351102874±0.0122590234297527	Intergenic	Intergenic	-98474	NM_000192	6910	Hs.381715	NM_000192	ENSG00000089225	TBX5	HOS	T-box transcription factor 5	protein-coding
chr12	117953218	117953282	0.015873016	-2.124565055	0.0664613640128702±0.0586890203182846	0.015240929037912±0.0114174349841547	intron (NM_173598, intron 14 of 19)	L2a|LINE|L2	-153643	NM_001204218	4842	Hs.654410	NM_000620	ENSG00000089250	NOS1	IHPS1|N-NOS|NC-NOS|NOS|bNOS|nNOS	nitric oxide synthase 1	protein-coding
chr12	118544107	118544168	0.015873016	2.257005972	0.0150638913131665±0.0138188046691368	0.0720051685717493±0.0459860852004771	Intergenic	LTR5_Hs|LTR|ERVK	-2322	NM_019086	54621	Hs.187624	NM_019086	ENSG00000176834	VSIG10	-	V-set and immunoglobulin domain containing 10	protein-coding
chr12	118883931	118884204	0.011904762	2.10772829	0.0160494364598651±0.0150242973079131	0.0691750092418019±0.0387201609882177	Intergenic	Intergenic	69708	NM_022491	64426	Hs.416630	NM_022491	ENSG00000111707	SUDS3	SAP45|SDS3	SDS3 homolog, SIN3A corepressor complex component	protein-coding
chr12	119100736	119100803	0.047619048	2.150520998	0.0159358313903919±0.0109050766810078	0.070753194469795±0.0777741754066954	Intergenic	L1PA3|LINE|L1	98714	NR_134999	105370014	Hs.550870	NR_134998	ENSG00000256750	LINC02423	-	long intergenic non-protein coding RNA 2423	ncRNA
chr12	119185534	119185612	0.007936508	2.656202717	0.010616359766067±0.0103415259291997	0.066922525166178±0.0547856171362139	Intergenic	Intergenic	13911	NR_134999	105370014	Hs.550870	NR_134998	ENSG00000256750	LINC02423	-	long intergenic non-protein coding RNA 2423	ncRNA
chr12	119815739	119815803	0.007936508	2.113180232	0.0154351659488718±0.0202768725437503	0.0667793118142136±0.0323313843582321	intron (NM_178499, intron 1 of 13)	LTR9|LTR|ERV1	43237	NM_178499	160777	Hs.98188	NM_178499	ENSG00000183273	CCDC60	-	coiled-coil domain containing 60	protein-coding
chr12	119853345	119853414	0.007936508	2.033978178	0.0347636618206685±0.0348244107837801	0.142368516187055±0.0845589975445655	intron (NM_178499, intron 1 of 13)	L2|LINE|L2	80846	NM_178499	160777	Hs.98188	NM_178499	ENSG00000183273	CCDC60	-	coiled-coil domain containing 60	protein-coding
chr12	120765439	120765509	0.035714286	-2.278230019	0.0466447783031689±0.0459296560346656	0.0096158451366114±0.0101414573071841	intron (NM_000928, intron 1 of 3)	intron (NM_000928, intron 1 of 3)	108	NM_000928	5319	Hs.992	NM_000928	ENSG00000170890	PLA2G1B	PLA2|PLA2A|PPLA2	phospholipase A2 group IB	protein-coding
chr12	120796382	120796460	0.003968254	-2.743356746	0.109434095632451±0.0577947990289273	0.0163425560745817±0.011212673966589	intron (NM_002442, intron 7 of 14)	intron (NM_002442, intron 7 of 14)	10546	NM_002442	4440	Hs.158311	NM_002442	ENSG00000135097	MSI1	-	musashi RNA binding protein 1	protein-coding
chr12	121010258	121010320	0.003968254	-2.170511245	0.124451648058162±0.0415048207511063	0.0276446860036225±0.00785238931053625	intron (NM_014868, intron 14 of 16)	intron (NM_014868, intron 14 of 16)	8912	NM_198202	51367	Hs.279913	NM_015918	ENSG00000167272	POP5	HSPC004|RPP2|RPP20|hPop5	POP5 homolog, ribonuclease P/MRP subunit	protein-coding
chr12	121024348	121024410	0.027777778	2.006890673	0.01964190281825±0.0182096022463485	0.0789437674379799±0.0629139511289436	Intergenic	Intergenic	-5174	NM_015918	51367	Hs.279913	NM_015918	ENSG00000167272	POP5	HSPC004|RPP2|RPP20|hPop5	POP5 homolog, ribonuclease P/MRP subunit	protein-coding
chr12	122657877	122657939	0.023809524	-2.021686977	0.0853833274075561±0.0594829824541626	0.02102735532098±0.0212968333201099	intron (NM_001014336, intron 2 of 2)	intron (NM_001014336, intron 2 of 2)	860	NM_001014336	386653	Hs.569071	NM_001014336	ENSG00000204671	IL31	IL-31	interleukin 31	protein-coding
chr12	123023687	123023788	0.003968254	2.012609023	0.026050665058325±0.0117811225402625	0.105117373388252±0.0452181387772959	intron (NM_014708, intron 4 of 63)	LTR58|LTR|ERV1	11942	NM_014708	9735	Hs.300559	NM_014708	ENSG00000184445	KNTC1	ROD	kinetochore associated 1	protein-coding
chr12	123489550	123489610	0.01984127	-2.039495165	0.112627242532448±0.121853489407737	0.0273964461972447±0.0188969203953371	intron (NM_020845, intron 6 of 24)	intron (NM_020845, intron 6 of 24)	5695	NR_036187	100422931		NR_036187	ENSG00000265526	MIR4304	-	microRNA 4304	ncRNA
chr12	123911096	123911162	0.011904762	-2.237532415	0.116325309027746±0.0986060729472456	0.0246666312667217±0.0253657034624423	intron (NR_130703, intron 1 of 2)	intron (NR_130703, intron 1 of 2)	10151	NM_145058	196383	Hs.488173	NM_145058	ENSG00000150977	RILPL2	RLP2	Rab interacting lysosomal protein like 2	protein-coding
chr12	124260133	124260201	0.003968254	-2.088973165	0.0475490314131623±0.0228409568877601	0.0111763010569262±0.0105073234343008	intron (NM_207437, intron 5 of 77)	L2b|LINE|L2	13125	NM_207437	196385	Hs.622654	NM_207437	ENSG00000197653	DNAH10	-	dynein axonemal heavy chain 10	protein-coding
chr12	124554634	124554689	0.007936508	-2.803262277	0.102536831548267±0.0668746758501182	0.0146897316464739±0.0147371203350704	intron (NM_001204299, intron 2 of 4)	L1ME2z|LINE|L1	96900	NM_001204299	100533183	Hs.524828	NM_001204299	ENSG00000178882	ZNF664-RFLNA	-	ZNF664-RFLNA readthrough	protein-coding
chr12	125264598	125264655	0.035714286	2.44787005	0.0177843809381698±0.0176220896699388	0.0970333583554151±0.109674613307289	intron (NR_160424, intron 11 of 11)	intron (NR_160424, intron 11 of 11)	59590	NM_001367982	949	Hs.731377	NM_005505	ENSG00000073060	SCARB1	CD36L1|CLA-1|CLA1|HDLQTL6|SR-BI|SRB1	scavenger receptor class B member 1	protein-coding
chr12	125982123	125982193	0.007936508	2.931447509	0.0129576650810826±0.0144657642869915	0.0988508439093725±0.062178917954543	intron (NM_052907, intron 3 of 8)	intron (NM_052907, intron 3 of 8)	-124840	NM_001286219	114795	Hs.524838	NM_052907	ENSG00000139364	TMEM132B	-	transmembrane protein 132B	protein-coding
chr12	126659672	126659729	0.003968254	2.761262472	0.00963528717264964±0.00931775957381617	0.0653262145795761±0.0305293791655753	Intergenic	L1MC3|LINE|L1	79163	NR_110053	101927464	Hs.443932	NR_110053	ENSG00000284848	LINC02359	-	long intergenic non-protein coding RNA 2359	ncRNA
chr12	126661636	126661701	0.047619048	2.018846452	0.0321146867713353±0.0343852784892429	0.130147859308388±0.112019817366568	Intergenic	L1MC3|LINE|L1	81131	NR_110053	101927464	Hs.443932	NR_110053	ENSG00000284848	LINC02359	-	long intergenic non-protein coding RNA 2359	ncRNA
chr12	126745604	126745705	0.027777778	2.311597167	0.0164286128290372±0.0124020161626435	0.0815569507571562±0.0594477272308459	Intergenic	L2a|LINE|L2	-165037	NR_146291	105370059		NR_146291		LINC02350	-	long intergenic non-protein coding RNA 2350	ncRNA
chr12	127061289	127061345	0.011904762	2.081594456	0.0329392689167744±0.043151279424024	0.139423610781308±0.0593026026511508	Intergenic	Intergenic	113547	NR_110035	100996671	Hs.121392	NR_110034	ENSG00000256732	LOC100996671	-	uncharacterized LOC100996671	ncRNA
chr12	128812981	128813043	0.047619048	2.229116767	0.0159358313903919±0.0109050766810078	0.074714644909282±0.078522552320741	intron (NM_001136103, intron 1 of 8)	MADE1|DNA|TcMar-Mariner	34375	NR_037406	100500817		NR_037406	ENSG00000265635	MIR3612	-	microRNA 3612	ncRNA
chr12	129266999	129267058	0.007936508	-2.114873892	0.0636288890763053±0.0438134597969968	0.0146897316464739±0.0147371203350704	Intergenic	Intergenic	41474	NM_145648	121260	Hs.507260	NM_145648	ENSG00000139370	SLC15A4	FP12591|PHT1|PTR4	solute carrier family 15 member 4	protein-coding
chr12	129321955	129322016	0.035714286	2.097120763	0.018534830417053±0.0207436091417999	0.0793021334008464±0.0572416103335644	Intergenic	L1MA3|LINE|L1	-13483	NM_145648	121260	Hs.507260	NM_145648	ENSG00000139370	SLC15A4	FP12591|PHT1|PTR4	solute carrier family 15 member 4	protein-coding
chr12	131103435	131103497	0.011904762	2.075775419	0.0172996997022187±0.0185929557368721	0.0729305065426003±0.0403744715255149	intron (NM_001351228, intron 2 of 21)	intron (NM_001351228, intron 2 of 21)	9535	NM_015347	23504	Hs.657441	NM_015347	ENSG00000060709	RIMBP2	PPP1R133|RBP2|RIM-BP2	RIMS binding protein 2	protein-coding
chr12	132472076	132472139	0.003968254	-2.136740959	0.0781933616409619±0.0269490278046486	0.0177806143607256±0.0167820610326169	intron (NM_015409, intron 6 of 52)	intron (NM_015409, intron 6 of 52)	37621	NM_015409	57634	Hs.723478	NM_015409	ENSG00000183495	EP400	CAGH32|P400|TNRC12	E1A binding protein p400	protein-coding
chr12	133574168	133574226	0.003968254	2.188609817	0.0100020981972445±0.0103925997405988	0.0455961651187654±0.0225572892825595	intron (NM_001330514, intron 2 of 4)	LTR49-int|LTR|ERV1	11244	NM_001256279	7574	Hs.489608	NM_019591	ENSG00000198393	ZNF26	HEL-179|KOX20	zinc finger protein 26	protein-coding
chr12	133819553	133819614	0.035714286	-2.374827605	0.0754612755922616±0.0773374787419379	0.0145488879319051±0.0085465163230933	Intergenic	LTR33|LTR|ERVL	-7162	NM_001191054	647589	Hs.703008	NM_001191054	ENSG00000227059	ANHX	-	anomalous homeobox	protein-coding
chr13	22631744	22631801	0.047619048	2.312158262	0.0140864379152369±0.0166783840919148	0.0699568389046098±0.058610646146523	Intergenic	L1MC3|LINE|L1	-152651	NR_103810	100506622	Hs.255773	NR_103810	ENSG00000276476	LINC00540	-	long intergenic non-protein coding RNA 540	ncRNA
chr13	22678173	22678234	0.03968254	2.110338448	0.0186563210153951±0.0152502170291435	0.0805566095919943±0.0637642588914654	Intergenic	Intergenic	-106220	NR_103810	100506622	Hs.255773	NR_103810	ENSG00000276476	LINC00540	-	long intergenic non-protein coding RNA 540	ncRNA
chr13	22700857	22700914	0.015873016	-2.333126647	0.0653551851473034±0.039740814249222	0.0129699691996028±0.0133494650103768	Intergenic	Intergenic	-83538	NR_103810	100506622	Hs.255773	NR_103810	ENSG00000276476	LINC00540	-	long intergenic non-protein coding RNA 540	ncRNA
chr13	26555193	26555316	0.01984127	2.170262607	0.0245900626624677±0.0207169560595757	0.110681179469547±0.0806974472095029	intron (NM_001313741, intron 34 of 35)	intron (NM_001313741, intron 34 of 35)	69943	NM_001007538	387914	Hs.433791	NM_001007538	ENSG00000180730	SHISA2	C13orf13|PRO28631|TMEM46|WGAR9166|bA398O19.2|hShisa	shisa family member 2	protein-coding
chr13	26822205	26822268	0.043650794	-2.040531223	0.0872090213817496±0.0635354089492381	0.0211982645597847±0.0218237742425047	Intergenic	L2a|LINE|L2	-6029	NM_001346501	1024	Hs.382306	NM_001260	ENSG00000132964	CDK8	K35	cyclin dependent kinase 8	protein-coding
chr13	27170721	27170777	0.007936508	2.511952104	0.0100020981972445±0.0103925997405988	0.0570511029637357±0.0275672438177833	intron (NM_006646, intron 1 of 9)	L1MEg|LINE|L1	38909	NM_001291965	10810	Hs.618732	NM_006646	ENSG00000132970	WASF3	Brush-1|SCAR3|WAVE3	WASP family member 3	protein-coding
chr13	27570402	27570467	0.015873016	-2.276436201	0.0627641652032933±0.0441756653742898	0.0129549630022086±0.0133439304801434	Intergenic	L1MB3|LINE|L1	-129235	NR_046547	100874070	Hs.524923	NR_046547		USP12-AS1	-	USP12 antisense RNA 1	ncRNA
chr13	27842619	27842677	0.035714286	2.709766588	0.00827504699848142±0.00771057861184385	0.054136664362181±0.055750990673452	Intergenic	Intergenic	-1816	NM_206827	387496	Hs.192131	NM_206827	ENSG00000122035	RASL11A	-	RAS like family 11 member A	protein-coding
chr13	28251957	28252014	0.031746032	2.195785873	0.0200210781496736±0.0204279024952347	0.0917243985524853±0.0606730475727457	Intergenic	L1M5|LINE|L1	55957	NM_015972	51082	Hs.507584	NM_015972	ENSG00000186184	POLR1D	AC19|POLR1C|RPA16|RPA9|RPAC2|RPC16|RPO1-3|TCS2	RNA polymerase I and III subunit D	protein-coding
chr13	28571369	28571426	0.003968254	2.421637603	0.0160494364598651±0.0150242973079131	0.0859894843966797±0.0456223865316582	Intergenic	L1MA6|LINE|L1	-8624	NM_001105577	646625	Hs.705356	NM_001105577	ENSG00000183463	URAD	PRHOXNB	ureidoimidazoline (2-oxo-4-hydroxy-4-carboxy-5-) decarboxylase	protein-coding
chr13	28752155	28752220	0.015873016	-2.004002615	0.144255118833206±0.124693763078695	0.0359638629678173±0.0369312041020618	intron (NM_175854, intron 4 of 18)	intron (NM_175854, intron 4 of 18)	-38877	NR_029383	100288730	Hs.123191	NR_029383		PAN3-AS1	-	PAN3 antisense RNA 1	ncRNA
chr13	29137463	29137608	0.007936508	2.35385065	0.0202561183004997±0.0265124742165263	0.10354660777855±0.0472772849109489	Intergenic	Intergenic	-68271	NM_001159920	2321	Hs.594454	NM_002019	ENSG00000102755	FLT1	FLT|FLT-1|VEGFR-1|VEGFR1	fms related tyrosine kinase 1	protein-coding
chr13	29335446	29335506	0.015873016	-2.179081289	0.117070231924821±0.0591356803907841	0.0258510178609459±0.0178192853321371	Intergenic	Intergenic	-42326	NM_181785	283537	Hs.117167	NM_181785	ENSG00000139508	SLC46A3	FKSG16	solute carrier family 46 member 3	protein-coding
chr13	29369790	29369856	0.003968254	2.217462216	0.0321058897432099±0.0186958671536321	0.149316345168894±0.0610084228406398	Intergenic	L2a|LINE|L2	-24653	NM_001366651	23281	Hs.22287	NM_015233	ENSG00000132938	MTUS2	CAZIP|ICIS|KIAA0774|TIP150	microtubule associated scaffold protein 2	protein-coding
chr13	30009079	30009140	0.01984127	-2.319275774	0.0557039712165597±0.0456858302543597	0.011161294859532±0.0104970862625354	intron (NM_015233, intron 1 of 8)	intron (NM_015233, intron 1 of 8)	6313	NM_015233	23281	Hs.22287	NM_015233	ENSG00000132938	MTUS2	CAZIP|ICIS|KIAA0774|TIP150	microtubule associated scaffold protein 2	protein-coding
chr13	31373987	31374047	0.043650794	2.09981018	0.015556663809641±0.00989242468044287	0.0666841033511383±0.052520212445564	Intergenic	Intergenic	-3326	NR_047012	100874158	Hs.577982	NR_047012	ENSG00000237879	LINC00398	-	long intergenic non-protein coding RNA 398	ncRNA
chr13	31951896	31951953	0.003968254	2.406177149	0.00827504699848142±0.00771057861184385	0.0438633670269061±0.0325291370043254	Intergenic	Intergenic	177813	NM_194318	145173	Hs.13205	NM_194318	ENSG00000187676	B3GLCT	B3GALTL|B3GTL|B3Glc-T|Gal-T|beta3Glc-T	beta 3-glucosyltransferase	protein-coding
chr13	32855442	32855497	0.027777778	-2.253311541	0.107452394193588±0.0852101443653093	0.0225372920927784±0.026518099356569	intron (NM_023037, intron 58 of 60)	intron (NM_023037, intron 58 of 60)	30621	NM_001136571	646799	Hs.569254	NM_001136571	ENSG00000189167	ZAR1L	Z3CXXC7|ZAR2	zygote arrest 1 like	protein-coding
chr13	33415196	33415258	0.031746032	-2.707988054	0.0730270443984767±0.0556015447001799	0.0111763010569262±0.0105073234343008	intron (NR_047020, intron 4 of 4)	intron (NR_047020, intron 4 of 4)	70563	NR_047020	100874167	Hs.406290	NR_047020		LINC00423	-	long intergenic non-protein coding RNA 423	ncRNA
chr13	34802093	34802149	0.011904762	2.465037472	0.0142087891337996±0.0150016688035938	0.0784525905357432±0.0439974425560624	Intergenic	MLT2B4|LTR|ERVL	-120059	NR_146542	105370158		NR_146542		LINC02343	-	long intergenic non-protein coding RNA 2343	ncRNA
chr13	34918530	34918588	0.047619048	2.052016661	0.0140864379152369±0.0166783840919148	0.0584143773751205±0.0440256465738917	Intergenic	L2|LINE|L2	-3621	NR_146542	105370158		NR_146542		LINC02343	-	long intergenic non-protein coding RNA 2343	ncRNA
chr13	35950758	35950837	0.023809524	2.877232429	0.0114883087854632±0.0131782521811631	0.0844091186973077±0.0717013998232064	intron (NM_015678, intron 38 of 57)	intron (NM_015678, intron 38 of 57)	100028	NM_005584	4081	Hs.584776	NM_005584	ENSG00000180660	MAB21L1	CAGR1|Nbla00126	mab-21 like 1	protein-coding
chr13	39842545	39842603	0.003968254	-2.81771468	0.0786921152629912±0.030950140908796	0.011161294859532±0.0104970862625354	Intergenic	Intergenic	229981	NM_001012754	387921	Hs.507783	NM_001012754	ENSG00000188811	NHLRC3	-	NHL repeat containing 3	protein-coding
chr13	43026371	43026533	0.023809524	-2.023538819	0.0454405912857133±0.0352064811253196	0.0111763010569262±0.0105073234343008	intron (NR_135319, intron 3 of 3)	L1P3|LINE|L1	27424	NR_135319	105370177		NR_135319	ENSG00000283554	LINC02341	-	long intergenic non-protein coding RNA 2341	ncRNA
chr13	44039318	44039376	0.043650794	2.155139013	0.0109955273468179±0.0115191491758582	0.0489753502713907±0.0488353818674355	intron (NM_001347968, intron 3 of 17)	L1MC3|LINE|L1	16359	NR_120399	100874130	Hs.738887	NR_120399		ENOX1-AS2	-	ENOX1 antisense RNA 2	ncRNA
chr13	44495834	44495891	0.01984127	-2.019757242	0.0710135906868748±0.0550508050132379	0.0175119278263517±0.0115793997323592	Intergenic	Intergenic	41823	NM_153218	144811	Hs.210586	NM_153218	ENSG00000179630	LACC1	C13orf31|FAMIN	laccase domain containing 1	protein-coding
chr13	44553982	44554042	0.031746032	-2.065433402	0.0542242538952746±0.0441989605846058	0.0129549630022086±0.0133439304801434	Intergenic	Intergenic	-42459	NR_026955	121838	Hs.201441	NR_026955		LINC00284	NCRNA00284	long intergenic non-protein coding RNA 284	ncRNA
chr13	45600659	45600715	0.035714286	-2.505340363	0.0568176713524515±0.0498955413438121	0.0100069293051562±0.0091391272908007	intron (NM_001316951, intron 7 of 8)	Charlie2b|DNA|hAT-Charlie	37014	NM_001316952	55425	Hs.731811	NM_018559	ENSG00000133114	GPALPP1	AD029|KIAA1704|LSR7|bA245H20.2	GPALPP motifs containing 1	protein-coding
chr13	47127943	47128002	0.011904762	2.239382812	0.0129576650810826±0.0144657642869915	0.0611854486259894±0.0392178887253171	intron (NM_001164213, intron 1 of 18)	CpG	668	NM_001164211	23143	Hs.507971	NM_015116	ENSG00000136141	LRCH1	CHDC1|NP81	leucine rich repeats and calponin homology domain containing 1	protein-coding
chr13	48640974	48641033	0.031746032	-2.320892973	0.0822828662402613±0.0746690977444415	0.0164683849466963±0.0163691144245929	Intergenic	MER61C|LTR|ERV1	-10269	NR_046511	100873965	Hs.616241	NR_046511	ENSG00000229111	MED4-AS1	MED4-AS	MED4 antisense RNA 1	ncRNA
chr13	49476796	49476857	0.007936508	-2.560472864	0.0859125576589451±0.0691931819960596	0.0145638941292993±0.0147165965863319	Intergenic	LTR16A1|LTR|ERVL	-73221	NM_001079673	22862	Hs.508010	NM_014923	ENSG00000102531	FNDC3A	FNDC3|HUGO|bA203I16.1|bA203I16.5	fibronectin type III domain containing 3A	protein-coding
chr13	49862309	49862384	0.003968254	-2.396311432	0.0936860585267283±0.0558195184184615	0.0177956292031798±0.0118078506783865	intron (NM_001193478, intron 9 of 9)	L1ME3B|LINE|L1	40286	NM_030911	81602	Hs.388220	NM_030911	ENSG00000102543	CDADC1	NYD-SP15|bA103J18.1	cytidine and dCMP deaminase domain containing 1	protein-coding
chr13	49992469	49992526	0.027777778	2.204235283	0.018534830417053±0.0207436091417999	0.085414097106606±0.0547185777736769	intron (NM_001287337, intron 3 of 11)	L1MB8|LINE|L1	-4611	NM_001287339	81617	Hs.87159	NM_030925	ENSG00000102547	CAB39L	MO25-BETA|MO2L|bA103J18.3	calcium binding protein 39 like	protein-coding
chr13	50141996	50142053	0.003968254	2.584621806	0.0104948619052978±0.0106609338790061	0.0629543029341209±0.0333145072596081	intron (NM_001352502, intron 1 of 11)	intron (NM_001352502, intron 1 of 11)	17669	NM_001352502	55213	Hs.508021	NM_018191	ENSG00000136144	RCBTB1	CLLD7|CLLL7|GLP|RDEOA	RCC1 and BTB domain containing protein 1	protein-coding
chr13	50556137	50556208	0.007936508	3.114207533	0.0104948619052978±0.0106609338790061	0.0908754571157184±0.0706223561601124	TTS (NR_152566)	TTS (NR_152566)	14464	NR_037407	100500908		NR_037407	ENSG00000264864	MIR3613	-	microRNA 3613	ncRNA
chr13	50893710	50893801	0.027777778	-2.069271025	0.0562134033711699±0.0413477985911453	0.0133945223775293±0.0141280361721861	intron (NR_109974, intron 2 of 6)	intron (NR_109974, intron 2 of 6)	147602	NR_002183	145165	Hs.511834	NM_153290		ST13P4	FAM10A4|FAM10A4P	ST13, Hsp70 interacting protein pseudogene 4	pseudo
chr13	51063886	51063943	0.011904762	2.049883647	0.0160485665629777±0.0171768478631074	0.0664527125402044±0.0333055260139057	intron (NR_109974, intron 4 of 6)	L1MC3|LINE|L1	37670	NR_125753	103689915	Hs.722230	NR_125753	ENSG00000186047	DLEU1-AS1	LINC01308	DLEU1 antisense RNA 1	ncRNA
chr13	51159244	51159299	0.035714286	-2.046927934	0.0536714449768301±0.0401835415755021	0.0129884276890603±0.0122366127119276	Intergenic	Intergenic	-57687	NR_125753	103689915	Hs.722230	NR_125753	ENSG00000186047	DLEU1-AS1	LINC01308	DLEU1 antisense RNA 1	ncRNA
chr13	52577421	52577485	0.023809524	2.609906695	0.00827504699848142±0.00771057861184385	0.0505161995342602±0.0377377505345124	intron (NM_000053, intron 1 of 20)	Tigger1|DNA|TcMar-Tigger	8133	NM_001330579	540	Hs.492280	NM_000053	ENSG00000123191	ATP7B	PWD|WC1|WD|WND	ATPase copper transporting beta	protein-coding
chr13	54279667	54279723	0.027777778	2.255976127	0.0132144900873389±0.0166629588568881	0.0631199859028355±0.0571795495673096	Intergenic	Intergenic	-109859	NR_047488	100861552	Hs.224691	NR_047488	ENSG00000261517	LINC00558	-	long intergenic non-protein coding RNA 558	ncRNA
chr13	57100029	57100088	0.015873016	2.008296835	0.0175187769560364±0.0195348143701366	0.0704792657271909±0.0463856339899157	Intergenic	L2a|LINE|L2	-614993	NM_198441	122183	Hs.525056	NM_198441	ENSG00000204919	PRR20A	PRR20|PRR20B|PRR20C|PRR20D|PRR20E	proline rich 20A	protein-coding
chr13	57821552	57821611	0.023809524	2.565372116	0.0122229906595578±0.0119056051864593	0.0723488174418422±0.0425017076740153	Intergenic	L1MA6|LINE|L1	80251	NM_198441	122183	Hs.525056	NM_198441	ENSG00000204919	PRR20A	PRR20|PRR20B|PRR20C|PRR20D|PRR20E	proline rich 20A	protein-coding
chr13	58551995	58552077	0.031746032	2.158580661	0.014701598774676±0.0197770703957711	0.0656390207118511±0.0415226723227642	Intergenic	L2a|LINE|L2	-187925	NR_120416	101926897	Hs.640215	NR_120416	ENSG00000277448	LINC02338	-	long intergenic non-protein coding RNA 2338	ncRNA
chr13	58598863	58598952	0.047619048	2.31677675	0.0137160169718211±0.0167313877036621	0.0683356466916438±0.0653029637850402	Intergenic	Intergenic	-141053	NR_120416	101926897	Hs.640215	NR_120416	ENSG00000277448	LINC02338	-	long intergenic non-protein coding RNA 2338	ncRNA
chr13	59615562	59615618	0.007936508	2.250433055	0.0140873078121243±0.0144519261735476	0.0670310244454947±0.0367430548355532	Intergenic	MSTA|LTR|ERVL-MaLR	-808339	NR_132367	106144531	Hs.736640	NR_132367	ENSG00000232954	LINC00374	-	long intergenic non-protein coding RNA 374	ncRNA
chr13	61032343	61032401	0.007936508	-2.47141598	0.0626802860059802±0.0396854408859546	0.0113021385741008±0.0105865037756608	intron (NM_001146070, intron 3 of 13)	Charlie7|DNA|hAT-Charlie	61018	NM_001146070	81550	Hs.525061	NM_030794	ENSG00000083544	TDRD3	-	tudor domain containing 3	protein-coding
chr13	62654284	62654341	0.03968254	-2.068987796	0.0697624400778384±0.0599347257817657	0.0166262488063498±0.0165552162837214	Intergenic	L1ME1|LINE|L1	-50632	NR_046995	100874143	Hs.552684	NR_046995	ENSG00000229578	LINC00358	-	long intergenic non-protein coding RNA 358	ncRNA
chr13	63236505	63236561	0.035714286	-2.601452938	0.0902883939888742±0.11102893609604	0.0148770410565581±0.0166711377085725	Intergenic	L2a|LINE|L2	134292	NR_120404	100874176	Hs.402083	NR_047029		LINC00448	-	long intergenic non-protein coding RNA 448	ncRNA
chr13	64900573	64900633	0.003968254	-2.07146528	0.0544514389944992±0.0203151248442421	0.0129549630022086±0.0133439304801434	Intergenic	Intergenic	-250459	NR_145420	144766	Hs.719557	NR_145420	ENSG00000227674	LINC00355	-	long intergenic non-protein coding RNA 355	ncRNA
chr13	66187691	66187751	0.023809524	2.375460419	0.0132153510420554±0.00890409582022708	0.0685746411538907±0.057598643803569	Intergenic	THE1D|LTR|ERVL-MaLR	-252458	NR_132362	105370242	Hs.578051	NR_132362		LINC01052	-	long intergenic non-protein coding RNA 1052	ncRNA
chr13	67011763	67011824	0.015873016	-2.209639352	0.0834794176288031±0.0539558086450536	0.0180472770788139±0.0208165648970439	intron (NM_203487, intron 4 of 4)	L1ME3A|LINE|L1	219412	NR_039853	100616205		NR_039853	ENSG00000263561	MIR4704	-	microRNA 4704	ncRNA
chr13	67311420	67311477	0.03968254	-3.036715259	0.0964732405243778±0.131493924149378	0.0117561328561729±0.0141348533150381	intron (NM_020403, intron 2 of 3)	intron (NM_020403, intron 2 of 3)	-87852	NR_046527	100874064	Hs.569284	NR_046527	ENSG00000228842	PCDH9-AS2	-	PCDH9 antisense RNA 2	ncRNA
chr13	67372156	67372212	0.023809524	2.628369998	0.010616359766067±0.0103415259291997	0.0656438185559825±0.062348429518756	intron (NM_020403, intron 2 of 3)	GA-rich|Low_complexity|Low_complexity	-27117	NR_046527	100874064	Hs.569284	NR_046527	ENSG00000228842	PCDH9-AS2	-	PCDH9 antisense RNA 2	ncRNA
chr13	67830556	67830622	0.011904762	-2.225521033	0.103383952330387±0.079099539338904	0.0221057138538243±0.0182366276195182	Intergenic	MLT1I|LTR|ERVL-MaLR	-26121	NM_001318372	5101	Hs.654709	NM_020403	ENSG00000184226	PCDH9	-	protocadherin 9	protein-coding
chr13	67947095	67947197	0.023809524	2.591384951	0.00963528717264964±0.00931775957381617	0.058069657357538±0.035809193233685	intron (NR_130792, intron 1 of 2)	intron (NR_130792, intron 1 of 2)	627	NR_130792	100874145	Hs.508194	NR_130792	ENSG00000230040	LINC00364	LncRNA00364	long intergenic non-protein coding RNA 364	ncRNA
chr13	69511977	69512071	0.003968254	2.021911308	0.038895626421365±0.0239547501974188	0.157963490767442±0.0717872185928628	Intergenic	L1MEf|LINE|L1	-52567	NR_038878	338862		NR_038878	ENSG00000281778	LINC00550	-	long intergenic non-protein coding RNA 550	ncRNA
chr13	69543976	69544035	0.003968254	2.059991553	0.0325826599223247±0.0276779613637631	0.135864433981896±0.0236639039652892	Intergenic	Intergenic	-84549	NR_038878	338862		NR_038878	ENSG00000281778	LINC00550	-	long intergenic non-protein coding RNA 550	ncRNA
chr13	70340671	70340777	0.007936508	2.416554132	0.0161709268680644±0.0169072602765224	0.0863356559194358±0.0615641758467698	intron (NM_020866, intron 7 of 10)	intron (NM_020866, intron 7 of 10)	-340621	NR_002717	6315	Hs.676453	NR_002717		ATXN8OS	KLHL1AS|NCRNA00003|SCA8	ATXN8 opposite strand lncRNA	ncRNA
chr13	71720839	71720897	0.007936508	2.729529457	0.0100020981972445±0.0103925997405988	0.0663378442756489±0.0422149664190726	intron (NR_047699, intron 2 of 3)	intron (NR_047699, intron 2 of 3)	131595	NR_047699	100885781	Hs.372660	NR_047699	ENSG00000226846	LINC00348	-	long intergenic non-protein coding RNA 348	ncRNA
chr13	71814272	71814328	0.015873016	2.034913348	0.0138296215530487±0.0142250602616149	0.056673528414233±0.0427032565275763	Intergenic	Intergenic	225027	NR_047699	100885781	Hs.372660	NR_047699	ENSG00000226846	LINC00348	-	long intergenic non-protein coding RNA 348	ncRNA
chr13	73947208	73947264	0.043650794	-2.128923886	0.0990722057716489±0.117494267719028	0.0226507133602926±0.0240633079814569	Intergenic	Intergenic	-191145	NR_047009	100874155	Hs.672679	NR_047009		LINC00392	-	long intergenic non-protein coding RNA 392	ncRNA
chr13	76106282	76106340	0.035714286	2.343744345	0.00827504699848142±0.00771057861184385	0.0420056606194951±0.034096967828667	intron (NM_001287394, intron 1 of 2)	L1ME3A|LINE|L1	5697	NM_001287393	170622	Hs.508266	NM_203495	ENSG00000188243	COMMD6	Acrg	COMM domain containing 6	protein-coding
chr13	77022257	77022356	0.011904762	2.210645379	0.0187614947240382±0.0165517989114663	0.0868436372068952±0.06257890773146	Intergenic	L1ME1|LINE|L1	438233	NM_138444	115207	Hs.644125	NM_138444	ENSG00000178695	KCTD12	C13orf2|PFET1|PFETIN	potassium channel tetramerization domain containing 12	protein-coding
chr13	78394068	78394129	0.015873016	-2.345295095	0.0567177186308758±0.0387750861502571	0.011161294859532±0.0104970862625354	intron (NR_103853, intron 1 of 6)	intron (NR_103853, intron 1 of 6)	1027	NR_103853	100505518	Hs.742215	NR_103853		EDNRB-AS1	-	EDNRB antisense RNA 1	ncRNA
chr13	78753645	78753731	0.003968254	-2.880766652	0.108195957548046±0.060387718485052	0.0146897316464739±0.0147371203350704	intron (NR_047001, intron 1 of 5)	L1PB4|LINE|L1	124698	NR_047001	100874222	Hs.493062	NR_047001	ENSG00000234377	OBI1-AS1	POU4F1-AS1|RNF219-AS1	OBI1 antisense RNA 1	ncRNA
chr13	79526432	79526502	0.003968254	3.138021901	0.0164575834248909±0.0198343556823254	0.144878781419039±0.0750483916943254	Intergenic	HAL1|LINE|L1	-112282	NR_046869	100874126	Hs.577893	NR_046869		LINC00331	NCRNA00331	long intergenic non-protein coding RNA 331	ncRNA
chr13	79789613	79789673	0.027777778	2.152173162	0.0169205155823739±0.0187061956593009	0.0752111570361452±0.0682445811000857	Intergenic	HAL1|LINE|L1	190713	NM_001286632	64062	Hs.558528	NM_018605	ENSG00000139746	RBM26	ARRS2|C13orf10|PPP1R132|PRO1777|SE70-2|ZC3H17	RNA binding motif protein 26	protein-coding
chr13	80230336	80230392	0.047619048	2.124626709	0.0190276118556983±0.0214938312431518	0.082977558612827±0.0618006942969129	Intergenic	L3|LINE|CR1	89502	NR_125772	103724388	Hs.434862	NR_125772	ENSG00000227676	LINC01068	-	long intergenic non-protein coding RNA 1068	ncRNA
chr13	80498388	80498447	0.015873016	-2.454031716	0.0789481478431989±0.0740595982840229	0.0144080361308067±0.0142852305540085	Intergenic	L1PA10|LINE|L1	51697	NR_120413	101927195	Hs.342412	NR_120413	ENSG00000229175	LINC00382	TCONS_00021500	long intergenic non-protein coding RNA 382	ncRNA
chr13	81581367	81581430	0.011904762	2.518147253	0.0183986350544224±0.0191324250268361	0.105395838132281±0.0743285328309873	Intergenic	L1MA3|LINE|L1	-11127	NR_125770	103724386	Hs.539622	NR_125770		LINC00377	TCONS_00021861	long intergenic non-protein coding RNA 377	ncRNA
chr13	82774682	82774749	0.01984127	-2.085113394	0.0617321601939417±0.030362591160957	0.0145488879319051±0.0085465163230933	Intergenic	Intergenic	-973598	NR_047494	100861546	Hs.539621	NR_047494	ENSG00000260094	LINC00564	-	long intergenic non-protein coding RNA 564	ncRNA
chr13	85949230	85949294	0.023809524	2.654902592	0.015556663809641±0.00989242468044287	0.0979764686481604±0.0708186443086039	intron (NR_046989, intron 1 of 3)	intron (NR_046989, intron 1 of 3)	11524	NR_046989	100874137	Hs.742643	NR_046989	ENSG00000226317	LINC00351	-	long intergenic non-protein coding RNA 351	ncRNA
chr13	87835012	87835067	0.007936508	-2.242761122	0.067446355217284±0.061279999351066	0.0142501722711532±0.0140379875263359	Intergenic	Intergenic	270865	NR_132371	106144533	Hs.525107	NR_132371		LINC00430	-	long intergenic non-protein coding RNA 430	ncRNA
chr13	88862377	88862515	0.011904762	2.422315575	0.00925611519768814±0.0102977651506333	0.049615617194967±0.0526828818794003	intron (NR_131919, intron 1 of 4)	L2|LINE|L2	67324	NR_131919	105370306	Hs.560133	NR_131919	ENSG00000231019	LINC00373	-	long intergenic non-protein coding RNA 373	ncRNA
chr13	89059479	89059534	0.03968254	-2.000581331	0.051900785889401±0.0469550032502417	0.0129699691996028±0.0133494650103768	Intergenic	Intergenic	-133577	NR_047021	100874168	Hs.126406	NR_047021		LINC00433	-	long intergenic non-protein coding RNA 433	ncRNA
chr13	89211754	89211815	0.003968254	-2.357424115	0.0571965656498916±0.0406315826430792	0.011161294859532±0.0104970862625354	Intergenic	Intergenic	18701	NR_047021	100874168	Hs.126406	NR_047021		LINC00433	-	long intergenic non-protein coding RNA 433	ncRNA
chr13	89436170	89436264	0.003968254	-2.068691235	0.097445097638324±0.0257032769921633	0.0232285382938636±0.0224302644966553	Intergenic	L1PA13|LINE|L1	157110	NR_047490	100861553	Hs.560132	NR_047490	ENSG00000261666	LINC00560	-	long intergenic non-protein coding RNA 560	ncRNA
chr13	89953046	89953194	0.003968254	-2.116417575	0.0461997505356082±0.0217025514139964	0.0106545339396285±0.00704405899899248	Intergenic	Intergenic	-63976	NR_131229	105616982	Hs.564527	NR_131229	ENSG00000232225	LINC01047	-	long intergenic non-protein coding RNA 1047	ncRNA
chr13	91086494	91086554	0.043650794	2.18346368	0.0104948619052978±0.0106609338790061	0.0476721556567905±0.0441125734602683	Intergenic	PRIMA4-int|LTR|ERV1	-59018	NR_120414	101927224	Hs.385801	NR_120414		LINC01049	-	long intergenic non-protein coding RNA 1049	ncRNA
chr13	91413038	91413106	0.035714286	2.490257858	0.00827504699848142±0.00771057861184385	0.0464956990243908±0.0484146615463147	Intergenic	Intergenic	165779	NR_027039	144776	Hs.434120	NR_027039	ENSG00000231674	LINC00410	-	long intergenic non-protein coding RNA 410	ncRNA
chr13	92703390	92703448	0.035714286	2.260011535	0.012722578545581±0.0130191352423089	0.0609405547334098±0.0465955922729685	intron (NM_004466, intron 6 of 7)	MER5A1|DNA|hAT-Charlie	301041	NR_120382	100873970	Hs.567269	NR_120382		GPC5-AS2	-	GPC5 antisense RNA 2	ncRNA
chr13	92735391	92735446	0.01984127	-2.945836935	0.108831165926187±0.106414486718588	0.0141243347539786±0.014011506359166	intron (NM_004466, intron 6 of 7)	intron (NM_004466, intron 6 of 7)	269041	NR_120382	100873970	Hs.567269	NR_120382		GPC5-AS2	-	GPC5 antisense RNA 2	ncRNA
chr13	93036973	93037032	0.011904762	2.200833449	0.0356846873411874±0.0636266247882643	0.164058516342495±0.0708291417332124	intron (NM_004466, intron 7 of 7)	intron (NM_004466, intron 7 of 7)	-32543	NR_120382	100873970	Hs.567269	NR_120382		GPC5-AS2	-	GPC5 antisense RNA 2	ncRNA
chr13	93236569	93236650	0.003968254	-2.114695277	0.0636210118690032±0.0308582275231842	0.0146897316464739±0.0147371203350704	intron (NM_004466, intron 7 of 7)	THE1B-int|LTR|ERVL-MaLR	94194	NR_049840	100847092		NR_049840	ENSG00000263741	MIR548AS	-	microRNA 548as	ncRNA
chr13	94288338	94288442	0.007936508	2.207238201	0.0138207558088953±0.0148219616328291	0.0638229244051249±0.0274215617542104	intron (NM_005708, intron 2 of 8)	intron (NM_005708, intron 2 of 8)	222336	NR_046536	100873973	Hs.615939	NR_046536		GPC6-AS2	-	GPC6 antisense RNA 2	ncRNA
chr13	96493816	96493875	0.007936508	-2.429626432	0.0880461597066207±0.0801330440604163	0.0163425560745817±0.011212673966589	intron (NM_020121, intron 36 of 38)	L1M4|LINE|L1	164453	NM_006260	5611	Hs.59214	NM_006260	ENSG00000102580	DNAJC3	ACPHD|ERdj6|HP58|P58|P58IPK|PRKRI	DnaJ heat shock protein family (Hsp40) member C3	protein-coding
chr13	96835241	96835336	0.047619048	-2.277726976	0.0628931122726229±0.0559470922199726	0.0129699691996028±0.0133494650103768	intron (NM_153456, intron 1 of 1)	intron (NM_153456, intron 1 of 1)	92196	NM_153456	266722	Hs.171001	NM_153456	ENSG00000185352	HS6ST3	HS6ST-3	heparan sulfate 6-O-sulfotransferase 3	protein-coding
chr13	97240295	97240355	0.011904762	-2.08387876	0.0858287503884658±0.0456151341522697	0.0202452328101466±0.0280186200199172	intron (NM_153456, intron 1 of 1)	L1MA8|LINE|L1	160842	NR_039723	100616137		NR_039723	ENSG00000283487	MIR4501	-	microRNA 4501	ncRNA
chr13	98019945	98020001	0.003968254	2.089506316	0.0339544524809037±0.0252079761381301	0.144510967647005±0.103220266368892	intron (NM_144778, intron 8 of 8)	intron (NM_144778, intron 8 of 8)	-66450	NM_021033	5911	Hs.508480	NM_021033	ENSG00000125249	RAP2A	K-REV|KREV|RAP2|RbBP-30	RAP2A, member of RAS oncogene family	protein-coding
chr13	98662921	98662995	0.023809524	2.231313116	0.0240885273240603±0.0112451315204734	0.113110371111387±0.0939781587586322	intron (NM_002271, intron 20 of 28)	intron (NM_002271, intron 20 of 28)	57029	NM_002271	3843	Hs.712598	NM_002271	ENSG00000065150	IPO5	IMB3|KPNB3|Pse1|RANBP5|imp5	importin 5	protein-coding
chr13	100308495	100308582	0.007936508	-2.013687663	0.0779583655198887±0.0321586333245535	0.0193055570188979±0.0259850847852925	intron (NR_104592, intron 1 of 9)	intron (NR_104592, intron 1 of 9)	13226	NR_036191	100422861		NR_036191	ENSG00000263615	MIR4306	mir-4306	microRNA 4306	ncRNA
chr13	103903157	103903213	0.035714286	-2.2932311	0.0547073816615402±0.0465090252972069	0.011161294859532±0.0104970862625354	Intergenic	HUERS-P2-int|LTR|ERV1	-174365	NR_126374	104326190	Hs.334381	NR_126374	ENSG00000234551	LINC01309	TCONS_l2_00007459	long intergenic non-protein coding RNA 1309	ncRNA
chr13	104367493	104367549	0.023809524	-2.849510669	0.0814608264852388±0.0764693277937931	0.0113021385741008±0.0105865037756608	Intergenic	Intergenic	289971	NR_126374	104326190	Hs.334381	NR_126374	ENSG00000234551	LINC01309	TCONS_l2_00007459	long intergenic non-protein coding RNA 1309	ncRNA
chr13	104705405	104705479	0.003968254	2.843931126	0.0128361746728833±0.0121719532011058	0.0921603663941152±0.0830157520743108	Intergenic	L1PA13|LINE|L1	627892	NR_126374	104326190	Hs.334381	NR_126374	ENSG00000234551	LINC01309	TCONS_l2_00007459	long intergenic non-protein coding RNA 1309	ncRNA
chr13	104907572	104907739	0.003968254	-2.240075354	0.0785460137603665±0.0486926891346877	0.0166262488063498±0.0165552162837214	Intergenic	L2|LINE|L2	830106	NR_126374	104326190	Hs.334381	NR_126374	ENSG00000234551	LINC01309	TCONS_l2_00007459	long intergenic non-protein coding RNA 1309	ncRNA
chr13	107482573	107482629	0.003968254	2.473300981	0.0109955273468179±0.0115191491758582	0.0610595847561403±0.0372701407395327	Intergenic	ERVL-B4-int|LTR|ERVL	176373	NR_047026	100874173	Hs.569297	NR_047026	ENSG00000230156	LINC00443	-	long intergenic non-protein coding RNA 443	ncRNA
chr13	108667212	108667279	0.023809524	-2.300356892	0.0492920927470566±0.0343351590324106	0.0100069293051562±0.0091391272908007	Intergenic	Intergenic	-147402	NM_001080396	728215	Hs.535394	NM_001080396	ENSG00000204442	FAM155A	-	family with sequence similarity 155 member A	protein-coding
chr13	108747580	108747638	0.031746032	2.012902559	0.0150762569018666±0.0195273448021849	0.0608467768572323±0.0389997009641565	Intergenic	L1M7|LINE|L1	119521	NM_002312	3981	Hs.166091	NM_002312	ENSG00000174405	LIG4	LIG4S	DNA ligase 4	protein-coding
chr13	109101477	109101535	0.023809524	-2.600374317	0.067686997675651±0.0776705957602191	0.011161294859532±0.0104970862625354	Intergenic	Intergenic	-146747	NM_015011	23026	Hs.656587	NM_015011	ENSG00000041515	MYO16	MYAP3|MYR8|Myo16b|NYAP3|PPP1R107	myosin XVI	protein-coding
chr13	110399439	110399517	0.007936508	-2.643155049	0.0810229212697208±0.0919066970548811	0.0129699691996028±0.0133494650103768	Intergenic	MLT1J|LTR|ERVL-MaLR	18857	NR_103846	101409253	Hs.578072	NR_103846	ENSG00000234854	LINC00676	-	long intergenic non-protein coding RNA 676	ncRNA
chr13	110476846	110476901	0.003968254	-2.450625408	0.0731394827163844±0.0297734769005973	0.013379507535075±0.0140783912727308	Intergenic	L1PA6|LINE|L1	-37944	NM_003749	8660	Hs.442344	NM_003749	ENSG00000185950	IRS2	IRS-2	insulin receptor substrate 2	protein-coding
chr13	110534877	110534974	0.007936508	-2.659953236	0.092746053793616±0.0661546751304951	0.0146747168040197±0.0146911888192768	Intergenic	Intergenic	-95996	NM_003749	8660	Hs.442344	NM_003749	ENSG00000185950	IRS2	IRS-2	insulin receptor substrate 2	protein-coding
chr13	110946534	110946596	0.003968254	-2.142667987	0.0627184696255749±0.0226442391395547	0.0142032626405406±0.0142485342294753	intron (NM_001303110, intron 1 of 24)	intron (NM_001303110, intron 1 of 24)	12939	NM_001845	1282	Hs.17441	NM_001845	ENSG00000187498	COL4A1	BSVD|BSVD1|RATOR	collagen type IV alpha 1 chain	protein-coding
chr13	111046598	111046709	0.003968254	-2.215891605	0.0525061854592749±0.0266216241732595	0.0113021385741008±0.0105865037756608	intron (NM_001846, intron 4 of 47)	MIR|SINE|MIR	53349	NR_107040	102465872		NR_107040	ENSG00000276765	MIR8073	hsa-mir-8073	microRNA 8073	ncRNA
chr13	111320021	111320077	0.003968254	2.5674721	0.0165501019013852±0.0154211652398628	0.0981040162525502±0.0243332748377944	intron (NR_147942, intron 7 of 16)	intron (NR_147942, intron 7 of 16)	38414	NR_147942	79587	Hs.508725	NM_024537	ENSG00000134905	CARS2	COXPD27|cysRS	cysteinyl-tRNA synthetase 2, mitochondrial	protein-coding
chr13	112210015	112210102	0.003968254	2.261642733	0.0143292049679864±0.0114587541919808	0.0687138681405165±0.0379515163878528	Intergenic	Intergenic	-38297	NR_135814	105370369		NR_135814	ENSG00000215881	LINC02337	-	long intergenic non-protein coding RNA 2337	ncRNA
chr13	113277118	113277184	0.003968254	2.602029065	0.0257938725443604±0.0219497495945153	0.156604900450129±0.0917685156924295	Intergenic	Intergenic	-24207	NM_207440	400165	Hs.591213	NM_207440		ATP11AUN	C13orf35|SMABLO1	ATP11A upstream neighbor	protein-coding
chr13	114781681	114781817	0.007936508	-2.060575323	0.0975569904263589±0.061574487848206	0.0233864021535171±0.0225072451623296	intron (NM_001320821, intron 14 of 25)	intron (NM_001320821, intron 14 of 25)	61681	NM_001320822	22821	Hs.593075	NM_007368	ENSG00000185989	RASA3	GAP1IP4BP|GAPIII	RAS p21 protein activator 3	protein-coding
chr13	114821984	114822104	0.043650794	-2.025864171	0.072470161762781±0.0497078789299611	0.0177956292031798±0.0118078506783865	5' UTR (NM_001320821, exon 4 of 26)	5' UTR (NM_001320821, exon 4 of 26)	21386	NM_001320822	22821	Hs.593075	NM_007368	ENSG00000185989	RASA3	GAP1IP4BP|GAPIII	RAS p21 protein activator 3	protein-coding
chr14	20869463	20869527	0.003968254	-2.567688569	0.0870893684002658±0.0602780182985989	0.0146897316464739±0.0147371203350704	intron (NM_007110, intron 8 of 54)	intron (NM_007110, intron 8 of 54)	12165	NM_001319035	7011	Hs.508835	NM_007110	ENSG00000129566	TEP1	TLP1|TP1|TROVE1|VAULT2|p240	telomerase associated protein 1	protein-coding
chr14	21300180	21300240	0.003968254	2.20279819	0.0182816582498712±0.0190099654735881	0.0841635248055689±0.0388315420702123	Intergenic	HERVH48-int|LTR|ERV1	-29207	NM_002933	6035	Hs.78224	NM_002933	ENSG00000129538	RNASE1	RAC1|RIB1|RNS1	ribonuclease A family member 1, pancreatic	protein-coding
chr14	21824309	21824377	0.01984127	2.041764459	0.013594526373479±0.0130799267394548	0.0559752997277374±0.0412432827183263	intron (NM_007192, intron 22 of 25)	L1MEc|LINE|L1	27835	NM_007192	11198	Hs.213724	NM_007192	ENSG00000092201	SUPT16H	CDC68|FACTP140|SPT16|SPT16/CDC68	SPT16 homolog, facilitates chromatin remodeling subunit	protein-coding
chr14	22475909	22475965	0.003968254	-2.152676891	0.073928958915819±0.0298050187648088	0.0166262488063498±0.0165552162837214	Intergenic	Intergenic	-336705	NM_001317107	26687		NM_001317107	ENSG00000276240	OR4E1	OR4E1P	olfactory receptor family 4 subfamily E member 1 (gene/pseudogene)	protein-coding
chr14	22565993	22566054	0.007936508	2.195815781	0.0152989620492201±0.0191412110945777	0.0700919887260446±0.038981453866002	Intergenic	MLT2F|LTR|ERVL	335721	NR_148363	105370401	Hs.435144	NR_148361		LOC105370401	-	uncharacterized LOC105370401	ncRNA
chr14	23359360	23359459	0.007936508	2.303065835	0.0232102277091408±0.0189137282374578	0.114543724274958±0.0438953085730186	Intergenic	L2|LINE|L2	6979	NM_173527	161253	Hs.444911	NM_173527	ENSG00000139890	REM2	-	RRAD and GEM like GTPase 2	protein-coding
chr14	24295670	24295740	0.007936508	2.241934873	0.0255587535165671±0.0187485130073672	0.12090083905911±0.0682262403735923	Intergenic	Intergenic	-127274	NM_001282988	10901	Hs.528385	NM_021004	ENSG00000157326	DHRS4	CR|NRDR|PHCR|PSCD|SCAD-SRL|SDR-SRL|SDR25C1|SDR25C2	dehydrogenase/reductase 4	protein-coding
chr14	24475471	24475527	0.043650794	2.025579635	0.0140864379152369±0.0166783840919148	0.057353696571697±0.0468498093938011	promoter-TSS (NM_001277864)	promoter-TSS (NM_001277864)	-794	NR_102687	728635	Hs.647569	NM_001082488		DHRS4L1	SDR25C4	dehydrogenase/reductase 4 like 1	protein-coding
chr14	24626401	24626461	0.015873016	2.020122271	0.0159349704356754±0.0178128557069098	0.0646351350282338±0.0326002223377167	intron (NM_017999, intron 14 of 20)	L2a|LINE|L2	-4043	NM_006084	10379	Hs.1706	NM_006084	ENSG00000213928	IRF9	IRF-9|ISGF3|ISGF3G|p48	interferon regulatory factor 9	protein-coding
chr14	25558555	25558612	0.011904762	2.572307899	0.0123557721593195±0.0140379391779306	0.0734872045365188±0.0449955800169725	Intergenic	Intergenic	-39081	NM_001351940	29091	Hs.508958	NM_014178	ENSG00000168952	STXBP6	HSPC156|amisyn	syntaxin binding protein 6	protein-coding
chr14	26440243	26440327	0.023809524	-2.51034175	0.118990572474341±0.0760605698387287	0.0208845147013305±0.00658049879958438	Intergenic	L1ME1|LINE|L1	582351	NM_001366398	4857	Hs.31588	NM_002515	ENSG00000139910	NOVA1	Nova-1	NOVA alternative splicing regulator 1	protein-coding
chr14	28953174	28953230	0.015873016	2.101367386	0.0154343049941553±0.0174483541633421	0.0662310580497794±0.039706151913087	Intergenic	Intergenic	281323	NR_125758	103695363	Hs.569360	NR_125758		FOXG1-AS1	FOXG1-AS	FOXG1 antisense RNA 1	ncRNA
chr14	30438701	30438790	0.003968254	2.035644946	0.0259379378265547±0.0196742868992673	0.106347095776184±0.0386834873995948	Intergenic	Intergenic	-41693	NM_001330069	5587	Hs.508999	NM_002742	ENSG00000184304	PRKD1	CHDED|PKC-MU|PKCM|PKD|PRKCM	protein kinase D1	protein-coding
chr14	31161600	31161701	0.011904762	2.531523805	0.0197588749844678±0.021248619665943	0.114242267212108±0.0869262762667229	intron (NM_016106, intron 14 of 24)	intron (NM_016106, intron 14 of 24)	70126	NM_001257376	23256	Hs.369168	NM_016106	ENSG00000092108	SCFD1	C14orf163|RA410|SLY1|SLY1P|STXBP1L2	sec1 family domain containing 1	protein-coding
chr14	33375705	33375771	0.035714286	2.12704387	0.0128361746728833±0.0121719532011058	0.0560711709120305±0.0443509473362574	Intergenic	LTR16E2|LTR|ERVL	-32347	NM_022123	64067	Hs.657892	NM_022123	ENSG00000151322	NPAS3	MOP6|PASD6|bHLHe12	neuronal PAS domain protein 3	protein-coding
chr14	35440713	35440769	0.007936508	-2.3033377	0.0775850773340153±0.0404904779079548	0.0157182596836751±0.0185610451261671	intron (NR_151701, intron 1 of 4)	intron (NR_151701, intron 1 of 4)	11031	NR_151701	100506157		NR_151701		SRP54-AS1	-	SRP54 antisense RNA 1 (head to head)	ncRNA
chr14	35452408	35452470	0.023809524	2.564529001	0.0132153510420554±0.00890409582022708	0.0781769743301475±0.0689499603417667	promoter-TSS (NR_151701)	promoter-TSS (NR_151701)	241	NM_003136	6729	Hs.167535	NM_003136	ENSG00000100883	SRP54	-	signal recognition particle 54	protein-coding
chr14	36045474	36045532	0.047619048	-2.200150526	0.061482487713337±0.049232306872771	0.013379507535075±0.0140783912727308	intron (NM_001283043, intron 37 of 41)	L3|LINE|CR1	42133	NM_032594	84684	Hs.62813	NM_032594	ENSG00000168348	INSM2	IA-6|IA6|mlt1	INSM transcriptional repressor 2	protein-coding
chr14	36373339	36373401	0.015873016	2.337705398	0.0186475578389662±0.0152343106558017	0.0942630328129475±0.0696352205717582	Intergenic	MLT1F-int|LTR|ERVL-MaLR	77826	NM_032352	84312	Hs.525299	NM_032352	ENSG00000100916	BRMS1L	BRMS1	BRMS1 like transcriptional repressor	protein-coding
chr14	36448552	36448616	0.015873016	2.100141295	0.0217255138254147±0.024191249837785	0.0931484390473646±0.0577167844424178	Intergenic	L1ME1|LINE|L1	-91049	NR_073454	101101773	Hs.640678	NR_073454	ENSG00000257585	LINC00609	-	long intergenic non-protein coding RNA 609	ncRNA
chr14	39042549	39042611	0.003968254	-2.456563702	0.0612652121762179±0.0353404322631569	0.011161294859532±0.0104970862625354	Intergenic	L1PB1|LINE|L1	-309219	NR_135256	105370457	Hs.128254	NR_135256		LOC105370457	-	uncharacterized LOC105370457	ncRNA
chr14	39451564	39451643	0.003968254	-2.346872589	0.0831378959052153±0.0720325974899166	0.0163425560745817±0.011212673966589	Intergenic	Intergenic	-65518	NR_039982	283547	Hs.675941	NR_039982	ENSG00000259070	LINC00639	-	long intergenic non-protein coding RNA 639	ncRNA
chr14	39911749	39911811	0.047619048	2.844376915	0.0114883087854632±0.0131782521811631	0.0825085339659275±0.0943243881452055	Intergenic	MER52A|LTR|ERV1	-10076	NM_203301	254170	Hs.146632	NM_203301	ENSG00000165355	FBXO33	BMND12|Fbx33|c14_5247	F-box protein 33	protein-coding
chr14	40749992	40750051	0.047619048	-2.131733722	0.0580833912394875±0.0569400203246152	0.0132536705764309±0.0136664719417394	Intergenic	L1MCa|LINE|L1	-673894	NR_109758	644919	Hs.434414	NR_109757		LINC02315	-	long intergenic non-protein coding RNA 2315	ncRNA
chr14	42551285	42551342	0.003968254	2.051638566	0.0133368401144034±0.012816442381439	0.0552914135946553±0.0256205421437922	Intergenic	L1M4|LINE|L1	475255	NM_152447	145581	Hs.136893	NM_152447	ENSG00000165379	LRFN5	C14orf146|FIGLER8|SALM5	leucine rich repeat and fibronectin type III domain containing 5	protein-coding
chr14	43099070	43099177	0.007936508	-2.222141774	0.0816381162427762±0.0713657280040963	0.0174969216289575±0.0115803780843571	Intergenic	MER89-int|LTR|ERV1	1023065	NM_152447	145581	Hs.136893	NM_152447	ENSG00000165379	LRFN5	C14orf146|FIGLER8|SALM5	leucine rich repeat and fibronectin type III domain containing 5	protein-coding
chr14	43163452	43163508	0.023809524	2.23093745	0.0128361746728833±0.0121719532011058	0.0602579994734051±0.0383857241747046	Intergenic	Intergenic	1087421	NM_152447	145581	Hs.136893	NM_152447	ENSG00000165379	LRFN5	C14orf146|FIGLER8|SALM5	leucine rich repeat and fibronectin type III domain containing 5	protein-coding
chr14	43574193	43574252	0.003968254	-2.192802655	0.0954824956159672±0.0598729783262492	0.0208845147013305±0.00658049879958438	Intergenic	L1ME2|LINE|L1	1402263	NM_032135	84075	Hs.307086	NM_032135	ENSG00000189139	FSCB	C14orf155	fibrous sheath CABYR binding protein	protein-coding
chr14	45573733	45573816	0.023809524	2.178354444	0.015556663809641±0.00989242468044287	0.0704152126528889±0.0620663604664875	intron (NM_017922, intron 5 of 13)	intron (NM_017922, intron 5 of 13)	-6303	NR_003691	100113389	Hs.712501	NR_003691	ENSG00000239043	SNORD127	-	small nucleolar RNA, C/D box 127	snoRNA
chr14	46252632	46252694	0.007936508	2.502641225	0.0140873078121243±0.0144519261735476	0.0798358734796222±0.0412164293126154	Intergenic	L1M1|LINE|L1	-67858	NR_146546	105370479		NR_146546	ENSG00000258616	LINC02303	-	long intergenic non-protein coding RNA 2303	ncRNA
chr14	46372428	46372486	0.003968254	2.152331445	0.0347161918161738±0.0162837751610338	0.154329306582605±0.144758430035089	Intergenic	Intergenic	-160905	NR_102702	100506412	Hs.207545	NR_102699	ENSG00000258700	LINC00871	-	long intergenic non-protein coding RNA 871	ncRNA
chr14	47593658	47593715	0.003968254	-3.231736185	0.0940048717678299±0.0499203709813894	0.0100069293051562±0.0091391272908007	intron (NM_001113498, intron 5 of 16)	intron (NM_001113498, intron 5 of 16)	218762	NM_182830	161357	Hs.436380	NM_182830	ENSG00000139915	MDGA2	MAMDC1|c14_5286	MAM domain containing glycosylphosphatidylinositol anchor 2	protein-coding
chr14	48289280	48289338	0.003968254	-2.667462207	0.0709088950717241±0.0536781220942653	0.011161294859532±0.0104970862625354	Intergenic	L1MA3|LINE|L1	-25092	NR_039996	100506433	Hs.547419	NR_039996	ENSG00000259129	LINC00648	-	long intergenic non-protein coding RNA 648	ncRNA
chr14	49788987	49789044	0.03968254	2.207157433	0.021110361014751±0.0166580560930775	0.0974801644007488±0.109257262192183	Intergenic	L2b|LINE|L2	264082	NM_001030001	6235	Hs.156367	NM_001032	ENSG00000213741	RPS29	DBA13|S29|uS14	ribosomal protein S29	protein-coding
chr14	50470461	50470541	0.015873016	-2.02899875	0.113468152066451±0.0701917104441972	0.0278025414657262±0.0180806589997697	non-coding (NR_126496, exon 1 of 5)	non-coding (NR_126496, exon 1 of 5)	2736	NR_126496	283551	Hs.292580	NM_001012706	ENSG00000214900	LINC01588	C14orf182	long intergenic non-protein coding RNA 1588	ncRNA
chr14	51622742	51622800	0.015873016	-2.08088515	0.0478155852166921±0.0306816039786471	0.0113021385741008±0.0105865037756608	Intergenic	MER65A|LTR|ERV1	-60349	NM_052978	114088	Hs.654750	NM_015163	ENSG00000100505	TRIM9	RNF91|SPRING	tripartite motif containing 9	protein-coding
chr14	51760378	51760447	0.043650794	2.00954053	0.0285134829958096±0.0224771424297044	0.114810669022829±0.096788179004454	Intergenic	Intergenic	34690	NR_145423	161342		NR_145423	ENSG00000258955	LINC00519	C14orf30|c14_5317	long intergenic non-protein coding RNA 519	ncRNA
chr14	52042258	52042324	0.011904762	2.301341165	0.015556663809641±0.00989242468044287	0.0766812506055318±0.0661958748428964	intron (NM_001042481, intron 2 of 14)	intron (NM_001042481, intron 2 of 14)	24379	NR_051990	100874185	Hs.578226	NR_047477	ENSG00000258537	FRMD6-AS2	-	FRMD6 antisense RNA 2	ncRNA
chr14	52119904	52119977	0.015873016	-2.013129706	0.0844309018991197±0.0508039864224433	0.0209164993670806±0.0266066245941175	intron (NM_001267046, intron 1 of 13)	intron (NM_001267046, intron 1 of 13)	1313	NM_001267046	122786	Hs.434914	NM_152330	ENSG00000139926	FRMD6	C14orf31|EX1|Willin|c14_5320	FERM domain containing 6	protein-coding
chr14	52607068	52607125	0.011904762	-2.053426415	0.110919290343899±0.0986965923533785	0.0267217032941409±0.0257203066374261	Intergenic	L1PA5|LINE|L1	-71320	NM_007361	22795	Hs.369840	NM_007361	ENSG00000087303	NID2	NID-2	nidogen 2	protein-coding
chr14	52708732	52708796	0.023809524	-2.193183162	0.1007867504865±0.116584356599711	0.0220388802557064±0.0172175408861255	Intergenic	Intergenic	-25652	NM_001281469	5729	Hs.306831	NM_000953	ENSG00000168229	PTGDR	AS1|ASRT1|DP|DP1|PTGDR1	prostaglandin D2 receptor	protein-coding
chr14	53104221	53104285	0.015873016	2.188618296	0.0186563210153951±0.0152502170291435	0.0850483244585337±0.0568051973013796	non-coding (NR_148417, exon 8 of 8)	non-coding (NR_148417, exon 8 of 8)	58023	NM_014584	30001	Hs.525339	NM_014584	ENSG00000197930	ERO1A	ERO1-L|ERO1-L-alpha|ERO1-alpha|ERO1L|ERO1LA|Ero1alpha	endoplasmic reticulum oxidoreductase 1 alpha	protein-coding
chr14	53435755	53435831	0.007936508	2.499753432	0.0172996997022187±0.0185929557368721	0.0978451558586164±0.0883059954052688	Intergenic	L1MA2|LINE|L1	-17978	NM_001134999	10979	Hs.509343	NM_006832	ENSG00000073712	FERMT2	KIND2|MIG2|PLEKHC1|UNC112|UNC112B|mig-2	fermitin family member 2	protein-coding
chr14	54180210	54180271	0.015873016	2.281762693	0.0187699255966227±0.0123927003297217	0.0912728401294444±0.0771897727544101	Intergenic	L1PB1|LINE|L1	234961	NR_049843	100847076		NR_049843	ENSG00000266431	MIR5580	-	microRNA 5580	ncRNA
chr14	54763093	54763158	0.003968254	2.444123326	0.0128361746728833±0.0121719532011058	0.0698538026011587±0.0521547372056836	Intergenic	Intergenic	-100460	NM_001330173	1033	Hs.84113	NM_005192	ENSG00000100526	CDKN3	CDI1|CIP2|KAP|KAP1	cyclin dependent kinase inhibitor 3	protein-coding
chr14	55173357	55173557	0.01984127	2.044798742	0.00908177401533754±0.0113414349265445	0.0374728260943933±0.020186513207227	intron (NM_001161576, intron 2 of 10)	intron (NM_001161576, intron 2 of 10)	-48094	NM_001161577	23034	Hs.98259	NM_015589	ENSG00000020577	SAMD4A	SAMD4|SMAUG|SMAUG1|SMG|SMGA	sterile alpha motif domain containing 4A	protein-coding
chr14	57553882	57553966	0.003968254	2.043372714	0.0212327041845383±0.020683030600031	0.0875229179880843±0.0226888605053857	Intergenic	Intergenic	181699	NM_006544	10640	Hs.743987	NM_006544	ENSG00000070367	EXOC5	HSEC10|PRO1912|SEC10|SEC10L1|SEC10P	exocyst complex component 5	protein-coding
chr14	58568480	58568542	0.007936508	2.382240619	0.0229597464411305±0.0170684472076229	0.1196996748936±0.0808825782568929	intron (NM_001001872, intron 4 of 7)	intron (NM_001001872, intron 4 of 7)	50420	NM_001001872	145407	Hs.26766	NM_001001872	ENSG00000139971	ARMH4	C14orf37|UT2|c14_5376	armadillo like helical domain containing 4	protein-coding
chr14	60184341	60184396	0.01984127	-2.232734808	0.078217953820882±0.0523105502605168	0.016641263648804±0.0165937825158581	intron (NM_021136, intron 3 of 8)	intron (NM_021136, intron 3 of 8)	-70631	NR_049851	100847088		NR_049851	ENSG00000263629	MIR5586	-	microRNA 5586	ncRNA
chr14	60523683	60523739	0.023809524	3.070745998	0.00827504699848142±0.00771057861184385	0.069527581601169±0.0488785998045608	intron (NM_001355272, intron 30 of 32)	intron (NM_001355272, intron 30 of 32)	-34918	NM_022495	64430	Hs.509499	NM_022495	ENSG00000126773	PCNX4	C14orf135|FBP2|PCNXL4	pecanex 4	protein-coding
chr14	61642133	61642203	0.003968254	-2.081742918	0.0554369486800137±0.0176522232415665	0.0130958067167774±0.0133908235608597	Intergenic	Tigger9b|DNA|TcMar-Tigger	105888	NM_001017970	161291	Hs.146180	NM_001017970	ENSG00000182107	TMEM30B	CDC50B	transmembrane protein 30B	protein-coding
chr14	61955977	61956033	0.015873016	-2.462686184	0.0551624114056437±0.0429925744571578	0.0100069293051562±0.0091391272908007	intron (NM_006255, intron 10 of 13)	intron (NM_006255, intron 10 of 13)	80907	NR_110417	101927780	Hs.254789	NR_110416	ENSG00000250548	LINC01303	-	long intergenic non-protein coding RNA 1303	ncRNA
chr14	62831796	62831852	0.007936508	2.005353461	0.0264386208449171±0.0252345143887989	0.106147639385149±0.0480275108144946	Intergenic	L1PA15|LINE|L1	-225133	NR_104063	101954204	Hs.607093	NR_104063	ENSG00000259142	LINC00644	-	long intergenic non-protein coding RNA 644	ncRNA
chr14	63555700	63555785	0.011904762	-2.042223529	0.0867310890220268±0.0524078834276949	0.0210573763608284±0.0213193027320008	Intergenic	LTR16A1|LTR|ERVL	-43567	NM_139318	27133	Hs.27043	NM_139318	ENSG00000140015	KCNH5	EAG2|H-EAG2|Kv10.2|hEAG2	potassium voltage-gated channel subfamily H member 5	protein-coding
chr14	65414799	65414888	0.043650794	-2.117582526	0.0727635415493678±0.0864746199438688	0.0167671006074481±0.0169031521514175	3' UTR (NM_198686, exon 7 of 7)	3' UTR (NM_198686, exon 7 of 7)	-5381	NR_046320	2877	Hs.2704	NM_002083	ENSG00000176153	GPX2	GI-GPx|GPRP|GPRP-2|GPx-2|GPx-GI|GSHPX-GI|GSHPx-2	glutathione peroxidase 2	protein-coding
chr14	67073726	67073786	0.031746032	2.407305241	0.0172837150084041±0.0204952777689742	0.09168708869307±0.0832845672734293	intron (NM_020806, intron 1 of 22)	L1PA16|LINE|L1	99631	NM_020806	10243	Hs.208765	NM_020806	ENSG00000171723	GPHN	GEPH|GPH|GPHRYN|HKPX1|MOCODC	gephyrin	protein-coding
chr14	67288633	67288690	0.035714286	2.013194071	0.0160573297394067±0.0171926129293533	0.0648194181300636±0.0512108773976949	intron (NM_020806, intron 3 of 22)	L4|LINE|RTE	314537	NM_020806	10243	Hs.208765	NM_020806	ENSG00000171723	GPHN	GEPH|GPH|GPHRYN|HKPX1|MOCODC	gephyrin	protein-coding
chr14	67483470	67483526	0.043650794	2.234959904	0.0158143500687166±0.0202073219311302	0.074445991484717±0.05503810705703	intron (NM_020806, intron 9 of 22)	intron (NM_020806, intron 9 of 22)	-172659	NM_173526	161142	Hs.412818	NM_173526	ENSG00000172717	FAM71D	C14orf54	family with sequence similarity 71 member D	protein-coding
chr14	68609437	68609500	0.003968254	2.868320677	0.00827504699848142±0.00771057861184385	0.0604256081408663±0.0430878691127664	intron (NM_001321817, intron 8 of 11)	intron (NM_001321817, intron 8 of 11)	319160	NM_001321815	5890	Hs.172587	NM_002877	ENSG00000182185	RAD51B	R51H2|RAD51L1|REC2	RAD51 paralog B	protein-coding
chr14	69064329	69064389	0.015873016	2.071598626	0.0277638861247646±0.0345843862955691	0.116706106288767±0.0595632827662748	intron (NM_001321818, intron 10 of 10)	L1PA14|LINE|L1	31145	NR_135816	100996664		NR_135816		LOC100996664	-	uncharacterized LOC100996664	ncRNA
chr14	69808596	69808677	0.003968254	-2.141696107	0.0647566686606428±0.0232231828363045	0.0146747168040197±0.0146911888192768	intron (NM_020692, intron 12 of 15)	intron (NM_020692, intron 12 of 15)	56379	NM_004450	2079	Hs.509791	NM_004450	ENSG00000100632	ERH	DROER	ERH mRNA splicing and mitosis factor	protein-coding
chr14	69945659	69945716	0.027777778	2.425950097	0.0154351659488718±0.0202768725437503	0.08294592412829±0.0762991159833057	Intergenic	THE1B|LTR|ERVL-MaLR	-5757	NM_001161498	400224	Hs.509796	NM_001161498	ENSG00000175985	PLEKHD1	UPF0639	pleckstrin homology and coiled-coil domain containing D1	protein-coding
chr14	70117691	70117752	0.011904762	2.345751129	0.0100020981972445±0.0103925997405988	0.0508431636425027±0.0416809605433496	intron (NM_014734, intron 1 of 5)	intron (NM_014734, intron 1 of 5)	39409	NM_014734	9766	Hs.440025	NM_014734	ENSG00000100647	SUSD6	DRAGO|KIAA0247	sushi domain containing 6	protein-coding
chr14	70638638	70638694	0.007936508	2.523574431	0.010616359766067±0.0103415259291997	0.0610445965138708±0.0409122116372224	intron (NM_183002, intron 1 of 7)	intron (NM_183002, intron 1 of 7)	-15159	NR_135825	646548		NR_135825		LOC646548	-	ADAM metallopeptidase domain 20 pseudogene	pseudo
chr14	71608775	71608835	0.01984127	2.255917153	0.0169292787588029±0.018720162666562	0.0808606423632382±0.0461255940601789	Intergenic	Intergenic	-178388	NM_001354287	26037	Hs.654657	NM_015556	ENSG00000197555	SIPA1L1	E6TP1|SPAR1	signal induced proliferation associated 1 like 1	protein-coding
chr14	72186874	72186936	0.003968254	-2.729853826	0.0852293841680508±0.068626536486267	0.0128475839744914±0.0121837271197983	intron (NM_001354287, intron 17 of 23)	L1M1|LINE|L1	133890	NM_001284246	26037	Hs.654657	NM_015556	ENSG00000197555	SIPA1L1	E6TP1|SPAR1	signal induced proliferation associated 1 like 1	protein-coding
chr14	73472811	73472868	0.003968254	2.356996236	0.013594526373479±0.0130799267394548	0.0696451131240535±0.0450188664129604	intron (NM_021260, intron 2 of 11)	AluY|SINE|Alu	-19176	NM_178441	53349	Hs.335106	NM_021260	ENSG00000165861	ZFYVE1	DFCP1|PPP1R172|SR3|TAFF1|ZNFN2A1	zinc finger FYVE-type containing 1	protein-coding
chr14	74364301	74364359	0.043650794	2.047632202	0.0191482232804863±0.0155214392034884	0.0791639026406916±0.0841241879831411	intron (NR_040251, intron 4 of 11)	intron (NR_040251, intron 4 of 11)	10768	NR_040251	57862	Hs.270869	NM_021188	ENSG00000119725	ZNF410	APA-1|APA1	zinc finger protein 410	protein-coding
chr14	74369137	74369194	0.003968254	-2.101538455	0.0702804433196669±0.0578357879123415	0.0163760207614334±0.0155100674057316	intron (NR_040251, intron 5 of 11)	intron (NR_040251, intron 5 of 11)	15604	NR_040251	57862	Hs.270869	NM_021188	ENSG00000119725	ZNF410	APA-1|APA1	zinc finger protein 410	protein-coding
chr14	74906064	74906126	0.031746032	2.241758637	0.0169292787588029±0.018720162666562	0.0800709624883716±0.0640429923131282	Intergenic	MIRb|SINE|MIR	-13182	NM_001105579	646658	Hs.12400	NM_001105579	ENSG00000183379	SYNDIG1L	CAPUCIN|DSPC1|IFITMD4|TMEM90A	synapse differentiation inducing 1 like	protein-coding
chr14	75353400	75353459	0.007936508	2.044842695	0.0251787091816516±0.0192334318111929	0.103894474180603±0.0462878374426664	intron (NR_033814, intron 3 of 13)	L1M5|LINE|L1	4811	NM_001244883	1743	Hs.525459	NM_001933	ENSG00000119689	DLST	DLTS	dihydrolipoamide S-succinyltransferase	protein-coding
chr14	75743489	75743545	0.035714286	2.048911663	0.0196410047191316±0.0164877792526666	0.0812732391511318±0.0696039043851154	Intergenic	Intergenic	-2014	NM_005252	2353	Hs.25647	NM_005252	ENSG00000170345	FOS	AP-1|C-FOS|p55	Fos proto-oncogene, AP-1 transcription factor subunit	protein-coding
chr14	76377069	76377124	0.035714286	-2.13469233	0.0496326027726552±0.0381080406300042	0.0113021385741008±0.0105865037756608	intron (NM_015072, intron 31 of 31)	intron (NM_015072, intron 31 of 31)	71241	NM_001329938	7043	Hs.592317	NM_003239	ENSG00000119699	TGFB3	ARVD|ARVD1|LDS5|RNHF|TGF-beta3	transforming growth factor beta 3	protein-coding
chr14	76377817	76377875	0.007936508	-2.270679413	0.0714855752624062±0.0262453888961777	0.0148141180991959±0.0202020829346526	intron (NM_015072, intron 31 of 31)	intron (NM_015072, intron 31 of 31)	70492	NM_001329938	7043	Hs.592317	NM_003239	ENSG00000119699	TGFB3	ARVD|ARVD1|LDS5|RNHF|TGF-beta3	transforming growth factor beta 3	protein-coding
chr14	76930385	76930442	0.047619048	-2.204503225	0.0664780810196603±0.0559543286296758	0.0144230423282009±0.014288493084649	intron (NM_004452, intron 5 of 10)	intron (NM_004452, intron 5 of 10)	92724	NM_004452	2103	Hs.435845	NM_004452	ENSG00000119715	ESRRB	DFNB35|ERR2|ERRb|ESRL2|NR3B2	estrogen related receptor beta	protein-coding
chr14	77110510	77110570	0.007936508	2.528847414	0.0111243788227774±0.0115326876984761	0.0641999508571207±0.0279009678173444	Intergenic	Intergenic	-117271	NM_014909	22846	Hs.525479	NM_014909	ENSG00000071246	VASH1	KIAA1036|TTCP 1	vasohibin 1	protein-coding
chr14	77294332	77294547	0.003968254	-2.576534238	0.0905436392728945±0.0256460915414855	0.0151790242874205±0.0199974911602004	intron (NM_194287, intron 1 of 13)	intron (NM_194287, intron 1 of 13)	1689	NM_194287	145497	Hs.147276	NM_194287	ENSG00000100565	LRRC74A	C14orf166B|LRRC74	leucine rich repeat containing 74A	protein-coding
chr14	77297710	77297766	0.031746032	2.14601351	0.0232174482015514±0.0179708945366496	0.102761142182139±0.0765922084651277	intron (NM_194287, intron 3 of 13)	intron (NM_194287, intron 3 of 13)	4987	NM_194287	145497	Hs.147276	NM_194287	ENSG00000100565	LRRC74A	C14orf166B|LRRC74	leucine rich repeat containing 74A	protein-coding
chr14	77300485	77300547	0.031746032	2.402911943	0.0104948619052978±0.0106609338790061	0.0555041300622783±0.0470537391632393	intron (NM_194287, intron 3 of 13)	intron (NM_194287, intron 3 of 13)	7765	NM_194287	145497	Hs.147276	NM_194287	ENSG00000100565	LRRC74A	C14orf166B|LRRC74	leucine rich repeat containing 74A	protein-coding
chr14	77385050	77385107	0.015873016	2.140781112	0.0165501019013852±0.0154211652398628	0.0729860736294728±0.0525150930055215	Intergenic	Intergenic	-40902	NR_133913	105370578	Hs.574184	NR_133913	ENSG00000258602	LINC01629	linc-KIAA1737-2	long intergenic non-protein coding RNA 1629	ncRNA
chr14	77956838	77956911	0.043650794	2.374000001	0.0122294743778608±0.0168146776929808	0.0633947073858929±0.0515851076299289	intron (NM_199296, intron 1 of 6)	MIR|SINE|MIR	8284	NM_182509	145501	Hs.29742	NM_182509	ENSG00000100593	ISM2	TAIL1|THSD3	isthmin 2	protein-coding
chr14	78286616	78286676	0.015873016	-2.088407905	0.0906868547982765±0.0511430344444746	0.0213241101634889±0.0185210002156672	intron (NR_158988, intron 2 of 10)	AT_rich|Low_complexity|Low_complexity	20194	NM_001366488	57143	Hs.413208	NM_020421	ENSG00000063761	ADCK1	-	aarF domain containing kinase 1	protein-coding
chr14	78526304	78526362	0.035714286	-2.358976512	0.091292696964738±0.0983563842611775	0.0177956292031798±0.0118078506783865	Intergenic	Intergenic	-110383	NR_158974	9369	Hs.368307	NM_004796	ENSG00000021645	NRXN3	C14orf60	neurexin 3	protein-coding
chr14	78853071	78853134	0.011904762	2.168946674	0.013594526373479±0.0130799267394548	0.0611338982041637±0.052008084155601	intron (NR_073547, intron 4 of 20)	intron (NR_073547, intron 4 of 20)	-16959	NM_004796	9369	Hs.368307	NM_004796	ENSG00000021645	NRXN3	C14orf60	neurexin 3	protein-coding
chr14	79494047	79494104	0.023809524	2.202662557	0.0169292787588029±0.018720162666562	0.0779302296656129±0.0583237907835209	intron (NR_073547, intron 14 of 20)	intron (NR_073547, intron 14 of 20)	-172249	NR_135159	105370586		NR_135159	ENSG00000258419	LOC105370586	-	uncharacterized LOC105370586	ncRNA
chr14	81685814	81685923	0.01984127	-2.36151365	0.0741213502237456±0.0747000770269304	0.0144230423282009±0.014288493084649	intron (NM_201595, intron 1 of 8)	intron (NM_201595, intron 1 of 8)	1434	NM_001278940	2957	Hs.592334	NM_015859	ENSG00000165417	GTF2A1	TF2A1|TFIIA|TFIIA-42|TFIIAL	general transcription factor IIA subunit 1	protein-coding
chr14	82058300	82058367	0.043650794	-2.558034584	0.085590685244163±0.0862804569943497	0.0145338730894508±0.0146674231836616	Intergenic	Intergenic	31071	NR_110074	101928559	Hs.525499	NR_110074	ENSG00000258977	LINC01467	-	long intergenic non-protein coding RNA 1467	ncRNA
chr14	82717550	82717607	0.011904762	-2.12406089	0.0365455278570182±0.0144452077391719	0.00838355462625406±0.00845158149663911	Intergenic	Intergenic	-391397	NR_146650	101928599		NR_146650	ENSG00000258743	LINC02301	-	long intergenic non-protein coding RNA 2301	ncRNA
chr14	83625217	83625273	0.03968254	2.318368957	0.0123434109648301±0.0120578334632858	0.0615649861179772±0.0533767524074857	Intergenic	L1ME1|LINE|L1	516269	NR_146650	101928599		NR_146650	ENSG00000258743	LINC02301	-	long intergenic non-protein coding RNA 2301	ncRNA
chr14	83942280	83942339	0.003968254	-2.023434558	0.0908745820615436±0.0319362615757213	0.0223525940273229±0.0210146420032898	Intergenic	L1MEg|LINE|L1	833334	NR_146650	101928599		NR_146650	ENSG00000258743	LINC02301	-	long intergenic non-protein coding RNA 2301	ncRNA
chr14	84701652	84701709	0.035714286	2.46938799	0.00827504699848142±0.00771057861184385	0.0458279388504181±0.0352705304304145	Intergenic	Intergenic	-1036595	NR_145983	26843		NR_145983		SNORD3P3	RNU3P3|U3|U3.5|u3.7	small nucleolar RNA, C/D box 3 pseudogene 3	snoRNA
chr14	85359154	85359266	0.047619048	-2.183208595	0.0327179670637635±0.028368981466514	0.0072040221086681±0.0071426216663863	Intergenic	L2c|LINE|L2	-379066	NR_145983	26843		NR_145983		SNORD3P3	RNU3P3|U3|U3.5|u3.7	small nucleolar RNA, C/D box 3 pseudogene 3	snoRNA
chr14	85474878	85474935	0.047619048	-2.169920799	0.101017469713445±0.126955126319947	0.0224483919909939±0.0243209323838791	Intergenic	MER50|LTR|ERV1	-263369	NR_145983	26843		NR_145983		SNORD3P3	RNU3P3|U3|U3.5|u3.7	small nucleolar RNA, C/D box 3 pseudogene 3	snoRNA
chr14	85683840	85683896	0.003968254	-2.407408538	0.0867006124821192±0.0464451320875988	0.0163425560745817±0.011212673966589	Intergenic	Intergenic	-54408	NR_145983	26843		NR_145983		SNORD3P3	RNU3P3|U3|U3.5|u3.7	small nucleolar RNA, C/D box 3 pseudogene 3	snoRNA
chr14	90866030	90866115	0.003968254	-2.579658856	0.0668117405731912±0.0200781679915179	0.0111763010569262±0.0105073234343008	intron (NM_001363670, intron 1 of 5)	AmnSINE1|SINE|Deu	1479	NM_001363670	801	Hs.282410	NM_006888	ENSG00000198668	CALM1	CALML2|CAM2|CAM3|CAMB|CAMC|CAMI|CAMIII|CPVT4|DD132|LQT14|PHKD|caM	calmodulin 1	protein-coding
chr14	91641421	91641540	0.003968254	3.002106079	0.00827504699848142±0.00771057861184385	0.0662970873532168±0.0432914480210116	intron (NM_001102368, intron 6 of 13)	intron (NM_001102368, intron 6 of 13)	48711	NR_003709	100124539	Hs.693444	NR_003709	ENSG00000221102	SNORA11B	-	small nucleolar RNA, H/ACA box 11B	snoRNA
chr14	92413584	92413738	0.011904762	-2.049285667	0.0344391934705882±0.0220917871997159	0.00832063586766674±0.00829689607822245	5' UTR (NM_006329, exon 1 of 11)	5' UTR (NM_006329, exon 1 of 11)	385	NM_006329	10516	Hs.332708	NM_006329	ENSG00000140092	FBLN5	ADCL2|ARCL1A|ARMD3|DANCE|EVEC|FIBL-5|HNARMD|UP50	fibulin 5	protein-coding
chr14	92721227	92721284	0.031746032	2.365831698	0.010616359766067±0.0103415259291997	0.054721996411903±0.0471017534946862	Intergenic	LTR33A_|LTR|ERVL	-67669	NM_153648	123041	Hs.385530	NM_153646	ENSG00000140090	SLC24A4	AI2A5|NCKX4|SHEP6|SLC24A2	solute carrier family 24 member 4	protein-coding
chr14	93334729	93334797	0.003968254	-2.284198921	0.124619618937739±0.0341983363255778	0.0255843287901831±0.0208158919468206	Intergenic	L1MB2|LINE|L1	39064	NR_135253	101929002	Hs.639356	NR_135253	ENSG00000258499	LINC02287	-	long intergenic non-protein coding RNA 2287	ncRNA
chr14	93452670	93452728	0.023809524	-2.059071897	0.0937344190913469±0.0605165396789325	0.0224934819152589±0.0243862670406831	intron (NM_001142593, intron 5 of 10)	intron (NM_001142593, intron 5 of 10)	50620	NM_001363707	3705	Hs.308122	NM_014216	ENSG00000100605	ITPK1	ITRPK1	inositol-tetrakisphosphate 1-kinase	protein-coding
chr14	94072392	94072509	0.003968254	-2.245572091	0.0830103794856615±0.049057159895465	0.0175044247276546±0.00991920213999531	intron (NM_020818, intron 26 of 49)	intron (NM_020818, intron 26 of 49)	175166	NM_001346218	57578	Hs.126561	NM_020818	ENSG00000133958	UNC79	KIAA1409	unc-79 homolog, NALCN channel complex subunit	protein-coding
chr14	96746412	96746467	0.007936508	-2.125495252	0.0628698776960798±0.0389201996785094	0.0144080361308067±0.0142852305540085	3' UTR (NM_018036, exon 42 of 42)	3' UTR (NM_018036, exon 42 of 42)	23893	NM_000710	623	Hs.525572	NM_000710	ENSG00000100739	BDKRB1	B1BKR|B1R|BDKRB2|BKB1R|BKR1|BRADYB1	bradykinin receptor B1	protein-coding
chr14	96940629	96940689	0.043650794	-2.067313251	0.092429038078577±0.0792829469779839	0.0220538864531006±0.0172119337069149	intron (NM_152327, intron 14 of 17)	intron (NM_152327, intron 14 of 17)	28004	NR_122121	730202	Hs.647565	NR_122121		LOC730202	-	uncharacterized LOC730202	ncRNA
chr14	100113748	100113807	0.007936508	-2.012566915	0.123631116331151±0.0610893716586175	0.0306397192088791±0.0233953832404793	intron (NM_001127258, intron 1 of 8)	L2c|LINE|L2	2331	NM_001127258	84439	Hs.131714	NM_032425	ENSG00000182218	HHIPL1	KIAA1822|UNQ9245	HHIP like 1	protein-coding
chr14	100918897	100919042	0.007936508	-2.463873373	0.0530502275749791±0.0268539893543509	0.0096158451366114±0.0101414573071841	intron (NM_001350949, intron 2 of 6)	L2a|LINE|L2	76148	NM_024515	79446	Hs.497599	NM_024515	ENSG00000176473	WDR25	C14orf67	WD repeat domain 25	protein-coding
chr14	101637838	101637894	0.047619048	2.272949808	0.016436496831912±0.0223874425120307	0.0794392858321503±0.0732548473817323	Intergenic	MLT1A0-int|LTR|ERVL-MaLR	50673	NR_146490	101929422		NR_146490	ENSG00000259004	LINC02285	-	long intergenic non-protein coding RNA 2285	ncRNA
chr14	103937385	103937448	0.003968254	-2.101082122	0.104134883092905±0.10383648161246	0.0242721077737036±0.00820113654110854	intron (NM_001128918, intron 12 of 17)	intron (NM_001128918, intron 12 of 17)	51750	NM_001823	1152	Hs.173724	NM_001823	ENSG00000166165	CKB	B-CK|BCK|CKBB|CPK-B|HEL-211|HEL-S-29	creatine kinase B	protein-coding
chr14	105063113	105063319	0.023809524	2.085437724	0.0132153510420554±0.00890409582022708	0.0560864578283401±0.032496732365226	intron (NM_001286389, intron 2 of 3)	intron (NM_001286389, intron 2 of 3)	7881	NM_001286390	388021	Hs.652298	NM_207379	ENSG00000258986	TMEM179	C14orf90|TMEM179A	transmembrane protein 179	protein-coding
chr14	105456541	105456611	0.007936508	2.317537088	0.0309265806894562±0.035746024684157	0.154162976030126±0.0930933184479374	intron (NM_174891, intron 2 of 4)	intron (NM_174891, intron 2 of 4)	3960	NM_001364170	122616	Hs.27183	NM_174891	ENSG00000140104	CLBA1	C14orf79	clathrin binding box of aftiphilin containing 1	protein-coding
chr14	105561089	105561157	0.015873016	-2.032499374	0.106137711309247±0.092719073079973	0.0259433730686465±0.0109727704406673	intron (NR_110546, intron 1 of 5)	L2c|LINE|L2	639	NR_110546	102723354	Hs.569410	NR_110546		LINC02298	-	long intergenic non-protein coding RNA 2298	ncRNA
chr14	107106715	107106771	0.003968254	-2.291653434	0.113271508408432±0.0539946809628651	0.0231347206876837±0.0272597733615978	Intergenic	Intergenic	152471	NR_049827	100847062		NR_049827	ENSG00000265929	MIR5195	-	microRNA 5195	ncRNA
chr15	22904448	22904507	0.03968254	2.054436801	0.0140873078121243±0.0144519261735476	0.058516063899761±0.0530787683512662	intron (NM_001324125, intron 1 of 27)	MLT2D|LTR|ERVL	11778	NM_001324123	23191	Hs.26704	NM_014608	ENSG00000273749	CYFIP1	P140SRA-1|SHYC|SRA-1|SRA1	cytoplasmic FMR1 interacting protein 1	protein-coding
chr15	22980384	22980442	0.027777778	2.074246341	0.0172996997022187±0.0185929557368721	0.0728532501900713±0.0452425223555857	intron (NM_001324125, intron 20 of 27)	intron (NM_001324125, intron 20 of 27)	24658	NM_001033028	23191	Hs.26704	NM_014608	ENSG00000273749	CYFIP1	P140SRA-1|SHYC|SRA-1|SRA1	cytoplasmic FMR1 interacting protein 1	protein-coding
chr15	23214512	23214573	0.03968254	-2.292967686	0.0490402735755203±0.0447662233530798	0.0100069293051562±0.0091391272908007	Intergenic	LTR37A|LTR|ERV1	-6186	NR_003521	339005	Hs.212670	NR_003521		WHAMMP3	WHAMML1|WHDC1L1	WAS protein homolog associated with actin, golgi membranes and microtubules pseudogene 3	pseudo
chr15	24498496	24498556	0.047619048	2.09406868	0.0163150159984823±0.0173394534384889	0.0696570358148079±0.0548588458733276	Intergenic	MSTA-int|LTR|ERVL-MaLR	-83431	NR_152824	791115	Hs.560378	NR_026647	ENSG00000260551	PWRN2	NCRNA00199	Prader-Willi region non-protein coding RNA 2	ncRNA
chr15	25566860	25566921	0.007936508	-2.038857308	0.0597842802564309±0.0431626446401724	0.0145488879319051±0.0085465163230933	intron (NR_146177, intron 146 of 147)	L1MA8|LINE|L1	43401	NR_001289	338429		NR_001289	ENSG00000239169	SNORD109B	HBII-438B	small nucleolar RNA, C/D box 109B	snoRNA
chr15	27154212	27154271	0.015873016	2.09165286	0.0229765986488361±0.026356467739728	0.0979345629085166±0.0651736094567677	intron (NM_000810, intron 6 of 10)	MLT1D|LTR|ERVL-MaLR	41969	NM_001165037	2558	Hs.24969	NM_000810	ENSG00000186297	GABRA5	-	gamma-aminobutyric acid type A receptor alpha5 subunit	protein-coding
chr15	27255331	27255398	0.01984127	2.606872576	0.0156781454294191±0.0158318882459372	0.095508391065338±0.0802305255548753	intron (NM_001270873, intron 2 of 5)	intron (NM_001270873, intron 2 of 5)	39037	NM_001270873	2567	Hs.569475	NM_033223	ENSG00000182256	GABRG3	-	gamma-aminobutyric acid type A receptor gamma3 subunit	protein-coding
chr15	28042277	28042362	0.035714286	-2.08581573	0.105225102880334±0.101922093165837	0.0247871308239106±0.0378404638772068	intron (NM_001300984, intron 22 of 22)	intron (NM_001300984, intron 22 of 22)	302141	NM_000275	4948	Hs.654411	NM_000275	ENSG00000104044	OCA2	BEY|BEY1|BEY2|BOCA|D15S12|EYCL|EYCL2|EYCL3|HCL3|P|PED|SHEP1	OCA2 melanosomal transmembrane protein	protein-coding
chr15	29711084	29711146	0.015873016	-2.01590853	0.0496561829910524±0.0348214086504995	0.0122779086185306±0.00724545093422804	intron (NM_015307, intron 1 of 10)	L1MEg|LINE|L1	-149089	NM_138704	56160	Hs.94011	NM_138704	ENSG00000185115	NSMCE3	HCA4|LICS|MAGEG1|MAGEL3|NDNL2|NSE3	NSE3 homolog, SMC5-SMC6 complex component	protein-coding
chr15	31729820	31729876	0.035714286	2.353514791	0.0177756177617408±0.0176077836096719	0.0908454645860445±0.0818100413026373	Intergenic	Intergenic	110810	NM_015995	51621	Hs.376443	NM_015995	ENSG00000169926	KLF13	BTEB3|FKLF2|NSLP1|RFLAT-1|RFLAT1	Kruppel like factor 13	protein-coding
chr15	33445525	33445614	0.043650794	2.057022436	0.0129576650810826±0.0144657642869915	0.0539202882732115±0.0368785381168	exon (NM_001277313, exon 4 of 21)	exon (NM_001277313, exon 4 of 21)	41345	NM_001277314	342184	Hs.657649	NM_198500	ENSG00000248905	FMN1	FMN|LD	formin 1	protein-coding
chr15	35014899	35014956	0.023809524	2.33225976	0.0133368401144034±0.012816442381439	0.0671634644937509±0.0471300020035618	Intergenic	Intergenic	32271	NM_020660	57369	Hs.283816	NM_020660	ENSG00000159248	GJD2	CX36|GJA9	gap junction protein delta 2	protein-coding
chr15	35530173	35530249	0.003968254	2.166740654	0.0324611697810672±0.0319845847797643	0.14575319908507±0.039760539952651	TTS (NR_003144)	TTS (NR_003144)	684	NR_003144	723972	Hs.631698	NR_003144	ENSG00000259516	ANP32AP1	-	acidic nuclear phosphoprotein 32 family member A pseudogene 1	pseudo
chr15	36295167	36295231	0.035714286	-2.09783396	0.108027182581357±0.0766696492664239	0.0252360919759529±0.0317265182946859	Intergenic	Intergenic	76142	NR_039735	100616293		NR_039735	ENSG00000265098	MIR4510	mir-4510	microRNA 4510	ncRNA
chr15	38150309	38150367	0.031746032	-2.514633779	0.100072362834525±0.109613564241744	0.0175119278263517±0.0115793997323592	Intergenic	(TATATG)n|Simple_repeat|Simple_repeat	-76470	NM_001330255	145942	Hs.179646	NM_152453	ENSG00000166069	TMCO5A	TMCO5	transmembrane and coiled-coil domains 5A	protein-coding
chr15	39052019	39052080	0.003968254	3.289505154	0.0132144900873389±0.0166629588568881	0.129208216505372±0.0555275047005341	Intergenic	Intergenic	63251	NR_160786	NA
chr15	40416396	40416453	0.027777778	2.709291442	0.00827504699848142±0.00771057861184385	0.054118837615324±0.06267079096353	Intergenic	MER20|DNA|hAT-Charlie	-15345	NM_001003940	90427	Hs.591104	NM_033503	ENSG00000104081	BMF	-	Bcl2 modifying factor	protein-coding
chr15	41168219	41168295	0.003968254	2.234240171	0.022958885486414±0.0221297116853771	0.108024959215614±0.0650630002512736	Intergenic	Tigger2|DNA|TcMar-Tigger	-1825	NM_133639	171177	Hs.447901	NM_133639	ENSG00000104140	RHOV	ARHV|CHP|WRCH2	ras homolog family member V	protein-coding
chr15	42708827	42708889	0.03968254	-2.004284861	0.0453430250755515±0.0309362416999579	0.0113021385741008±0.0105865037756608	3' UTR (NM_001284306, exon 18 of 18)	3' UTR (NM_001284306, exon 18 of 18)	11881	NM_173090	825	Hs.143261	NM_000070	ENSG00000092529	CAPN3	CANP3|CANPL3|LGMD2|LGMD2A|LGMDD4|LGMDR1|nCL-1|p94	calpain 3	protein-coding
chr15	43252014	43252077	0.003968254	2.464956199	0.0159358313903919±0.0109050766810078	0.0879833471867771±0.0693421748021503	intron (NM_174916, intron 43 of 46)	intron (NM_174916, intron 43 of 46)	-39070	NM_173500	146057	Hs.646511	NM_173500	ENSG00000128881	TTBK2	SCA11|TTBK	tau tubulin kinase 2	protein-coding
chr15	44023348	44023404	0.047619048	2.503753152	0.0109955273468179±0.0115191491758582	0.0623621189757321±0.0554272485707521	Intergenic	L2a|LINE|L2	-12918	NR_146078	554225	Hs.657395	NR_146078	ENSG00000166763	STRCP1	STRCP	stereocilin pseudogene 1	pseudo
chr15	44067757	44067831	0.047619048	-2.048632516	0.0687850587769598±0.0772078748719935	0.0166262488063498±0.0165552162837214	exon (NM_025165, exon 5 of 11)	exon (NM_025165, exon 5 of 11)	1370	NM_025165	80237	Hs.706346	NM_025165	ENSG00000128886	ELL3	-	elongation factor for RNA polymerase II 3	protein-coding
chr15	44700805	44700865	0.007936508	-2.436058649	0.0708694367714129±0.0582080893819736	0.0130958067167774±0.0133908235608597	intron (NM_138423, intron 9 of 9)	intron (NM_138423, intron 9 of 9)	-18992	NM_016396	51496	Hs.497967	NM_016396	ENSG00000137770	CTDSPL2	HSPC058|HSPC129	CTD small phosphatase like 2	protein-coding
chr15	45438368	45438465	0.003968254	2.491985303	0.0137081236922795±0.0144926430701177	0.0771152621626831±0.0354902064781299	intron (NM_017434, intron 19 of 34)	intron (NM_017434, intron 19 of 34)	16225	NM_017434	53905	Hs.272813	NM_017434	ENSG00000137857	DUOX1	LNOX1|NOXEF1|THOX1	dual oxidase 1	protein-coding
chr15	46050624	46050680	0.011904762	2.089369315	0.0186484277358535±0.0216297602076992	0.0793606210482038±0.0492927286730344	intron (NR_135680, intron 1 of 4)	L1M4|LINE|L1	53259	NR_135680	105370802	Hs.447522	NR_135680	ENSG00000259200	LOC105370802	-	uncharacterized LOC105370802	ncRNA
chr15	46118832	46118898	0.003968254	-2.950275037	0.0873538215986369±0.0528210941872774	0.0113021385741008±0.0105865037756608	intron (NR_135680, intron 1 of 4)	intron (NR_135680, intron 1 of 4)	121472	NR_135680	105370802	Hs.447522	NR_135680	ENSG00000259200	LOC105370802	-	uncharacterized LOC105370802	ncRNA
chr15	46542625	46542681	0.023809524	2.660725873	0.0175187769560364±0.0195348143701366	0.11078018377812±0.122566909174089	Intergenic	L1MEc|LINE|L1	545260	NR_135680	105370802	Hs.447522	NR_135680	ENSG00000259200	LOC105370802	-	uncharacterized LOC105370802	ncRNA
chr15	47875910	47876069	0.011904762	2.212466824	0.0228551095764881±0.0247510188089174	0.105925905753302±0.0660093263333153	intron (NM_001198999, intron 3 of 19)	intron (NM_001198999, intron 3 of 19)	-133712	NM_001358351	80031	Hs.511265	NM_020858	ENSG00000137872	SEMA6D	-	semaphorin 6D	protein-coding
chr15	47909361	47909419	0.035714286	-2.041878603	0.0682005984599451±0.0473141828614318	0.0165623317189773±0.0119874204661599	intron (NM_001198999, intron 4 of 19)	intron (NM_001198999, intron 4 of 19)	-100312	NM_001358351	80031	Hs.511265	NM_020858	ENSG00000137872	SEMA6D	-	semaphorin 6D	protein-coding
chr15	48400122	48400183	0.003968254	2.1331842	0.0234742735059105±0.0228430395266171	0.102978032708989±0.0392606084075473	Intergenic	L2b|LINE|L2	-13034	NM_205850	283652	Hs.710240	NM_205850	ENSG00000188467	SLC24A5	JSX|NCKX5|OCA6|SHEP4	solute carrier family 24 member 5	protein-coding
chr15	49383509	49383570	0.01984127	-2.585264562	0.0785912934577641±0.0726495876780309	0.0130958067167774±0.0133908235608597	Intergenic	Intergenic	-44897	NM_001193489	9728	Hs.9997	NM_014701	ENSG00000138593	SECISBP2L	SBP2L|SLAN	SECIS binding protein 2 like	protein-coding
chr15	49695766	49695854	0.003968254	2.180408962	0.0243156140596283±0.013277518893263	0.110218308575201±0.0318715276544941	intron (NM_152647, intron 11 of 15)	L1PA13|LINE|L1	-19629	NM_002009	2252	Hs.567268	NM_002009	ENSG00000140285	FGF7	HBGF-7|KGF	fibroblast growth factor 7	protein-coding
chr15	50265331	50265390	0.047619048	2.227512966	0.0104948619052978±0.0106609338790061	0.0491501612197297±0.039838726055027	intron (NR_073597, intron 12 of 26)	MER1B|DNA|hAT-Charlie	140215	NR_073598	79895	Hs.511311	NM_024837	ENSG00000104043	ATP8B4	ATPIM	ATPase phospholipid transporting 8B4 (putative)	protein-coding
chr15	51220204	51220275	0.015873016	-2.081326345	0.0543704747993668±0.0313364317713477	0.0128475839744914±0.0121837271197983	intron (NM_007347, intron 5 of 20)	intron (NM_007347, intron 5 of 20)	-16086	NR_027642	100132724	Hs.730493	NR_027642		DCAF13P3	-	DDB1 and CUL4 associated factor 13 pseudogene 3	pseudo
chr15	52051175	52051268	0.015873016	-2.021771425	0.130493436174581±0.0789467975092252	0.0321347424775159±0.0403951179193971	intron (NM_014548, intron 1 of 9)	intron (NM_014548, intron 1 of 9)	7428	NM_014548	29767	Hs.513734	NM_014548	ENSG00000128872	TMOD2	N-TMOD|NTMOD	tropomodulin 2	protein-coding
chr15	52352740	52352828	0.007936508	-2.446105846	0.0729925379758879±0.0526155646566703	0.0133945223775293±0.0141280361721861	intron (NM_002748, intron 4 of 5)	intron (NM_002748, intron 4 of 5)	41368	NM_002748	5597	Hs.411847	NM_002748	ENSG00000069956	MAPK6	ERK3|HsT17250|PRKM6|p97MAPK	mitogen-activated protein kinase 6	protein-coding
chr15	53534853	53534917	0.003968254	2.036037512	0.0281656720436803±0.0301992188450466	0.115512366531963±0.0506896875563483	Intergenic	Charlie16a|DNA|hAT-Charlie	126323	NR_147181	105370822	Hs.527821	NR_147181	ENSG00000259237	LINC02490	-	long intergenic non-protein coding RNA 2490	ncRNA
chr15	54269349	54269405	0.003968254	2.461624183	0.0201973944672674±0.0133188279936673	0.111254622574008±0.0836022570649554	Intergenic	Intergenic	-1261	NM_001329919	440279	Hs.657273	NM_001080534	ENSG00000137766	UNC13C	-	unc-13 homolog C	protein-coding
chr15	57136501	57136603	0.007936508	2.412524448	0.0227020518351767±0.0289605361964975	0.120866886566055±0.0503190206062968	Intergenic	L1MC4|LINE|L1	-73736	NM_001322151	6938	Hs.511504	NM_003205	ENSG00000140262	TCF12	CRS3|HEB|HTF4|HsT17266|TCF-12|bHLHb20|p64	transcription factor 12	protein-coding
chr15	57436079	57436144	0.007936508	2.188618574	0.0108740460251425±0.0107481636918451	0.0495713796930465±0.0312957695385957	intron (NM_207038, intron 5 of 19)	MER34A1|LTR|ERV1	-75516	NM_207040	6938	Hs.511504	NM_003205	ENSG00000140262	TCF12	CRS3|HEB|HTF4|HsT17266|TCF-12|bHLHb20|p64	transcription factor 12	protein-coding
chr15	58258187	58258247	0.027777778	-2.929352772	0.101920883762082±0.108484209526511	0.013379507535075±0.0140783912727308	intron (NM_170696, intron 6 of 11)	intron (NM_170696, intron 6 of 11)	48004	NM_170697	8854	Hs.643455	NM_003888	ENSG00000128918	ALDH1A2	RALDH(II)|RALDH2|RALDH2-T	aldehyde dehydrogenase 1 family member A2	protein-coding
chr15	58507316	58507374	0.003968254	2.556114743	0.0142087891337996±0.0150016688035938	0.0835649733795045±0.0800467409448078	Intergenic	Intergenic	76765	NM_001320635	366	Hs.104624	NM_020980	ENSG00000103569	AQP9	AQP-9|HsT17287|SSC1|T17287	aquaporin 9	protein-coding
chr15	58847538	58847603	0.035714286	-2.587576109	0.0601504466492227±0.051727995080169	0.0100069293051562±0.0091391272908007	intron (NM_000236, intron 6 of 8)	intron (NM_000236, intron 6 of 8)	-56637	NR_120338	101928694	Hs.655781	NR_120338	ENSG00000259293	LIPC-AS1	-	LIPC antisense RNA 1	ncRNA
chr15	59063611	59063758	0.007936508	-2.32054814	0.088179472624709±0.0691939949251847	0.0176527715409205±0.0166486924053612	promoter-TSS (NR_135474)	promoter-TSS (NR_135474)	184	NM_001040450	54629	Hs.591122	NM_019092	ENSG00000128923	MINDY2	FAM63B	MINDY lysine 48 deubiquitinase 2	protein-coding
chr15	61571290	61571370	0.031746032	2.504060436	0.014701598774676±0.0197770703957711	0.0833991968263202±0.0715606054135783	Intergenic	Intergenic	-49829	NM_134261	6095	Hs.560343	NM_002943	ENSG00000069667	RORA	IDDECA|NR1F1|ROR1|ROR2|ROR3|RZR-ALPHA|RZRA	RAR related orphan receptor A	protein-coding
chr15	62378096	62378190	0.015873016	2.148095859	0.0137072537953922±0.0167136532308734	0.0607563591934912±0.0366357961415093	Intergenic	L2a|LINE|L2	18967	NM_207322	145741	Hs.202656	NM_207322	ENSG00000198535	C2CD4A	FAM148A|NLF1	C2 calcium dependent domain containing 4A	protein-coding
chr15	62797994	62798055	0.043650794	-2.298554354	0.0779473410885955±0.056800313293969	0.0158440972008497±0.0185675453580417	Intergenic	Intergenic	139355	NR_026897	197003	Hs.352253	NM_152648	ENSG00000259458	MGC15885	-	uncharacterized protein MGC15885	ncRNA
chr15	62932386	62932442	0.003968254	-2.44839752	0.113302789169931±0.071118680796497	0.0207586690976264±0.0132821058104353	non-coding (NR_026897, exon 2 of 3)	non-coding (NR_026897, exon 2 of 3)	4966	NR_026897	197003	Hs.352253	NM_152648	ENSG00000259458	MGC15885	-	uncharacterized protein MGC15885	ncRNA
chr15	62950091	62950148	0.035714286	-2.028774719	0.0779017532438459±0.0623203331966082	0.019090846558654±0.016396832515926	intron (NM_015059, intron 6 of 55)	intron (NM_015059, intron 6 of 55)	10610	NM_015059	83660	Hs.569438	NM_015059	ENSG00000171914	TLN2	ILWEQ	talin 2	protein-coding
chr15	63090390	63090484	0.047619048	2.177393485	0.0132144900873389±0.0166629588568881	0.0597738405474303±0.0498602100782986	intron (NM_015059, intron 45 of 55)	intron (NM_015059, intron 45 of 55)	-25719	NR_029709	406965		NR_029709	ENSG00000211137	MIR190A	MIR190|MIRN190|hsa-mir-190a|miR-190|mir-190a	microRNA 190a	ncRNA
chr15	64838007	64838064	0.031746032	2.579895434	0.016436496831912±0.0223874425120307	0.0982732166924204±0.0687841702544565	intron (NM_015042, intron 1 of 8)	L1ME2|LINE|L1	46417	NM_015042	23060	Hs.595451	NM_015042	ENSG00000180357	ZNF609	-	zinc finger protein 609	protein-coding
chr15	67135927	67135984	0.035714286	-2.183026658	0.0814504986304086±0.0653170215383013	0.0179364810042782±0.0122741570284314	Intergenic	L2a|LINE|L2	112897	NR_135687	102723481	Hs.512978	NR_135687	ENSG00000259289	LINC02206	-	long intergenic non-protein coding RNA 2206	ncRNA
chr15	67342563	67342630	0.015873016	-2.311048938	0.0643626617959084±0.0421907761952895	0.0129699691996028±0.0133494650103768	intron (NR_135686, intron 2 of 5)	intron (NR_135686, intron 2 of 5)	13923	NR_135686	102723493	Hs.419760	NR_135686		LOC102723493	-	uncharacterized LOC102723493	ncRNA
chr15	67988312	67988373	0.003968254	2.254304532	0.0160485665629777±0.0171768478631074	0.0765683928396448±0.0335524019665315	intron (NM_002757, intron 15 of 20)	intron (NM_002757, intron 15 of 20)	-129504	NM_001365915	390598	Hs.451224	NM_001031807	ENSG00000188779	SKOR1	CORL1|FUSSEL15|LBXCOR1	SKI family transcriptional corepressor 1	protein-coding
chr15	68078456	68078532	0.003968254	-2.325425952	0.050156104203443±0.0289189372438311	0.0100069293051562±0.0091391272908007	intron (NM_002757, intron 20 of 20)	intron (NM_002757, intron 20 of 20)	-39353	NM_001365915	390598	Hs.451224	NM_001031807	ENSG00000188779	SKOR1	CORL1|FUSSEL15|LBXCOR1	SKI family transcriptional corepressor 1	protein-coding
chr15	68493308	68493376	0.01984127	2.026596673	0.0320254201011374±0.0288176254029474	0.130485190273038±0.111458196992629	intron (NM_001286694, intron 1 of 3)	intron (NM_001286694, intron 1 of 3)	5106	NM_033429	91860	Hs.709550	NM_033429	ENSG00000129007	CALML4	NY-BR-20	calmodulin like 4	protein-coding
chr15	68946553	68946615	0.047619048	2.111141299	0.0100020981972445±0.0103925997405988	0.0432123584677334±0.0441649894469573	intron (NM_006091, intron 2 of 11)	intron (NM_006091, intron 2 of 11)	12742	NM_001324015	10391	Hs.551213	NM_006091	ENSG00000103647	CORO2B	CLIPINC	coronin 2B	protein-coding
chr15	69786408	69786486	0.007936508	2.256183936	0.0163082021537951±0.0232073495541949	0.0779085509336047±0.0321632400607788	Intergenic	Intergenic	41290	NM_001003	6176	Hs.356502	NM_001003	ENSG00000137818	RPLP1	LP1|P1|RPP1	ribosomal protein lateral stalk subunit P1	protein-coding
chr15	69823099	69823154	0.007936508	-2.070642838	0.121048594864994±0.0889268435112096	0.0288160300263541±0.0285704061700074	Intergenic	Intergenic	-30932	NR_026979	145837	Hs.410126	NR_026979		DRAIC	-	downregulated RNA in cancer, inhibitor of cell invasion and migration	ncRNA
chr15	69837035	69837183	0.015873016	-2.036076872	0.063732596293256±0.0398938271428619	0.0155396559316894±0.0167574109674283	Intergenic	Intergenic	-16950	NR_026979	145837	Hs.410126	NR_026979		DRAIC	-	downregulated RNA in cancer, inhibitor of cell invasion and migration	ncRNA
chr15	70287240	70287300	0.01984127	2.265233282	0.018276279476976±0.017887320236457	0.0878599507572275±0.081310209563691	Intergenic	LTR40a|LTR|ERVL	84537	NR_030714	693214		NR_030714	ENSG00000207965	MIR629	MIRN629|hsa-mir-629|mir-629	microRNA 629	ncRNA
chr15	70411750	70411808	0.03968254	2.01408831	0.0138296215530487±0.0142250602616149	0.0558613324906726±0.0469096485654642	Intergenic	Intergenic	-21523	NM_005078	7090	Hs.287362	NM_005078	ENSG00000140332	TLE3	ESG|ESG3|GRG3|HsT18976	TLE family member 3, transcriptional corepressor	protein-coding
chr15	70574036	70574091	0.003968254	-2.757307615	0.0754652266644714±0.0551463120979408	0.011161294859532±0.0104970862625354	Intergenic	Intergenic	-183808	NM_005078	7090	Hs.287362	NM_005078	ENSG00000140332	TLE3	ESG|ESG3|GRG3|HsT18976	TLE family member 3, transcriptional corepressor	protein-coding
chr15	71065589	71065753	0.011904762	2.169749379	0.0185122238362018±0.0205955110550631	0.0832948669857731±0.0491575848672135	Intergenic	L2a|LINE|L2	-9774	NM_018003	55075	Hs.108049	NM_018003	ENSG00000137831	UACA	NUCLING	uveal autoantigen with coiled-coil domains and ankyrin repeats	protein-coding
chr15	71310342	71310402	0.011904762	-2.000864448	0.0581703369973596±0.0404148118818416	0.0145338730894508±0.0146674231836616	intron (NM_017691, intron 14 of 15)	intron (NM_017691, intron 14 of 15)	-123416	NM_024817	79875	Hs.387057	NM_024817	ENSG00000187720	THSD4	ADAMTSL-6|ADAMTSL6|FVSY9334|PRO34005	thrombospondin type 1 domain containing 4	protein-coding
chr15	72129192	72129280	0.015873016	2.177745753	0.020496967853215±0.0182438760684702	0.0927377200458652±0.107731142913687	intron (NM_006901, intron 39 of 41)	L1ME3B|LINE|L1	26342	NM_014249	10002	Hs.187354	NM_014249	ENSG00000278570	NR2E3	ESCS|PNR|RNR|RP37|rd7	nuclear receptor subfamily 2 group E member 3	protein-coding
chr15	72351712	72351768	0.003968254	-2.665193208	0.0629744780480059±0.0360483603464925	0.0099279933320647±0.00907336775036248	intron (NM_006901, intron 1 of 41)	intron (NM_006901, intron 1 of 41)	-54859	NM_001166340	123228	Hs.513002	NM_145204	ENSG00000166192	SENP8	DEN1|NEDP1|PRSC2	SUMO peptidase family member, NEDD8 specific	protein-coding
chr15	73945526	73945586	0.031746032	2.394773536	0.00951380145676372±0.0107469122140092	0.0500325630280739±0.0451355573910833	Intergenic	Intergenic	-19826	NM_001161364	27020	Hs.744867	NM_012428	ENSG00000156642	NPTN	GP55|GP65|SDFR1|SDR1|np55|np65	neuroplastin	protein-coding
chr15	74314249	74314309	0.047619048	2.755364372	0.0100020981972445±0.0103925997405988	0.0675364827068405±0.0665347753339254	intron (NM_033239, intron 2 of 7)	intron (NM_033239, intron 2 of 7)	27222	NM_033238	5371	Hs.526464	NM_002675	ENSG00000140464	PML	MYL|PP8675|RNF71|TRIM19	promyelocytic leukemia	protein-coding
chr15	74919588	74919652	0.003968254	3.122000815	0.00827504699848142±0.00771057861184385	0.0720420994901716±0.0412679263635747	intron (NM_003992, intron 7 of 12)	intron (NM_003992, intron 7 of 12)	12285	NM_001130028	1198	Hs.511790	NM_001292	ENSG00000179335	CLK3	PHCLK3|PHCLK3/152	CDC like kinase 3	protein-coding
chr15	75431374	75431436	0.011904762	-2.136737051	0.0783251722192984±0.0542726367220828	0.017810635400574±0.01681781223483	Intergenic	MER115|DNA|hAT-Tip100	-62818	NM_015492	56905	Hs.17936	NM_015492	ENSG00000167173	C15orf39	-	chromosome 15 open reading frame 39	protein-coding
chr15	75444630	75444704	0.047619048	-2.189988581	0.0456618060260669±0.0443913011370376	0.0100069293051562±0.0091391272908007	Intergenic	Intergenic	-49556	NM_015492	56905	Hs.17936	NM_015492	ENSG00000167173	C15orf39	-	chromosome 15 open reading frame 39	protein-coding
chr15	81480738	81480809	0.035714286	-2.459830968	0.0614041164999406±0.0657853153741522	0.011161294859532±0.0104970862625354	Intergenic	Intergenic	-8446	NM_001352684	3603	Hs.459095	NM_004513	ENSG00000172349	IL16	LCF|NIL16|PRIL16|prIL-16	interleukin 16	protein-coding
chr15	81578941	81579090	0.003968254	2.105666525	0.0161774058171792±0.0150068970039108	0.0696269970503047±0.00969564202023042	intron (NM_172217, intron 10 of 18)	L2c|LINE|L2	-10295	NM_004513	3603	Hs.459095	NM_004513	ENSG00000172349	IL16	LCF|NIL16|PRIL16|prIL-16	interleukin 16	protein-coding
chr15	84069713	84069779	0.003968254	2.588874244	0.0128361746728833±0.0121719532011058	0.077226156495416±0.0503671168536472	Intergenic	L2c|LINE|L2	-46234	NR_136714	6457	Hs.270055	NM_003027	ENSG00000140600	SH3GL3	CNSA3|EEN-B2|HsT19371|SH3D2C|SH3P13	SH3 domain containing GRB2 like 3, endophilin A3	protein-coding
chr15	84137472	84137567	0.035714286	-2.634004824	0.0701576589177194±0.0787113278281253	0.0113021385741008±0.0105865037756608	intron (NM_001324182, intron 1 of 9)	L1MD1|LINE|L1	21427	NM_003027	6457	Hs.270055	NM_003027	ENSG00000140600	SH3GL3	CNSA3|EEN-B2|HsT19371|SH3D2C|SH3P13	SH3 domain containing GRB2 like 3, endophilin A3	protein-coding
chr15	85293843	85293901	0.035714286	2.102166974	0.00827504699848142±0.00771057861184385	0.0355292290856311±0.0321220793736684	intron (NM_014630, intron 1 of 10)	L2a|LINE|L2	2049	NM_014630	9640	Hs.79347	NM_014630	ENSG00000166716	ZNF592	CAMOS|SCAR5	zinc finger protein 592	protein-coding
chr15	85354437	85354494	0.047619048	2.793048476	0.0104948619052978±0.0106609338790061	0.0727391294293899±0.0723084540657661	Intergenic	Intergenic	-5445	NM_020778	57538	Hs.459183	NM_020778	ENSG00000136383	ALPK3	CMH27|MAK|MIDORI	alpha kinase 3	protein-coding
chr15	85627417	85627473	0.01984127	2.046919119	0.0138296215530487±0.0142250602616149	0.0571471200991648±0.044114115763997	intron (NM_002605, intron 6 of 21)	intron (NM_002605, intron 6 of 21)	102240	NM_173454	5151	Hs.9333	NM_002605	ENSG00000073417	PDE8A	HsT19550	phosphodiesterase 8A	protein-coding
chr15	86059031	86059091	0.007936508	2.288294541	0.0161861689936081±0.0150248451542578	0.0790659268045486±0.0524223159142185	intron (NM_007200, intron 2 of 36)	L1MC4|LINE|L1	-104120	NM_001270546	11214	Hs.459211	NM_006738	ENSG00000170776	AKAP13	AKAP-13|AKAP-Lbc|ARHGEF13|BRX|HA-3|Ht31|LBC|PRKA13|PROTO-LB|PROTO-LBC|c-lbc|p47	A-kinase anchoring protein 13	protein-coding
chr15	86583441	86583514	0.043650794	-2.174841182	0.0756077869856266±0.0640299074779524	0.0167445736887345±0.0245801305267575	Intergenic	(TG)n|Simple_repeat|Simple_repeat	-39373	NM_152336	123624	Hs.31795	NM_152336	ENSG00000273540	AGBL1	CCP4|FECD8	ATP/GTP binding protein like 1	protein-coding
chr15	86659631	86659704	0.007936508	-2.011634751	0.105743877604719±0.0370101511584031	0.0262236313784839±0.0184989862839879	intron (NR_120368, intron 1 of 5)	MLT2B3|LTR|ERVL	280	NR_120368	101929701	Hs.132570	NR_120368	ENSG00000260477	LINC01584	-	long intergenic non-protein coding RNA 1584	ncRNA
chr15	86934581	86934641	0.03968254	-2.081664674	0.0548377572706887±0.0444604997520355	0.0129549630022086±0.0133439304801434	intron (NM_152336, intron 17 of 24)	intron (NM_152336, intron 17 of 24)	-74412	NR_046012	727915	Hs.451281	NR_046012	ENSG00000260125	AGBL1-AS1	-	AGBL1 antisense RNA 1	ncRNA
chr15	87838148	87838208	0.007936508	2.378376404	0.010616359766067±0.0103415259291997	0.0551998968321946±0.0487050686718842	Intergenic	MLT2B4|LTR|ERVL	-281982	NR_026869	145978	Hs.350808	NM_152454	ENSG00000259527	LINC00052	NCRNA00052|TMEM83	long intergenic non-protein coding RNA 52	ncRNA
chr15	88784470	88784629	0.003968254	-3.082669388	0.108309193500354±0.0968824586308198	0.0127846654951694±0.0119979854512703	intron (NM_001007156, intron 3 of 15)	intron (NM_001007156, intron 3 of 15)	-11411	NR_038229	283738	Hs.578429	NR_038229	ENSG00000260305	NTRK3-AS1	-	NTRK3 antisense RNA 1	ncRNA
chr15	89045989	89046048	0.015873016	2.029166363	0.0150638913131665±0.0138188046691368	0.0614861237981618±0.0318484086086258	non-coding (NR_135742, exon 7 of 7)	non-coding (NR_135742, exon 7 of 7)	35080	NM_001321970	64963	Hs.111286	NM_022839	ENSG00000181991	MRPS11	HCC-2|MRP-S11|S11mt	mitochondrial ribosomal protein S11	protein-coding
chr15	90089366	90089423	0.007936508	2.50343758	0.014701598774676±0.0197770703957711	0.08336319858986±0.0465151709842562	Intergenic	Intergenic	-22130	NR_027075	283761	Hs.459288	NR_027074		LINC00928	-	long intergenic non-protein coding RNA 928	ncRNA
chr15	91483559	91483624	0.035714286	2.068269595	0.0213804248630568±0.0197798103751584	0.0896659425856311±0.0818446356012771	exon (NM_018671, exon 6 of 20)	exon (NM_018671, exon 6 of 20)	5077	NM_018671	55898	Hs.389461	NM_017979	ENSG00000140553	UNC45A	GC-UNC45|GCUNC-45|GCUNC45|IRO039700|SMAP-1|SMAP1|UNC-45A	unc-45 myosin chaperone A	protein-coding
chr15	91943343	91943472	0.003968254	2.037818471	0.0123434109648301±0.0120578334632858	0.0506850260617146±0.0386436310727229	Intergenic	L1MA9|LINE|L1	-63161	NR_110106	101926928	Hs.638788	NR_110106	ENSG00000258551	CRAT37	-	cervical cancer-associated transcript 37	ncRNA
chr15	92089300	92089377	0.023809524	2.74413395	0.0100020981972445±0.0103925997405988	0.0670127970170425±0.0518204149416007	Intergenic	Intergenic	82770	NR_110106	101926928	Hs.638788	NR_110106	ENSG00000258551	CRAT37	-	cervical cancer-associated transcript 37	ncRNA
chr15	94133017	94133166	0.007936508	2.726422984	0.0127878082987937±0.0121108478090965	0.0846313397930684±0.048499758809254	Intergenic	Intergenic	-266697	NR_120321	101927153	Hs.371900	NR_120321		LINC02207	-	long intergenic non-protein coding RNA 2207	ncRNA
chr15	94204109	94204171	0.035714286	-2.01326294	0.0432960269135875±0.0447285397656184	0.010724955796913±0.0109963841374918	Intergenic	Intergenic	-195649	NR_120321	101927153	Hs.371900	NR_120321		LINC02207	-	long intergenic non-protein coding RNA 2207	ncRNA
chr15	94352403	94352460	0.003968254	2.318924618	0.0178979691246566±0.0130864182889434	0.0893037348466824±0.0351898800653995	Intergenic	Tigger2a|DNA|TcMar-Tigger	-47357	NR_120321	101927153	Hs.371900	NR_120321		LINC02207	-	long intergenic non-protein coding RNA 2207	ncRNA
chr15	96050906	96050962	0.027777778	-2.010126494	0.0727581517648519±0.0535807008720394	0.0180623098763928±0.017099046051831	non-coding (NR_027132, exon 7 of 7)	non-coding (NR_027132, exon 7 of 7)	74612	NR_027133	145820	Hs.652702	NR_027132	ENSG00000259134	LINC00924	-	long intergenic non-protein coding RNA 924	ncRNA
chr15	97492825	97492884	0.035714286	2.15249467	0.0178979691246566±0.0130864182889434	0.0795736383360701±0.0656350379773224	Intergenic	Intergenic	166190	NR_158220	145946	Hs.326528	NM_173499	ENSG00000185594	SPATA8	SRG8	spermatogenesis associated 8	ncRNA
chr15	97961501	97961613	0.011904762	-2.097457871	0.061989049718442±0.0468546574326089	0.0144849581562078±0.014706455756318	intron (NR_120324, intron 3 of 4)	L1PA4|LINE|L1	103484	NR_120324	101927286	Hs.611279	NR_120324	ENSG00000259664	LINC02254	-	long intergenic non-protein coding RNA 2254	ncRNA
chr15	98539027	98539115	0.023809524	-2.310632862	0.0554457027425244±0.0338215462784038	0.0111763010569262±0.0105073234343008	Intergenic	Intergenic	-7197	NR_146564	105371008		NR_146563		LINC02251	-	long intergenic non-protein coding RNA 2251	ncRNA
chr15	98553875	98553940	0.015873016	-2.698707172	0.0725587679923881±0.0584654606679273	0.0111763010569262±0.0105073234343008	intron (NR_146563, intron 2 of 2)	intron (NR_146563, intron 2 of 2)	7640	NR_146565	105371008		NR_146563		LINC02251	-	long intergenic non-protein coding RNA 2251	ncRNA
chr15	99046092	99046150	0.011904762	2.147691574	0.0133368401144034±0.012816442381439	0.0590979654668717±0.0363101557810433	intron (NM_182562, intron 2 of 6)	L1MC1|LINE|L1	11444	NM_182562	283777	Hs.668070	NM_182562	ENSG00000283597	FAM169B	-	family with sequence similarity 169 member B	protein-coding
chr15	99226651	99226709	0.011904762	2.011105859	0.0198922311447995±0.0185359735174299	0.0801838094023563±0.0518340487066358	intron (NM_000875, intron 1 of 20)	intron (NM_000875, intron 1 of 20)	-32230	NR_126453	104472848	Hs.349049	NR_126453		IRAIN	IGF1R-AS	IGF1R antisense imprinted non-protein coding RNA	ncRNA
chr15	99233593	99233653	0.007936508	-2.222477329	0.0989310568574397±0.0840331968617137	0.0211982645597847±0.0218237742425047	intron (NM_000875, intron 1 of 20)	intron (NM_000875, intron 1 of 20)	-39173	NR_126453	104472848	Hs.349049	NR_126453		IRAIN	IGF1R-AS	IGF1R antisense imprinted non-protein coding RNA	ncRNA
chr15	99765078	99765195	0.023809524	2.241369984	0.0146970849269051±0.0148550408137429	0.069494558514216±0.0476068859139616	intron (NM_001288616, intron 3 of 11)	L1ME4a|LINE|L1	24649	NM_001288615	64927	Hs.513195	NM_022905	ENSG00000103852	TTC23	HCC-8	tetratricopeptide repeat domain 23	protein-coding
chr15	100593876	100593953	0.015873016	2.141731376	0.0209976337829807±0.0148087383646229	0.0926607356573419±0.0609012802842634	intron (NM_139057, intron 16 of 21)	intron (NM_139057, intron 16 of 21)	246687	NR_135737	400464	Hs.187134	NM_001013670	ENSG00000259363	LOC400464	-	ubiquitin conjugating enzyme E2 Q2 pseudogene	pseudo
chr15	101173096	101173160	0.027777778	-2.129531168	0.0637279974303549±0.0414804051259459	0.0145638941292993±0.0147165965863319	intron (NM_198243, intron 5 of 5)	intron (NM_198243, intron 5 of 5)	30334	NM_198243	140460	Hs.31845	NM_024708	ENSG00000183475	ASB7	-	ankyrin repeat and SOCS box containing 7	protein-coding
chr15	101931557	101931614	0.007936508	2.25848712	0.0153054657399538±0.0172560777354517	0.0732350390534289±0.0322650901679168	intron (NM_138319, intron 9 of 21)	intron (NM_138319, intron 9 of 21)	56944	NR_132373	105371027		NR_132373	ENSG00000259764	PCSK6-AS1	-	PCSK6 antisense RNA 1	ncRNA
chr16	219539	219683	0.007936508	2.090603734	0.00827505087381774±0.00771058076767426	0.0352456160088751±0.0285575324524793	Intergenic	Intergenic	-3264	NM_000517	3040	Hs.449630	NM_000517	ENSG00000188536	HBA2	ECYT7|HBA-T2|HBH	hemoglobin subunit alpha 2	protein-coding
chr16	725369	725428	0.023809524	-2.154594609	0.0370470918859024±0.0209719466764248	0.00832063586766674±0.00829689607822245	promoter-TSS (NM_001278720)	promoter-TSS (NM_001278720)	-272	NM_001278720	9028	Hs.137572	NM_003961	ENSG00000103269	RHBDL1	RHBDL|RRP	rhomboid like 1	protein-coding
chr16	2215999	2216055	0.015873016	2.053616862	0.021376800875486±0.0204994481155477	0.0887448146877851±0.0522060412469979	intron (NM_032271, intron 3 of 20)	intron (NM_032271, intron 3 of 20)	10244	NM_032271	84231	Hs.713632	NM_032271	ENSG00000131653	TRAF7	CAFDADD|RFWD1|RNF119	TNF receptor associated factor 7	protein-coding
chr16	2328483	2328542	0.023809524	-2.009873678	0.0658191468268135±0.0383920194926356	0.0163425560745817±0.011212673966589	intron (NM_001089, intron 29 of 32)	intron (NM_001089, intron 29 of 32)	3892	NR_039868	100616241		NR_039868	ENSG00000264004	MIR4717	-	microRNA 4717	ncRNA
chr16	2597870	2598036	0.003968254	2.44240729	0.015556663809641±0.00989242468044287	0.0845579260054788±0.0408519263770381	intron (NM_031268, intron 1 of 10)	intron (NM_031268, intron 1 of 10)	9931	NM_002613	5170	Hs.459691	NM_002613	ENSG00000140992	PDPK1	PDK1|PDPK2|PDPK2P|PRO0461	3-phosphoinositide dependent protein kinase 1	protein-coding
chr16	3148781	3148841	0.015873016	-2.075068551	0.0809722359196101±0.0518369065603107	0.0192166754307686±0.0202537757070154	intron (NM_001282416, intron 1 of 4)	intron (NM_001282416, intron 1 of 4)	484	NM_001365273	84891	Hs.334515	NM_032805	ENSG00000130182	ZSCAN10	ZFP206|ZNF206	zinc finger and SCAN domain containing 10	protein-coding
chr16	3557898	3557966	0.031746032	-2.167097177	0.0507600313383794±0.0453503838924722	0.0113021385741008±0.0105865037756608	intron (NM_015041, intron 3 of 11)	L1MC4a|LINE|L1	-1962	NM_024793	23059	Hs.155995	NM_015041	ENSG00000103351	CLUAP1	CFAP22|FAP22|IFT38	clusterin associated protein 1	protein-coding
chr16	4010903	4010960	0.031746032	-2.077852765	0.0963454315645866±0.0788695453574975	0.0228210234636566±0.0218445799744876	Intergenic	Intergenic	-10487	NR_120311	102724927	Hs.364739	NR_120311	ENSG00000262185	LOC102724927	-	uncharacterized LOC102724927	ncRNA
chr16	4075586	4075644	0.043650794	-2.167695999	0.0880157462420227±0.0640984982988886	0.0195892973458564±0.013324695602478	intron (NM_001116, intron 2 of 10)	intron (NM_001116, intron 2 of 10)	-75170	NR_120311	102724927	Hs.364739	NR_120311	ENSG00000262185	LOC102724927	-	uncharacterized LOC102724927	ncRNA
chr16	4475389	4475445	0.011904762	2.340303252	0.0100020981972445±0.0103925997405988	0.0506515327388762±0.0342278748380869	promoter-TSS (NM_001135110)	promoter-TSS (NM_001135110)	-389	NM_001286516	9093	Hs.459779	NM_005147	ENSG00000103423	DNAJA3	HCA57|TID1|hTID-1	DnaJ heat shock protein family (Hsp40) member A3	protein-coding
chr16	4585929	4585989	0.031746032	2.175133058	0.0137160169718211±0.0167313877036621	0.0619452926306975±0.0570727706764886	intron (NM_001199056, intron 1 of 5)	intron (NM_001199056, intron 1 of 5)	2471	NM_001199054	29965	Hs.654653	NM_013399	ENSG00000089486	CDIP1	C16orf5|CDIP|I1|LITAFL	cell death inducing p53 target 1	protein-coding
chr16	5354993	5355087	0.047619048	2.188963078	0.0116655182890906±0.0111379439802259	0.0531921549251819±0.0432133156897886	Intergenic	Intergenic	-207219	NM_001289029	196483	Hs.406461	NM_201400	ENSG00000118894	EEF2KMT	EFM3|FAM86A|SB153|eEF2-KMT	eukaryotic elongation factor 2 lysine methyltransferase	protein-coding
chr16	5921189	5921246	0.047619048	2.566812729	0.0104948619052978±0.0106609338790061	0.0621819522640621±0.0617107612523554	Intergenic	Intergenic	-147807	NM_001364800	54715	Hs.459842	NM_018723	ENSG00000078328	RBFOX1	2BP1|A2BP1|FOX-1|FOX1|HRNBP1	RNA binding fox-1 homolog 1	protein-coding
chr16	6293401	6293464	0.003968254	-2.587893664	0.0671941880347746±0.0770189475889602	0.0111763010569262±0.0105073234343008	intron (NM_018723, intron 1 of 15)	intron (NM_018723, intron 1 of 15)	223729	NM_001308117	54715	Hs.459842	NM_018723	ENSG00000078328	RBFOX1	2BP1|A2BP1|FOX-1|FOX1|HRNBP1	RNA binding fox-1 homolog 1	protein-coding
chr16	6724250	6724307	0.035714286	-2.412654594	0.0594286662231205±0.0717431081504474	0.011161294859532±0.0104970862625354	intron (NM_018723, intron 3 of 15)	MLT1C|LTR|ERVL-MaLR	-99531	NM_001142334	54715	Hs.459842	NM_018723	ENSG00000078328	RBFOX1	2BP1|A2BP1|FOX-1|FOX1|HRNBP1	RNA binding fox-1 homolog 1	protein-coding
chr16	7624935	7624999	0.015873016	-2.449955738	0.0546777955558707±0.038461656167354	0.0100069293051562±0.0091391272908007	intron (NM_145891, intron 2 of 12)	intron (NM_145891, intron 2 of 12)	242121	NM_145892	54715	Hs.459842	NM_018723	ENSG00000078328	RBFOX1	2BP1|A2BP1|FOX-1|FOX1|HRNBP1	RNA binding fox-1 homolog 1	protein-coding
chr16	8560200	8560264	0.015873016	2.448477171	0.0108740460251425±0.0107481636918451	0.0593548537067118±0.0583884148900547	Intergenic	Intergenic	27596	NM_001290098	283953	Hs.150849	NM_001146336	ENSG00000232258	TMEM114	-	transmembrane protein 114	protein-coding
chr16	11109698	11109764	0.003968254	2.46386718	0.0180194423975565±0.0197952691371862	0.0994121060110226±0.0388660703361453	intron (NM_015226, intron 10 of 22)	intron (NM_015226, intron 10 of 22)	71310	NM_015226	23274	Hs.35490	NM_015226	ENSG00000038532	CLEC16A	Gop-1|KIAA0350	C-type lectin domain containing 16A	protein-coding
chr16	11931620	11931695	0.003968254	-2.070136124	0.150576954292045±0.127332354833941	0.0358579485662256±0.0213856932176511	exon (NM_015659, exon 9 of 9)	exon (NM_015659, exon 9 of 9)	-8969	NR_131217	400500	Hs.24611	NR_024049	ENSG00000262117	BCAR4	-	breast cancer anti-estrogen resistance 4	ncRNA
chr16	12060235	12060298	0.031746032	2.149810389	0.0164286128290372±0.0124020161626435	0.0729051666333109±0.058857007215814	intron (NM_001192, intron 2 of 2)	intron (NM_001192, intron 2 of 2)	1200	NM_001192	608	Hs.2556	NM_001192	ENSG00000048462	TNFRSF17	BCM|BCMA|CD269|TNFRSF13A	TNF receptor superfamily member 17	protein-coding
chr16	12182402	12182460	0.011904762	-2.28434933	0.111027883867185±0.105750083757601	0.0227915779132259±0.0157310713229093	intron (NM_032167, intron 11 of 20)	intron (NM_032167, intron 11 of 20)	111840	NM_032167	92017	Hs.458401	NM_032167	ENSG00000048471	SNX29	A-388D4.1|RUNDC2A	sorting nexin 29	protein-coding
chr16	12444397	12444507	0.003968254	2.051644607	0.0137072537953922±0.0167136532308734	0.0568272998608069±0.0173499847259327	intron (NM_032167, intron 15 of 20)	intron (NM_032167, intron 15 of 20)	-369726	NR_039869	100616195		NR_039869	ENSG00000264733	MIR4718	-	microRNA 4718	ncRNA
chr16	13583967	13584023	0.01984127	2.164388676	0.0152989620492201±0.0191412110945777	0.0685816423221721±0.0449778940138911	Intergenic	Intergenic	-430019	NM_005236	2072	Hs.567265	NM_005236	ENSG00000175595	ERCC4	ERCC11|FANCQ|RAD1|XFEPS|XPF	ERCC excision repair 4, endonuclease catalytic subunit	protein-coding
chr16	13894820	13894880	0.015873016	2.151378705	0.0174051966281822±0.0163474146953405	0.0773229573528293±0.0535987201965535	Intergenic	MLT1H2|LTR|ERVL-MaLR	-119164	NM_005236	2072	Hs.567265	NM_005236	ENSG00000175595	ERCC4	ERCC11|FANCQ|RAD1|XFEPS|XPF	ERCC excision repair 4, endonuclease catalytic subunit	protein-coding
chr16	14606420	14606482	0.015873016	-2.570220699	0.059431180576012±0.0342490370102617	0.0100069293051562±0.0091391272908007	intron (NM_002582, intron 21 of 23)	intron (NM_002582, intron 21 of 23)	117666	NM_001134477	5073	Hs.253197	NM_002582	ENSG00000140694	PARN	DAN|DKCB6|PFBMFT4	poly(A)-specific ribonuclease	protein-coding
chr16	15692382	15692447	0.047619048	-2.168795026	0.064852875267189±0.0788390140153692	0.0144230423282009±0.014288493084649	intron (NM_014647, intron 26 of 26)	intron (NM_014647, intron 26 of 26)	12537	NR_106761	102465252		NR_106761	ENSG00000284184	MIR6506	hsa-mir-6506	microRNA 6506	ncRNA
chr16	16709082	16709139	0.035714286	2.153182664	0.0132153510420554±0.00890409582022708	0.0587829357640103±0.0417413894909018	Intergenic	MLT1D|LTR|ERVL-MaLR	236009	NM_001282507	101059938	Hs.634612	NM_001282507	ENSG00000214967	NPIPA7	NPIPA8	nuclear pore complex interacting protein family member A7	protein-coding
chr16	16972584	16972648	0.01984127	-2.091272433	0.0764316039278114±0.0483149099676438	0.0179364810042782±0.0122741570284314	Intergenic	Intergenic	-255745	NR_135179	102723692	Hs.737758	NR_135179	ENSG00000261448	LOC102723692	-	uncharacterized LOC102723692	ncRNA
chr16	17020715	17020775	0.031746032	-2.078202087	0.0663117984100456±0.0410620149231721	0.0157032534862809±0.0185598427861065	Intergenic	Intergenic	-207616	NR_135179	102723692	Hs.737758	NR_135179	ENSG00000261448	LOC102723692	-	uncharacterized LOC102723692	ncRNA
chr16	20260162	20260225	0.01984127	-2.031915919	0.100543192741269±0.0835417526731922	0.0245858389204642±0.0280083886648176	Intergenic	L2c|LINE|L2	78641	NM_001007242	2813	Hs.53985	NM_001502	ENSG00000169347	GP2	ZAP75	glycoprotein 2	protein-coding
chr16	20857387	20857492	0.015873016	-2.087423555	0.0480327809387727±0.0311430739063334	0.0113021385741008±0.0105865037756608	intron (NM_001144924, intron 17 of 18)	intron (NM_001144924, intron 17 of 18)	39591	NM_001199053	81691	Hs.177926	NM_030941	ENSG00000005189	REXO5	NEF-sp	RNA exonuclease 5	protein-coding
chr16	21132423	21132482	0.003968254	2.906733546	0.00827504699848142±0.00771057861184385	0.0620560967917628±0.0582753611875053	intron (NM_017539, intron 10 of 61)	intron (NM_017539, intron 10 of 61)	29714	NM_001347886	55567	Hs.526500	NM_017539	ENSG00000158486	DNAH3	DNAHC3-B|DNAHC3B|HDHC8|HEL-36|HSADHC3	dynein axonemal heavy chain 3	protein-coding
chr16	21310555	21310639	0.047619048	-2.123279122	0.0621509704386956±0.0528986877969259	0.0142651784685474±0.014041518392932	intron (NM_001888, intron 1 of 9)	intron (NM_001888, intron 1 of 9)	-1573	NR_026675	400508	Hs.578949	NM_001101368		CRYM-AS1	NCRNA00169	CRYM antisense RNA 1	ncRNA
chr16	22228065	22228121	0.007936508	2.051132801	0.01964190281825±0.0182096022463485	0.0814021838218496±0.0318873162716543	intron (NM_013302, intron 1 of 17)	intron (NM_013302, intron 1 of 17)	10494	NM_013302	29904	Hs.498892	NM_013302	ENSG00000103319	EEF2K	CaMKIII|HSU93850|eEF-2K	eukaryotic elongation factor 2 kinase	protein-coding
chr16	22727987	22728042	0.031746032	-2.266066821	0.0700537839501864±0.0613370372507886	0.0145638941292993±0.0147165965863319	Intergenic	Intergenic	-97468	NM_006043	9956	Hs.115830	NM_006043	ENSG00000122254	HS3ST2	30ST2|3OST2	heparan sulfate-glucosamine 3-sulfotransferase 2	protein-coding
chr16	24488487	24488549	0.035714286	-2.273328274	0.0539578432399673±0.03897331784005	0.011161294859532±0.0104970862625354	Intergenic	MLT1L|LTR|ERVL-MaLR	-62369	NM_006910	5930	Hs.188553	NM_006910	ENSG00000122257	RBBP6	MY038|P2P-R|PACT|RBQ-1|SNAMA	RB binding protein 6, ubiquitin ligase	protein-coding
chr16	24763106	24763186	0.03968254	2.076645611	0.0298700725190339±0.0317923405815543	0.125999521659693±0.12482127295279	intron (NM_014494, intron 3 of 24)	intron (NM_014494, intron 3 of 24)	22174	NM_014494	27327	Hs.655057	NM_014494	ENSG00000090905	TNRC6A	CAGH26|FAME6|GW1|GW182|TNRC6	trinucleotide repeat containing adaptor 6A	protein-coding
chr16	24772831	24772889	0.003968254	2.296043139	0.0132153510420554±0.00890409582022708	0.0649017728226329±0.0311076193914284	intron (NM_014494, intron 4 of 24)	intron (NM_014494, intron 4 of 24)	31888	NM_014494	27327	Hs.655057	NM_014494	ENSG00000090905	TNRC6A	CAGH26|FAME6|GW1|GW182|TNRC6	trinucleotide repeat containing adaptor 6A	protein-coding
chr16	25159883	25159940	0.007936508	2.132459623	0.020117784031473±0.0218434570948874	0.0882093156267199±0.0581865581455157	intron (NR_039998, intron 1 of 2)	PRIMA41-int|LTR|ERV1	441	NR_039998	100506655	Hs.657576	NR_039998	ENSG00000260034	LCMT1-AS2	-	LCMT1 antisense RNA 2	ncRNA
chr16	25966562	25966619	0.007936508	-2.347057715	0.0647263893459838±0.0483986258487547	0.0127217426933173±0.01442000495045	intron (NM_006040, intron 1 of 1)	L3|LINE|CR1	-69967	NR_036146	100422923		NR_036146	ENSG00000265005	MIR548W	-	microRNA 548w	ncRNA
chr16	27108259	27108351	0.003968254	2.971356464	0.015177479987899±0.0154102064065735	0.119032921400105±0.0360627020203958	Intergenic	LTR16E1|LTR|ERVL	30057	NM_001145545	162083	Hs.120831	NM_182831		C16orf82	TNT	chromosome 16 open reading frame 82	protein-coding
chr16	27372176	27372232	0.007936508	-2.02897077	0.0546035891757241±0.021319873973693	0.013379507535075±0.0140783912727308	intron (NM_001257407, intron 10 of 10)	intron (NM_001257407, intron 10 of 10)	-41291	NM_181078	50615	Hs.210546	NM_021798	ENSG00000103522	IL21R	CD360|IMD56|NILR	interleukin 21 receptor	protein-coding
chr16	28584486	28584647	0.011904762	-2.266596651	0.0779603253600626±0.0360994263647931	0.0162016804758881±0.0160430599019512	intron (NM_138414, intron 1 of 9)	intron (NM_138414, intron 1 of 9)	19326	NM_138414	112869	Hs.655476	NM_138414	ENSG00000176476	SGF29	CCDC101|STAF36|TDRD29	SAGA complex associated factor 29	protein-coding
chr16	29875494	29875584	0.015873016	-2.514001845	0.0638392911945228±0.0342098198426018	0.0111763010569262±0.0105073234343008	promoter-TSS (NM_001286586)	promoter-TSS (NM_001286586)	384	NR_015396	440356	Hs.448823	NR_015396	ENSG00000214725	CDIPTOSP	CDIPT-AS1	CDIP transferase opposite strand, pseudogene	ncRNA
chr16	30594111	30594167	0.003968254	-2.424063679	0.0508907600527668±0.0246634732675505	0.00948250452073964±0.0100175277227994	exon (NM_152458, exon 3 of 3)	exon (NM_152458, exon 3 of 3)	2879	NM_152458	146540	Hs.513509	NM_152458	ENSG00000197162	ZNF785	ZNF688	zinc finger protein 785	protein-coding
chr16	30804950	30805040	0.035714286	3.064406642	0.00827504699848142±0.00771057861184385	0.0692227402340806±0.0697657881898532	Intergenic	Intergenic	-6469	NM_001345970	23361	Hs.301094	NM_001080417	ENSG00000102870	ZNF629	ZNF|ZNF65	zinc finger protein 629	protein-coding
chr16	31165099	31165160	0.007936508	-2.208733304	0.0755466064838675±0.0532205685769516	0.0163425560745817±0.011212673966589	Intergenic	Intergenic	-3743	NM_173502	146547	Hs.256632	NM_173502	ENSG00000178226	PRSS36	-	serine protease 36	protein-coding
chr16	32768049	32768137	0.003968254	2.002075171	0.0321058897432099±0.0186958671536321	0.128608416233018±0.0542539799070584	Intergenic	Intergenic	-80643	NR_110911	729355	Hs.592038	NM_001099687	ENSG00000261509	TP53TG3B	TP53TG3E|TP53TG3F	TP53 target 3B	protein-coding
chr16	32808424	32808494	0.035714286	2.393141606	0.00827504699848142±0.00771057861184385	0.0434688225388824±0.0378048404381374	Intergenic	Intergenic	88004	NR_003083	386757	Hs.433146	NM_198857	ENSG00000214617	SLC6A10P	CT-2|CT2|SLC6A10|SLC6A10pA	solute carrier family 6 member 10, pseudogene	pseudo
chr16	32808824	32808886	0.007936508	-2.015334799	0.0725125983638121±0.0585111881228163	0.0179364810042782±0.0122741570284314	Intergenic	Intergenic	87608	NR_003083	386757	Hs.433146	NM_198857	ENSG00000214617	SLC6A10P	CT-2|CT2|SLC6A10|SLC6A10pA	solute carrier family 6 member 10, pseudogene	pseudo
chr16	34600243	34600299	0.023809524	2.69235046	0.0100020981972445±0.0103925997405988	0.064650123850484±0.0421689280749088	intron (NR_027079, intron 1 of 8)	BSR/Beta|Satellite|Satellite	2369	NR_027079	283914	Hs.385772	NR_027079	ENSG00000259841	LINC01566	-	long intergenic non-protein coding RNA 1566	ncRNA
chr16	34854174	34854243	0.031746032	2.004891126	0.0320988395340431±0.030048561188087	0.128831391807755±0.0886013136857109	Intergenic	Harlequin-int|LTR|ERV1	-112668	NR_034019	100130700	Hs.97712	NR_034018		TP53TG3HP	-	TP53 target 3 family member H, pseudogene	pseudo
chr16	46764966	46765029	0.035714286	2.05185737	0.0173005978013372±0.0201356899342627	0.0717351027924393±0.0498880959474511	intron (NM_182493, intron 4 of 12)	intron (NM_182493, intron 4 of 12)	17258	NM_182493	91807	Hs.130465	NM_182493	ENSG00000140795	MYLK3	MLCK|MLCK2|caMLCK	myosin light chain kinase 3	protein-coding
chr16	47084522	47084582	0.003968254	2.315266899	0.0127310052451829±0.0128747282225283	0.0633617963842876±0.0192831283560229	Intergenic	Intergenic	-76967	NM_005880	10294	Hs.368078	NM_005880	ENSG00000069345	DNAJA2	CPR3|DJ3|DJA2|DNAJ|DNJ3|HIRIP4|PRO3015|RDJ2	DnaJ heat shock protein family (Hsp40) member A2	protein-coding
chr16	48010558	48010736	0.003968254	-2.756482247	0.0447806383366362±0.0253739444761816	0.0066268393314802±0.00683324307643752	Intergenic	Intergenic	11047	NR_146502	105371238	Hs.743032	NR_146502		LINC02134	-	long intergenic non-protein coding RNA 2134	ncRNA
chr16	48123022	48123078	0.015873016	2.136692914	0.0122229869332729±0.0119056008085346	0.0537509328652551±0.033898783058384	intron (NM_033226, intron 23 of 28)	L2a|LINE|L2	57631	NM_033226	94160	Hs.410111	NM_033226	ENSG00000140798	ABCC12	MRP9	ATP binding cassette subfamily C member 12	protein-coding
chr16	48641471	48641529	0.023809524	2.463172105	0.00753194617545752±0.00690940423362351	0.0415332480628773±0.0339096906909309	intron (NM_153029, intron 1 of 6)	intron (NM_153029, intron 1 of 6)	2591	NM_153029	9683	Hs.511839	NM_153029	ENSG00000102921	N4BP1	-	NEDD4 binding protein 1	protein-coding
chr16	48777185	48777241	0.003968254	-2.36058714	0.0747200811948548±0.0828645148396484	0.0145488879319051±0.0085465163230933	Intergenic	Intergenic	-133122	NM_153029	9683	Hs.511839	NM_153029	ENSG00000102921	N4BP1	-	NEDD4 binding protein 1	protein-coding
chr16	48943287	48943364	0.047619048	2.331230771	0.0109955273468179±0.0115191491758582	0.0553332847554811±0.0512710664544246	Intergenic	Intergenic	-299235	NM_153029	9683	Hs.511839	NM_153029	ENSG00000102921	N4BP1	-	NEDD4 binding protein 1	protein-coding
chr16	49879854	49879928	0.035714286	2.015441011	0.0138296215530487±0.0142250602616149	0.0559137338144285±0.0392213972408491	intron (NM_001271620, intron 1 of 7)	L3|LINE|CR1	11939	NM_001271620	23090	Hs.443715	NM_015069	ENSG00000102935	ZNF423	Ebfaz|JBTS19|NPHP14|OAZ|Roaz|ZFP423|Zfp104|hOAZ	zinc finger protein 423	protein-coding
chr16	50795019	50795080	0.023809524	-2.276545769	0.0648986697626472±0.0417915354603364	0.0133945223775293±0.0141280361721861	intron (NM_015247, intron 7 of 19)	L1MC4a|LINE|L1	18834	NR_130462	100422972		NR_130462	ENSG00000264947	MIR3181	-	microRNA 3181	ncRNA
chr16	51184294	51184353	0.011904762	2.094543907	0.0213759399207695±0.0248719966052067	0.0912947415368935±0.047593978844486	5' UTR (NM_001127892, exon 1 of 3)	5' UTR (NM_001127892, exon 1 of 3)	184	NM_001127892	6299	Hs.135787	NM_002968	ENSG00000103449	SALL1	HEL-S-89|HSAL1|Sal-1|TBS|ZNF794	spalt like transcription factor 1	protein-coding
chr16	51336550	51336608	0.011904762	2.027361168	0.0196250203234198±0.0219850358886436	0.0800030674545528±0.030393276651847	Intergenic	Intergenic	-151396	NM_002968	6299	Hs.135787	NM_002968	ENSG00000103449	SALL1	HEL-S-89|HSAL1|Sal-1|TBS|ZNF794	spalt like transcription factor 1	protein-coding
chr16	52316631	52316780	0.003968254	-2.010997765	0.0813878483721348±0.0380747231174056	0.0201924454751984±0.0142266416080277	Intergenic	Intergenic	24230	NR_135281	283854	Hs.266768	NR_135281	ENSG00000260887	CASC22	LINC01373|LincRNA-ENST00000515084|TCONS_00024290	cancer susceptibility 22	ncRNA
chr16	52601347	52601414	0.003968254	-2.120989358	0.0632865200714744±0.0151773049116899	0.0145488879319051±0.0085465163230933	intron (NR_033920, intron 2 of 3)	intron (NR_033920, intron 2 of 3)	-19667	NM_001146188	27324	Hs.132574	NM_001080430	ENSG00000103460	TOX3	CAGF9|TNRC9	TOX high mobility group box family member 3	protein-coding
chr16	52891582	52891642	0.003968254	-3.090132809	0.0852164616772917±0.0288658426741484	0.0100069293051562±0.0091391272908007	Intergenic	L2c|LINE|L2	195173	NR_136518	105371267	Hs.147562	NR_136518	ENSG00000277639	LOC105371267	PR-lncRNA-1	p53-regulated lncRNA 1	ncRNA
chr16	53116969	53117030	0.007936508	2.257770027	0.015177479987899±0.0154102064065735	0.0725865525592724±0.0324267184251892	intron (NM_025134, intron 1 of 38)	intron (NM_025134, intron 1 of 38)	28097	NM_025134	80205	Hs.59159	NM_015287	ENSG00000177200	CHD9	AD013|CHD-9|CReMM|KISH2|PRIC320	chromodomain helicase DNA binding protein 9	protein-coding
chr16	53848436	53848501	0.003968254	2.560520559	0.0123434109648301±0.0120578334632858	0.0728163124212928±0.0246034815987145	intron (NR_156761, intron 2 of 4)	MIR|SINE|MIR	110401	NM_001080432	79068	Hs.528833	NM_001080432	ENSG00000140718	FTO	ALKBH9|BMIQ14|GDFD	FTO alpha-ketoglutarate dependent dioxygenase	protein-coding
chr16	53918601	53918667	0.011904762	2.525851251	0.0100020981972445±0.0103925997405988	0.0576033982968215±0.0473905977768848	intron (NM_001363891, intron 6 of 8)	intron (NM_001363891, intron 6 of 8)	-154671	NR_103838	100505692	Hs.664629	NR_103838		FTO-IT1	-	FTO intronic transcript 1	ncRNA
chr16	53984942	53985001	0.003968254	-2.303257846	0.0806621295036946±0.0326398516975597	0.0163425560745817±0.011212673966589	intron (NR_156761, intron 4 of 4)	intron (NR_156761, intron 4 of 4)	-88333	NR_103838	100505692	Hs.664629	NR_103838		FTO-IT1	-	FTO intronic transcript 1	ncRNA
chr16	54611578	54611635	0.01984127	-2.050119464	0.0731776867166575±0.0553642417115795	0.0176697832884553±0.020083114504594	Intergenic	Intergenic	-206996	NR_134923	100996345	Hs.112680	NR_134922	ENSG00000261803	LINC02140	-	long intergenic non-protein coding RNA 2140	ncRNA
chr16	54645491	54645547	0.007936508	2.470308652	0.0104948619052978±0.0106609338790061	0.0581585715605004±0.0296931379465848	Intergenic	MLT1H|LTR|ERVL-MaLR	236626	NR_134971	101927480	Hs.499208	NR_134971	ENSG00000245694	LOC101927480	-	uncharacterized LOC101927480	ncRNA
chr16	55091529	55091593	0.003968254	2.528523817	0.010616359766067±0.0103415259291997	0.0612543789646351±0.0325999876283055	Intergenic	MIRb|SINE|MIR	126450	NM_001252197	10265	Hs.435730	NM_005853	ENSG00000176842	IRX5	HMMS|IRX-2a|IRXB2	iroquois homeobox 5	protein-coding
chr16	55230193	55230289	0.015873016	2.105225224	0.0234525278797758±0.0178204393927355	0.100908000555625±0.121067174996899	Intergenic	L1MB8|LINE|L1	-128230	NM_024335	79190	Hs.369907	NM_024335	ENSG00000159387	IRX6	IRX-3|IRX7|IRXB3	iroquois homeobox 6	protein-coding
chr16	56188798	56188854	0.01984127	-2.309755208	0.0700283029906667±0.076164185506951	0.0141243347539786±0.014011506359166	intron (NR_027078, intron 2 of 4)	L1PA3|LINE|L1	36180	NR_027078	283856	Hs.707433	NR_027078	ENSG00000246379	LOC283856	-	uncharacterized LOC283856	ncRNA
chr16	56227177	56227233	0.003968254	-2.15007834	0.0794295185321734±0.0339860295524451	0.0178955008096699±0.0142519924486226	non-coding (NR_026889, exon 1 of 1)	non-coding (NR_026889, exon 1 of 1)	1232	NR_026889	26077	Hs.721567	NR_026889	ENSG00000261439	DKFZP434H168	-	uncharacterized LOC26077	ncRNA
chr16	57552323	57552384	0.011904762	2.664379474	0.012722578545581±0.0130191352423089	0.0806553689654181±0.0561957742748883	intron (NM_033212, intron 5 of 8)	intron (NM_033212, intron 5 of 8)	18129	NM_033212	92922	Hs.644611	NM_033212	ENSG00000135736	CCDC102A	-	coiled-coil domain containing 102A	protein-coding
chr16	57571075	57571159	0.011904762	-2.32178537	0.0785085002571546±0.0506866649405027	0.0157032534862809±0.0185598427861065	promoter-TSS (NM_033212)	promoter-TSS (NM_033212)	-634	NM_033212	92922	Hs.644611	NM_033212	ENSG00000135736	CCDC102A	-	coiled-coil domain containing 102A	protein-coding
chr16	58394183	58394243	0.015873016	2.372393233	0.0142087891337996±0.0150016688035938	0.0735730217830181±0.083875118970922	Intergenic	L1MA4A|LINE|L1	-32162	NM_022770	64785	Hs.47125	NM_022770	ENSG00000181938	GINS3	PSF3	GINS complex subunit 3	protein-coding
chr16	58973364	58973429	0.007936508	2.047868777	0.0185339694623365±0.0179888158242433	0.0766369782265188±0.0361829635003281	Intergenic	Intergenic	-205177	NM_002080	2806	Hs.599470	NM_002080	ENSG00000125166	GOT2	KAT4|KATIV|KYAT4|mitAAT	glutamic-oxaloacetic transaminase 2	protein-coding
chr16	63616863	63616919	0.027777778	2.090132504	0.0137160169718211±0.0167313877036621	0.0584010415351359±0.0385853002055716	Intergenic	Intergenic	1539075	NM_001330576	1009	Hs.116471	NM_001797	ENSG00000140937	CDH11	CAD11|CDHOB|ESWS|OB|OSF-4	cadherin 11	protein-coding
chr16	64897638	64897766	0.035714286	2.145324557	0.00827504699848142±0.00771057861184385	0.0366081271360902±0.0326239912642414	Intergenic	Charlie7|DNA|hAT-Charlie	258264	NM_001330576	1009	Hs.116471	NM_001797	ENSG00000140937	CDH11	CAD11|CDHOB|ESWS|OB|OSF-4	cadherin 11	protein-coding
chr16	66131443	66131538	0.015873016	2.090447813	0.0209207649304409±0.0190815736544533	0.089097405117814±0.0459760506492682	Intergenic	L2c|LINE|L2	-269103	NM_001795	1003	Hs.76206	NM_001795	ENSG00000179776	CDH5	7B4|CD144	cadherin 5	protein-coding
chr16	66587404	66587460	0.043650794	2.023231805	0.0113623383714127±0.01137983915773	0.0461871516303534±0.0374282920146257	intron (NM_001202509, intron 1 of 2)	L3|LINE|CR1	953	NM_001204099	100529251	Hs.698621	NM_001202509	ENSG00000254788	CKLF-CMTM1	-	CKLF-CMTM1 readthrough	protein-coding
chr16	67517065	67517126	0.007936508	2.364476961	0.0114883087854632±0.0131782521811631	0.0591608751241416±0.0363791563146209	intron (NM_001138, intron 2 of 3)	intron (NM_001138, intron 2 of 3)	620	NM_001138	181	Hs.104633	NM_001138	ENSG00000159723	AGRP	AGRT|ART|ASIP2	agouti related neuropeptide	protein-coding
chr16	68054990	68055047	0.007936508	-2.082953287	0.102970027168783±0.0412491707201565	0.0243040924394537±0.0270480548436774	TTS (NM_018380)	TTS (NM_018380)	-2168	NM_001271763	54920	Hs.534460	NM_017803	ENSG00000167264	DUS2	DUS2L|SMM1|URLC8	dihydrouridine synthase 2	protein-coding
chr16	70414716	70414781	0.007936508	-2.040435281	0.0949757632799332±0.0444806574156489	0.0230876945792947±0.0190258661825415	3' UTR (NM_006927, exon 7 of 7)	3' UTR (NM_006927, exon 7 of 7)	33943	NM_018332	55308	Hs.656037	NM_018332	ENSG00000168872	DDX19A	DDX19-DDX19L|DDX19L	DEAD-box helicase 19A	protein-coding
chr16	71130638	71130698	0.03968254	-2.107304496	0.0844720981490466±0.0732122818625957	0.0196043035432506±0.0179135058901405	intron (NM_001270974, intron 10 of 85)	L1MEg|LINE|L1	133957	NM_001198542	54768	Hs.351914	NM_017558	ENSG00000157423	HYDIN	CILD5|HYDIN1|HYDIN2|PPP1R31	HYDIN axonemal central pair apparatus protein	protein-coding
chr16	71140023	71140137	0.011904762	-2.234616221	0.0712013003060372±0.0381181429557181	0.0151286931309671±0.0210214217913475	intron (NM_001270974, intron 10 of 85)	L2c|LINE|L2	124545	NM_001198542	54768	Hs.351914	NM_017558	ENSG00000157423	HYDIN	CILD5|HYDIN1|HYDIN2|PPP1R31	HYDIN axonemal central pair apparatus protein	protein-coding
chr16	72107538	72107600	0.01984127	-2.187493561	0.102392309317806±0.0894107910854633	0.0224784396310271±0.0175499953591325	intron (NM_020995, intron 1 of 4)	intron (NM_020995, intron 1 of 4)	10444	NM_020995	3250	Hs.655361	NM_020995	ENSG00000261701	HPR	A-259H10.2|HP	haptoglobin-related protein	protein-coding
chr16	72276788	72276846	0.015873016	-2.239772667	0.0739917099341245±0.0566933413260058	0.0156655016909037±0.0122205332621667	Intergenic	Intergenic	-70468	NM_001160213	83449	Hs.714939	NM_031293	ENSG00000118557	PMFBP1	SPGF31|STAP	polyamine modulated factor 1 binding protein 1	protein-coding
chr16	72729348	72729439	0.007936508	-2.029669188	0.1420679807239±0.0638288054760373	0.0347940433974772±0.0341944923180758	Intergenic	L1PA4|LINE|L1	-30525	NR_159371	101927957	Hs.637253	NR_126330	ENSG00000261008	LINC01572	-	long intergenic non-protein coding RNA 1572	ncRNA
chr16	73515977	73516056	0.01984127	2.128717794	0.0296563194798733±0.0262025178099279	0.129695575265276±0.0814216917442196	Intergenic	Intergenic	95313	NR_038234	100506172	Hs.434230	NR_038234	ENSG00000258779	LINC01568	-	long intergenic non-protein coding RNA 1568	ncRNA
chr16	74116724	74116783	0.023809524	2.606966934	0.00827504699848142±0.00771057861184385	0.0504133681409136±0.041131862690494	Intergenic	L3|LINE|CR1	132666	NR_104657	101928035	Hs.39557	NR_104657	ENSG00000261404	LOC101928035	-	uncharacterized LOC101928035	ncRNA
chr16	75491286	75491346	0.003968254	-2.299479945	0.0819216590866905±0.0355370028931567	0.016641263648804±0.0165937825158581	intron (NM_001304998, intron 1 of 2)	intron (NM_001304998, intron 1 of 2)	7025	NM_001304997	124491	Hs.487510	NM_145254	ENSG00000166822	TMEM170A	TMEM170	transmembrane protein 170A	protein-coding
chr16	75564155	75564228	0.007936508	2.026214361	0.0269313754300533±0.0195240881527321	0.109700810066458±0.0501553854089545	exon (NM_024533, exon 3 of 3)	exon (NM_024533, exon 3 of 3)	4876	NM_024533	23563	Hs.745424	NM_012126	ENSG00000135702	CHST5	I-GlcNAc-6-ST|I-GlcNAc6ST|glcNAc6ST-3|gn6st-3|hIGn6ST	carbohydrate sulfotransferase 5	protein-coding
chr16	75800581	75800680	0.007936508	2.062660674	0.0216107935211313±0.01909399838465	0.0902803944169543±0.0485988184765936	Intergenic	Intergenic	-40243	NM_001355613	105371346		NM_001355613	ENSG00000283755	CPHXL	-	cytoplasmic polyadenylated homeobox like	protein-coding
chr16	78633596	78633663	0.035714286	2.459507722	0.0128361746728833±0.0121719532011058	0.0706026849429865±0.0564308317757673	intron (NM_001291997, intron 7 of 7)	intron (NM_001291997, intron 7 of 7)	500079	NR_120436	51741	Hs.461453	NM_016373	ENSG00000186153	WWOX	D16S432E|EIEE28|FOR|FRA16D|HHCMA56|PRO0128|SCAR12|SDR41C1|WOX1	WW domain containing oxidoreductase	protein-coding
chr16	79472382	79472443	0.007936508	2.042082448	0.0285134829958096±0.0224771424297044	0.117429805430849±0.042792033266596	Intergenic	MIRb|SINE|MIR	162221	NM_001031804	4094	Hs.134859	NM_005360	ENSG00000178573	MAF	AYGRP|CCA4|CTRCT21|c-MAF	MAF bZIP transcription factor	protein-coding
chr16	80064614	80064731	0.011904762	2.123286985	0.0128361746728833±0.0121719532011058	0.0559253473644758±0.0313709435927165	Intergenic	Intergenic	235527	NR_104661	101928248	Hs.659802	NR_104660	ENSG00000260876	LINC01229	-	long intergenic non-protein coding RNA 1229	ncRNA
chr16	81040833	81040898	0.003968254	2.416635329	0.0142087891337996±0.0150016688035938	0.075864184140304±0.0477344323170362	promoter-TSS (NR_147838)	promoter-TSS (NR_147838)	-342	NR_147840	56942	Hs.55028	NM_020188	ENSG00000103121	CMC2	2310061C15Rik|C16orf61|DC13	C-X9-C motif containing 2	protein-coding
chr16	81531592	81531651	0.015873016	2.181563323	0.0223229161514249±0.0341566764938678	0.101266762444761±0.0580752497151881	intron (NM_030629, intron 1 of 20)	intron (NM_030629, intron 1 of 20)	2663	NM_030629	80790	Hs.594095	NM_030629	ENSG00000153815	CMIP	TCMIP	c-Maf inducing protein	protein-coding
chr16	82155908	82155968	0.01984127	-2.148223586	0.0776271596085819±0.0476960655139898	0.0175119278263517±0.0115793997323592	Intergenic	Intergenic	47891	NM_005792	10200	Hs.344400	NM_005792	ENSG00000135698	MPHOSPH6	MPP|MPP-6|MPP6	M-phase phosphoprotein 6	protein-coding
chr16	82356624	82356683	0.007936508	2.178126229	0.0181547941309129±0.0153778483882008	0.0821623131952195±0.0643371176251182	Intergenic	L1M2|LINE|L1	-152825	NM_005792	10200	Hs.344400	NM_005792	ENSG00000135698	MPHOSPH6	MPP|MPP-6|MPP6	M-phase phosphoprotein 6	protein-coding
chr16	82431221	82431324	0.031746032	-2.201295325	0.131637975025178±0.0917475347300952	0.0286236670049072±0.0386747635672428	Intergenic	Intergenic	-227444	NM_005792	10200	Hs.344400	NM_005792	ENSG00000135698	MPHOSPH6	MPP|MPP-6|MPP6	M-phase phosphoprotein 6	protein-coding
chr16	82577331	82577391	0.043650794	2.067265446	0.0100020981972445±0.0103925997405988	0.0419179487407961±0.0498897278956441	Intergenic	L2a|LINE|L2	-83213	NM_001220492	1012	Hs.654386	NM_001257	ENSG00000140945	CDH13	CDHH|P105	cadherin 13	protein-coding
chr16	82796372	82796458	0.011904762	2.036176541	0.015813489114±0.0173675035233377	0.0648601456119461±0.0381387382474065	intron (NM_001220488, intron 2 of 14)	intron (NM_001220488, intron 2 of 14)	-10509	NR_110938	101928446	Hs.684007	NR_110938	ENSG00000260862	LOC101928446	-	uncharacterized LOC101928446	ncRNA
chr16	83506944	83507000	0.043650794	-2.078684497	0.0615210725745818±0.0539642931994229	0.0145638941292993±0.0147165965863319	intron (NM_001220490, intron 5 of 12)	intron (NM_001220490, intron 5 of 12)	-34979	NR_036147	100422853		NR_036147	ENSG00000263785	MIR3182	mir-3182	microRNA 3182	ncRNA
chr16	83601154	83601214	0.011904762	2.121517155	0.021376800875486±0.0204994481155477	0.0930214300537401±0.0907416455733493	intron (NM_001220490, intron 6 of 12)	intron (NM_001220490, intron 6 of 12)	59233	NR_036147	100422853		NR_036147	ENSG00000263785	MIR3182	mir-3182	microRNA 3182	ncRNA
chr16	85528846	85528903	0.007936508	-2.260751812	0.085958999143577±0.0377024387742871	0.0179364810042782±0.0122741570284314	Intergenic	Intergenic	-116140	NM_001134473	23199	Hs.461647	NM_014615	ENSG00000131149	GSE1	CRHSP24|KIAA0182	Gse1 coiled-coil protein	protein-coding
chr16	85846231	85846294	0.01984127	2.676050628	0.0109955273468179±0.0115191491758582	0.0702728507769739±0.0494927574949092	Intergenic	Intergenic	12962	NM_001318797	1327	Hs.433419	NM_001861	ENSG00000131143	COX4I1	COX IV-1|COX4|COX4-1|COXIV|COXIV-1	cytochrome c oxidase subunit 4I1	protein-coding
chr16	86605580	86605640	0.007936508	2.176690807	0.0202561183004997±0.0265124742165263	0.0915810142605911±0.026918042387376	Intergenic	Intergenic	-4243	NR_125795	103752587	Hs.609366	NR_125795	ENSG00000260944	FOXC2-AS1	ODRUL	FOXC2 antisense RNA 1	ncRNA
chr16	89237435	89237496	0.003968254	2.020393211	0.0251964684306465±0.0239743686629775	0.102220648861812±0.0209557101878577	promoter-TSS (NM_004933)	promoter-TSS (NM_004933)	-690	NM_004933	1013	Hs.148090	NM_004933	ENSG00000129910	CDH15	CDH14|CDH3|CDHM|MCAD|MRD3	cadherin 15	protein-coding
chr16	89298099	89298157	0.027777778	2.009510859	0.0251795701363681±0.0218314090854214	0.101384451708985±0.0681011049960609	non-coding (NR_037705, exon 6 of 6)	non-coding (NR_037705, exon 6 of 6)	14017	NM_001201407	197320	Hs.647385	NM_182531	ENSG00000170100	ZNF778	-	zinc finger protein 778	protein-coding
chr17	1778441	1778502	0.035714286	-2.206179674	0.046177146174515±0.0306441691197901	0.0100069293051562±0.0091391272908007	intron (NM_001355120, intron 6 of 16)	intron (NM_001355120, intron 6 of 16)	45173	NM_002945	6117	Hs.461925	NM_002945	ENSG00000132383	RPA1	HSSB|MST075|REPA1|RF-A|RP-A|RPA70	replication protein A1	protein-coding
chr17	2770921	2771001	0.015873016	-2.106153392	0.098383303821649±0.053877239142281	0.022851044503505±0.0218634081130772	intron (NM_001100398, intron 2 of 23)	MLT1K|LTR|ERVL-MaLR	71229	NM_001100398	23108	Hs.499659	NM_015085	ENSG00000132359	RAP1GAP2	GARNL4|RAP1GA3	RAP1 GTPase activating protein 2	protein-coding
chr17	4870814	4870940	0.031746032	-2.710827695	0.0879407159784986±0.0684438172193114	0.0134322741729064±0.0141965332710199	TTS (NM_001171168)	TTS (NM_001171168)	235	NM_004890	9552	Hs.90436	NM_004890	ENSG00000091640	SPAG7	ACRP|FSA-1	sperm associated antigen 7	protein-coding
chr17	5076011	5076077	0.047619048	-2.048765498	0.0596755934925582±0.0471013106283068	0.0144230423282009±0.014288493084649	intron (NM_004505, intron 29 of 29)	intron (NM_004505, intron 29 of 29)	19119	NM_032530	84622	Hs.658402	NM_032530	ENSG00000180626	ZNF594	-	zinc finger protein 594	protein-coding
chr17	5568364	5568421	0.015873016	2.49530298	0.012722578545581±0.0130191352423089	0.0717358396466296±0.0498543405161322	Intergenic	Intergenic	-80564	NM_014922	22861	Hs.652273	NM_014922	ENSG00000091592	NLRP1	AIADK|CARD7|CIDED|CLR17.1|DEFCAP|DEFCAP-L/S|MSPC|NAC|NALP1|PP1044|SLEV1|VAMAS1	NLR family pyrin domain containing 1	protein-coding
chr17	5761172	5761228	0.035714286	2.234785761	0.0143851466201831±0.0167359824555149	0.0677098482691292±0.0592510353243495	intron (NR_040000, intron 2 of 3)	intron (NR_040000, intron 2 of 3)	85646	NR_040000	339166	Hs.736088	NR_040000	ENSG00000284837	LOC339166	-	uncharacterized LOC339166	ncRNA
chr17	5922294	5922387	0.003968254	-2.217310619	0.0683110354313931±0.0418468727855039	0.0146897316464739±0.0147371203350704	Intergenic	LTR16E2|LTR|ERVL	-51593	NM_015253	23302	Hs.370166	NM_015253	ENSG00000179314	WSCD1	-	WSC domain containing 1	protein-coding
chr17	7359001	7359057	0.003968254	-2.235861852	0.132147742700442±0.0710085136953931	0.0280542243390948±0.0252060292106783	intron (NM_000747, intron 9 of 10)	intron (NM_000747, intron 9 of 10)	10649	NM_000747	1140	Hs.330386	NM_000747	ENSG00000170175	CHRNB1	ACHRB|CHRNB|CMS1D|CMS2A|CMS2C|SCCMS	cholinergic receptor nicotinic beta 1 subunit	protein-coding
chr17	8182617	8182673	0.023809524	2.055871687	0.0178979691246566±0.0130864182889434	0.0744188234219685±0.0481438985553007	Intergenic	Intergenic	-9343	NM_001330127	29098	Hs.408233	NM_016492	ENSG00000108961	RANGRF	HSPC165|HSPC236|MOG1|RANGNRF	RAN guanine nucleotide release factor	protein-coding
chr17	8814455	8814512	0.011904762	2.326129885	0.0129576650810826±0.0144657642869915	0.0649772937885312±0.0369848278369253	intron (NM_001251852, intron 1 of 17)	intron (NM_001251852, intron 1 of 17)	1350	NM_014308	23533	Hs.278901	NM_014308	ENSG00000141506	PIK3R5	F730038I15Rik|FOAP-2|P101-PI3K|p101	phosphoinositide-3-kinase regulatory subunit 5	protein-coding
chr17	9225182	9225251	0.043650794	2.297471912	0.0164277429321498±0.0149373833861592	0.0807580563652792±0.0779607794038673	intron (NM_004853, intron 7 of 7)	HAL1|LINE|L1	-142782	NR_110828	101928266	Hs.639880	NR_110828	ENSG00000262966	LOC101928266	-	uncharacterized LOC101928266	ncRNA
chr17	10223850	10223906	0.015873016	-2.08388556	0.0973462935083114±0.0681204023806322	0.0229618755757753±0.014540692950355	intron (NM_003802, intron 24 of 40)	intron (NM_003802, intron 24 of 40)	52445	NM_003802	8735	Hs.711142	NM_003802	ENSG00000006788	MYH13	MyHC-IIL|MyHC-eo	myosin heavy chain 13	protein-coding
chr17	10382794	10382854	0.031746032	-2.05249978	0.0684476868271902±0.0501450511596974	0.0165004115366853±0.0198855356181198	intron (NR_125367, intron 2 of 10)	L2a|LINE|L2	-9948	NM_017533	4622	Hs.711141	NM_017533	ENSG00000264424	MYH4	MYH2B|MyHC-2B|MyHC-IIb	myosin heavy chain 4	protein-coding
chr17	10991158	10991315	0.003968254	-2.773818692	0.0684389693241046±0.0409966815931092	0.0100069293051562±0.0091391272908007	Intergenic	MSTA|LTR|ERVL-MaLR	-153293	NM_207386	388336	Hs.592124	NM_175903	ENSG00000188803	SHISA6	-	shisa family member 6	protein-coding
chr17	11105014	11105076	0.003968254	2.230723267	0.0186563210153951±0.0152502170291435	0.0875670302446992±0.0331346016836486	Intergenic	Intergenic	-39485	NM_207386	388336	Hs.592124	NM_175903	ENSG00000188803	SHISA6	-	shisa family member 6	protein-coding
chr17	13090549	13090612	0.015873016	2.090920791	0.012044698533599±0.00951582030533704	0.0513128115179767±0.0389066375183698	Intergenic	L2|LINE|L2	119496	NR_146885	105371541		NR_146885	ENSG00000234634	LINC02093	-	long intergenic non-protein coding RNA 2093	ncRNA
chr17	13158892	13159009	0.035714286	-2.108537962	0.048740928860462±0.0419365274817001	0.0113021385741008±0.0105865037756608	Intergenic	Intergenic	51126	NR_146885	105371541		NR_146885	ENSG00000234634	LINC02093	-	long intergenic non-protein coding RNA 2093	ncRNA
chr17	13368438	13368504	0.01984127	2.259486992	0.0152989620492201±0.0191412110945777	0.0732546717528075±0.047534708252823	Intergenic	Intergenic	78492	NR_031679	100302287		NR_031679	ENSG00000221698	MIR548H3	MIR548H-3|MIRN548H3|hsa-mir-548h-3	microRNA 548h-3	ncRNA
chr17	13378465	13378526	0.007936508	2.10789809	0.0238317112599748±0.0139320329379476	0.102729643564507±0.103746068541628	Intergenic	Intergenic	68467	NR_031679	100302287		NR_031679	ENSG00000221698	MIR548H3	MIR548H-3|MIRN548H3|hsa-mir-548h-3	microRNA 548h-3	ncRNA
chr17	13675397	13675467	0.035714286	-2.438626586	0.0856088130095677±0.0941907207834645	0.0157913305630184±0.0170815182360867	Intergenic	Intergenic	-170186	NM_006042	9955	Hs.462270	NM_006042	ENSG00000153976	HS3ST3A1	3-OST-3A|3OST3A1	heparan sulfate-glucosamine 3-sulfotransferase 3A1	protein-coding
chr17	14083109	14083165	0.011904762	2.185586905	0.0128361746728833±0.0121719532011058	0.0583932751686689±0.0317834449233768	intron (NM_001303, intron 5 of 6)	intron (NM_001303, intron 5 of 6)	57042	NM_001348781	146822	Hs.447556	NM_001007530	ENSG00000223510	CDRT15	-	CMT1A duplicated region transcript 15	protein-coding
chr17	14393229	14393290	0.043650794	-2.135504064	0.084502242653482±0.0767885209646078	0.0192316902732228±0.0202829146143682	Intergenic	Intergenic	186203	NR_026880	84815	Hs.597458	NM_032729	ENSG00000266709	MGC12916	-	uncharacterized protein MGC12916	ncRNA
chr17	15542002	15542066	0.015873016	2.106359311	0.01964190281825±0.0182096022463485	0.0845786779130689±0.0700842192462774	intron (NM_001348119, intron 8 of 11)	(GGGA)n|Simple_repeat|Simple_repeat	-19016	NM_001282540	374286	Hs.548021	NM_006382	ENSG00000241322	CDRT1	C170RF1|C17ORF1|C17ORF1A|FBXW10B|FBXW10P1|HREP|SM25H2	CMT1A duplicated region transcript 1	protein-coding
chr17	15577193	15577254	0.007936508	-2.302209928	0.0813821240810471±0.0364309823460388	0.0165004115366853±0.0198855356181198	intron (NM_001348119, intron 6 of 11)	intron (NM_001348119, intron 6 of 11)	9041	NM_006470	10626	Hs.123534	NM_006470	ENSG00000221926	TRIM16	EBBP	tripartite motif containing 16	protein-coding
chr17	16854766	16854822	0.015873016	-2.470896868	0.0619601078974442±0.03865595329629	0.0111763010569262±0.0105073234343008	intron (NM_012452, intron 2 of 4)	L1MC5|LINE|L1	-18304	NR_147084	96597		NR_147084		TBC1D27P	TBC1D27	TBC1 domain family member 27, pseudogene	pseudo
chr17	17191758	17191831	0.011904762	2.495332776	0.0155558028549245±0.0172115188452231	0.0877126930413057±0.0481783914693132	Intergenic	Intergenic	-7178	NM_001316356	8533	Hs.6076	NM_003653	ENSG00000141030	COPS3	CSN3|SGN3	COP9 signalosome subunit 3	protein-coding
chr17	17293909	17293971	0.015873016	-2.738587654	0.0641276734723609±0.0443692594395395	0.0096083420379143±0.0101268917241625	Intergenic	MER97d|DNA|hAT-Tip100	-86374	NM_018019	55090	Hs.244595	NM_018019	ENSG00000141026	MED9	MED25	mediator complex subunit 9	protein-coding
chr17	18674701	18674773	0.007936508	2.607764118	0.0347128239498845±0.0307784091902856	0.211594885875171±0.127563252666885	intron (NM_001267585, intron 11 of 13)	intron (NM_001267585, intron 11 of 13)	-9571	NM_001316923	51030	Hs.87295	NM_016078	ENSG00000171928	TVP23B	CGI-148|FAM18B|FAM18B1|NPD008|YDR084C	trans-golgi network vesicle protein 23 homolog B	protein-coding
chr17	18834635	18834707	0.03968254	2.136841535	0.010616359766067±0.0103415259291997	0.0466905538458705±0.0388463443254349	TTS (NM_001353104)	TTS (NM_001353104)	-19318	NM_001282417	125206	Hs.462418	NM_152351	ENSG00000154025	SLC5A10	SGLT-5|SGLT5	solute carrier family 5 member 10	protein-coding
chr17	20780157	20780215	0.003968254	2.239187314	0.010616359766067±0.0103415259291997	0.0501231290201963±0.0179385163502487	intron (NR_104185, intron 1 of 2)	L1M4b|LINE|L1	8346	NR_104185	440416	Hs.661076	NR_104185	ENSG00000233098	CCDC144NL-AS1	-	CCDC144NL antisense RNA 1	ncRNA
chr17	20810374	20810435	0.007936508	2.699766891	0.0132144900873389±0.0166629588568881	0.0858541365589119±0.0490552248559277	intron (NR_160710, intron 3 of 4)	intron (NR_160710, intron 3 of 4)	-10952	NM_001004306	339184	Hs.674830	NM_001004306	ENSG00000205212	CCDC144NL	-	coiled-coil domain containing 144 family, N-terminal like	protein-coding
chr17	21132251	21132308	0.003968254	2.237775747	0.0198837750514683±0.0112071515916308	0.0937856655652357±0.0379292561131356	Intergenic	Intergenic	-14372	NM_003876	8834	Hs.592945	NM_003876	ENSG00000178307	TMEM11	C17orf35|PM1|PMI	transmembrane protein 11	protein-coding
chr17	21427368	21427426	0.035714286	-2.114542236	0.0489442037948311±0.0451228224018888	0.0113021385741008±0.0105865037756608	Intergenic	Intergenic	27544	NR_160801	339263	Hs.514016	NM_001113434	ENSG00000212719	LINC02693	C17orf51	long intergenic non-protein coding RNA 2693	ncRNA
chr17	21730010	21730095	0.027777778	-2.19486862	0.128219767016132±0.0861071461001823	0.0280048784700995±0.0370218736835085	intron (NR_144546, intron 1 of 1)	CpG	452	NR_144546	23666	Hs.499916	NR_144546	ENSG00000263563	UBBP4	-	ubiquitin B pseudogene 4	pseudo
chr17	21736465	21736523	0.01984127	-2.067957758	0.0685860666725387±0.0467057898147619	0.0163575622719759±0.0164070728943171	Intergenic	Intergenic	6893	NR_144546	23666	Hs.499916	NR_144546	ENSG00000263563	UBBP4	-	ubiquitin B pseudogene 4	pseudo
chr17	25849914	25850018	0.015873016	2.268636725	0.0117943653684904±0.0155701795501137	0.0568332223728358±0.0432340425472971	intron (NM_014238, intron 2 of 20)	intron (NM_014238, intron 2 of 20)	50976	NM_014238	8844	Hs.133534	NM_014238	ENSG00000141068	KSR1	KSR|RSU2	kinase suppressor of ras 1	protein-coding
chr17	26374742	26374799	0.023809524	2.097100357	0.0119722185961435±0.0112365787398597	0.0512229692019914±0.060211401219954	intron (NM_016231, intron 1 of 10)	intron (NM_016231, intron 1 of 10)	5068	NM_016231	51701	Hs.208759	NM_016231	ENSG00000087095	NLK	-	nemo like kinase	protein-coding
chr17	27719921	27719978	0.035714286	-2.034539562	0.0596671025147094±0.042170402547783	0.0145638941292993±0.0147165965863319	intron (NM_025142, intron 1 of 17)	intron (NM_025142, intron 1 of 17)	2007	NM_025142	57551	Hs.597434	NM_020791	ENSG00000160551	TAOK1	KFC-B|MAP3K16|MARKK|PSK-2|PSK2|TAO1|hKFC-B|hTAOK1	TAO kinase 1	protein-coding
chr17	28443852	28443915	0.003968254	-2.505311118	0.094484397125741±0.070068155733183	0.016641263648804±0.0165937825158581	promoter-TSS (NM_032141)	promoter-TSS (NM_032141)	50	NM_032141	84081	Hs.462663	NM_032141	ENSG00000126653	NSRP1	CCDC55|HSPC095|NSrp70	nuclear speckle splicing regulatory protein 1	protein-coding
chr17	28973901	28974077	0.003968254	2.84867886	0.0177843809381698±0.0176220896699388	0.128108084385329±0.0577554194460578	Intergenic	Intergenic	22653	NR_033420	6459	Hs.684860	NR_033420		SH3GL1P2	CNSA-P2|SH3GLP2	SH3 domain containing GRB2 like 1, endophilin A2 pseudogene 2	pseudo
chr17	30027842	30027949	0.003968254	2.049472098	0.0291275456944436±0.0244463226732868	0.120574777479243±0.0398463097005022	Intergenic	Intergenic	125466	NR_029856	100126356		NR_029856	ENSG00000283978	MIR365B	MIR365-2|MIRN365-2|hsa-mir-365b|mir-365b	microRNA 365b	ncRNA
chr17	30662319	30662376	0.007936508	2.547999622	0.0109955273468179±0.0115191491758582	0.0643043537853662±0.055826927637165	exon (NM_022344, exon 6 of 10)	exon (NM_022344, exon 6 of 10)	6844	NM_022344	64149	Hs.655257	NM_022344	ENSG00000108666	C17orf75	NJMU-R1|SRI2	chromosome 17 open reading frame 75	protein-coding
chr17	31272548	31272604	0.023809524	2.059069765	0.0180194423975565±0.0197952691371862	0.0750901739194159±0.0519691542646173	Intergenic	L2c|LINE|L2	17405	NM_015544	26022	Hs.3447	NM_015544	ENSG00000006042	TMEM98	TADA1	transmembrane protein 98	protein-coding
chr17	32020842	32020901	0.023809524	2.121495891	0.0224590809996104±0.0243383305023463	0.0977295457736218±0.0596758478297056	intron (NM_001094, intron 1 of 9)	intron (NM_001094, intron 1 of 9)	-160093	NR_037584	100506677	Hs.652571	NR_037584	ENSG00000265544	AA06	AA02|AA04|AA05	uncharacterized LOC100506677	pseudo
chr17	32781305	32781367	0.007936508	-2.12537949	0.0781945554922181±0.0438181599848241	0.0179214661618239±0.0122239567034218	Intergenic	Intergenic	-91084	NM_002981	6346	Hs.72918	NM_002981	ENSG00000108702	CCL1	I-309|P500|SCYA1|SISe|TCA3	C-C motif chemokine ligand 1	protein-coding
chr17	32999520	32999597	0.01984127	-2.199687263	0.0802420286596412±0.0584871806760856	0.0174674718797518±0.017135582915344	Intergenic	Intergenic	91791	NM_001304438	124842	Hs.310482	NM_207313	ENSG00000181291	TMEM132E	DFNB99	transmembrane protein 132E	protein-coding
chr17	35178662	35178717	0.031746032	-2.096350606	0.102051021255014±0.0912721572683659	0.023864533064133±0.0268708923355082	Intergenic	Intergenic	115270	NR_135671	102723471	Hs.567930	NR_135668	ENSG00000277268	LHX1-DT	-	LHX1 divergent transcript	ncRNA
chr17	38754946	38755066	0.007936508	2.188797054	0.0192750457070823±0.026578713875512	0.0878797846803056±0.0377652555937164	Intergenic	Intergenic	-33282	NM_001301714	1236	Hs.370036	NM_001838	ENSG00000126353	CCR7	BLR2|CC-CKR-7|CCR-7|CD197|CDw197|CMKBR7|EBI1	C-C motif chemokine receptor 7	protein-coding
chr17	38757335	38757398	0.03968254	2.201583714	0.0109955273468179±0.0115191491758582	0.0505776677311142±0.0450013526648782	Intergenic	L1ME4a|LINE|L1	-35643	NM_001301714	1236	Hs.370036	NM_001838	ENSG00000126353	CCR7	BLR2|CC-CKR-7|CCR-7|CD197|CDw197|CMKBR7|EBI1	C-C motif chemokine receptor 7	protein-coding
chr17	39206470	39206526	0.007936508	-2.156677696	0.0636065568408025±0.0345230109214246	0.0142651784685474±0.014041518392932	Intergenic	MER11C|LTR|ERVK	-2930	NM_001123387	81872	Hs.528921	NM_030977	ENSG00000212725	KRTAP2-1	KAP2.1A|KRTAP2.1A	keratin associated protein 2-1	protein-coding
chr17	39645526	39645582	0.003968254	2.609643196	0.0109955273468179±0.0115191491758582	0.0671114995524097±0.0689355296230434	intron (NM_003771, intron 1 of 6)	intron (NM_003771, intron 1 of 6)	562	NM_003771	8689	Hs.248189	NM_003771	ENSG00000126337	KRT36	HA6|KRTHA6|hHa6	keratin 36	protein-coding
chr17	39682171	39682232	0.023809524	-2.834370967	0.0713725989732901±0.0533813889190637	0.0100069293051562±0.0091391272908007	intron (NM_002276, intron 1 of 5)	intron (NM_002276, intron 1 of 5)	2358	NM_002276	3880	Hs.654568	NM_002276	ENSG00000171345	KRT19	CK19|K19|K1CS	keratin 19	protein-coding
chr17	39929426	39929481	0.01984127	-2.16083666	0.064496111009569±0.0722088475237912	0.0144230423282009±0.014288493084649	intron (NM_001352776, intron 1 of 15)	intron (NM_001352776, intron 1 of 15)	12893	NM_001352777	3728	Hs.514174	NM_002230	ENSG00000173801	JUP	CTNNG|DP3|DPIII|PDGB|PKGB	junction plakoglobin	protein-coding
chr17	41256162	41256255	0.003968254	-2.509830243	0.081162291816508±0.0309852931852238	0.0142501722711532±0.0140379875263359	exon (NM_007297, exon 5 of 22)	exon (NM_007297, exon 5 of 22)	19923	NM_007298	672	Hs.194143	NM_007294	ENSG00000012048	BRCA1	BRCAI|BRCC1|BROVCA1|FANCS|IRIS|PNCA4|PPP1R53|PSCP|RNF53	BRCA1 DNA repair associated	protein-coding
chr17	41415985	41416092	0.003968254	-2.262097926	0.0915045756832299±0.0244518761503568	0.0190758317161997±0.0202760195828984	Intergenic	LTR13|LTR|ERVK	-34977	NR_047479	100874261	Hs.546898	NM_001363254	ENSG00000236383	CCDC200	LINC00854|TMEM106A-AS1	coiled-coil domain containing 200	protein-coding
chr17	43209775	43209941	0.031746032	-2.317757704	0.0443980817443309±0.046198959904705	0.00890532174355174±0.00840891052207856	promoter-TSS (NM_001321352)	promoter-TSS (NM_001321352)	24	NM_133373	113026	Hs.380094	NM_133373	ENSG00000161714	PLCD3	PLC-delta-3	phospholipase C delta 3	protein-coding
chr17	43340029	43340087	0.035714286	2.19675478	0.0314925049285521±0.0187942550502745	0.144376426367077±0.109443905528378	promoter-TSS (NM_152343)	promoter-TSS (NM_152343)	-597	NM_152343	124783	Hs.412719	NM_152343	ENSG00000184361	SPATA32	AEP2|C17orf46|TEX34|VAD1.2	spermatogenesis associated 32	protein-coding
chr17	44750599	44750674	0.031746032	2.465741358	0.0137160169718211±0.0167313877036621	0.075768750269067±0.0569442612211093	intron (NR_040116, intron 7 of 19)	intron (NR_040116, intron 7 of 19)	82537	NR_033799	728806	Hs.735097	NR_033799		NSFP1	NSFP	N-ethylmaleimide-sensitive factor pseudogene 1	pseudo
chr17	45147898	45147968	0.047619048	2.155123065	0.010616359766067±0.0103415259291997	0.0472859713047077±0.0368260677997494	Intergenic	Intergenic	-10418	NM_001363805	100506084	Hs.559259	NM_001039083	ENSG00000228696	ARL17B	ARL17|ARL17A	ADP ribosylation factor like GTPase 17B	protein-coding
chr17	45589048	45589180	0.047619048	-2.009650034	0.0899500096167125±0.0756666110336883	0.0223375878299287±0.0172734507734495	Intergenic	Intergenic	-11185	NM_001330257	9520	Hs.443837	NM_006310	ENSG00000141279	NPEPPS	AAP-S|MP100|PSA	aminopeptidase puromycin sensitive	protein-coding
chr17	47439946	47440005	0.027777778	-2.047277169	0.130454995499721±0.0863538130334167	0.0315623169686567±0.0352359600352619	promoter-TSS (NM_001145365)	promoter-TSS (NM_001145365)	-141	NM_014897	22834	Hs.463375	NM_014897	ENSG00000198740	ZNF652	-	zinc finger protein 652	protein-coding
chr17	47799696	47799792	0.003968254	2.920476368	0.010252426523794±0.0112263805402515	0.0776207176935792±0.0758567079128244	intron (NM_030802, intron 3 of 7)	intron (NM_030802, intron 3 of 7)	-14418	NM_001278784	10237	Hs.154073	NM_005827	ENSG00000121073	SLC35B1	UGTREL1	solute carrier family 35 member B1	protein-coding
chr17	48183963	48184107	0.003968254	2.12739769	0.0382897572733066±0.0239274047812196	0.167298917362749±0.0467435442814258	TTS (NM_001199900)	TTS (NM_001199900)	10976	NM_001199899	5164	Hs.256667	NM_002611	ENSG00000005882	PDK2	PDHK2|PDKII	pyruvate dehydrogenase kinase 2	protein-coding
chr17	49348141	49348237	0.031746032	2.086062507	0.0185359237534093±0.0206013779412901	0.078701248447099±0.0627674868726222	intron (NM_016001, intron 4 of 13)	MLT1J1|LTR|ERVL-MaLR	10282	NM_016001	51096	Hs.709327	NM_016001	ENSG00000011260	UTP18	CGI-48|WDR50	UTP18 small subunit processome component	protein-coding
chr17	50114113	50114182	0.007936508	-2.487880367	0.0916740883540831±0.0603675784792824	0.0163425560745817±0.011212673966589	intron (NM_001082533, intron 3 of 9)	MIRb|SINE|MIR	121926	NM_020178	56934	Hs.463466	NM_020178	ENSG00000154975	CA10	CA-RPX|CARPX|HUCEP-15	carbonic anhydrase 10	protein-coding
chr17	50165403	50165463	0.047619048	2.024887479	0.0208535685007864±0.0248458428920335	0.0848657105745929±0.0635023165920871	intron (NM_001082533, intron 2 of 9)	L1PA13|LINE|L1	70641	NM_020178	56934	Hs.463466	NM_020178	ENSG00000154975	CA10	CA-RPX|CARPX|HUCEP-15	carbonic anhydrase 10	protein-coding
chr17	51075674	51075732	0.003968254	2.057731272	0.0248083278859075±0.025613601145173	0.103284780056546±0.0578426494920306	Intergenic	L1MA1|LINE|L1	12838	NM_001243552	100506650	Hs.146556	NM_001243552		C17orf112	-	chromosome 17 open reading frame 112	protein-coding
chr17	51533151	51533255	0.015873016	2.630396962	0.0233380781432799±0.0214298540615896	0.144508527471391±0.123412628686078	Intergenic	LTR7|LTR|ERV1	-367085	NM_032559	84643	Hs.226805	NM_032559	ENSG00000141200	KIF2B	-	kinesin family member 2B	protein-coding
chr17	52226311	52226372	0.01984127	2.238176005	0.0104948619052978±0.0106609338790061	0.0495147785995034±0.0452809377669082	Intergenic	L1PA15|LINE|L1	326054	NM_032559	84643	Hs.226805	NM_032559	ENSG00000141200	KIF2B	-	kinesin family member 2B	protein-coding
chr17	52247774	52247847	0.007936508	-2.089861825	0.0701710359491467±0.0358305833363498	0.0164833997891505±0.0164082986558836	Intergenic	Intergenic	347523	NM_032559	84643	Hs.226805	NM_032559	ENSG00000141200	KIF2B	-	kinesin family member 2B	protein-coding
chr17	52536192	52536249	0.011904762	2.011896844	0.0174175696694521±0.0197231319035224	0.0702471735303097±0.0469374066080948	Intergenic	L2a|LINE|L2	-441831	NM_001321173	10040	Hs.153504	NM_005486	ENSG00000141198	TOM1L1	SRCASM	target of myb1 like 1 membrane trafficking protein	protein-coding
chr17	52630141	52630201	0.011904762	2.630072041	0.015556663809641±0.00989242468044287	0.096304602162129±0.0843984909473552	Intergenic	Intergenic	-347881	NM_001321173	10040	Hs.153504	NM_005486	ENSG00000141198	TOM1L1	SRCASM	target of myb1 like 1 membrane trafficking protein	protein-coding
chr17	52942820	52942892	0.003968254	2.551599348	0.0160494364598651±0.0150242973079131	0.0940952560584729±0.0193127110041953	Intergenic	Intergenic	-35196	NM_001321173	10040	Hs.153504	NM_005486	ENSG00000141198	TOM1L1	SRCASM	target of myb1 like 1 membrane trafficking protein	protein-coding
chr17	53708235	53708303	0.015873016	-2.217619296	0.107605430030408±0.068506253077858	0.0231347206876837±0.0272597733615978	Intergenic	L1MB7|LINE|L1	91956	NM_018286	55273	Hs.173233	NM_018286	ENSG00000166292	TMEM100	-	transmembrane protein 100	protein-coding
chr17	55356947	55357002	0.031746032	-2.035423663	0.0782000550994101±0.0628524073303786	0.0190758317161997±0.0202760195828984	intron (NM_001322250, intron 5 of 13)	intron (NM_001322250, intron 5 of 13)	22595	NM_170721	124540	Hs.658922	NM_138962	ENSG00000153944	MSI2	MSI2H	musashi RNA binding protein 2	protein-coding
chr17	55757114	55757171	0.031746032	2.289398842	0.015177479987899±0.0154102064065735	0.0741954703736298±0.0548201393678614	3' UTR (NM_138962, exon 14 of 14)	3' UTR (NM_138962, exon 14 of 14)	65517	NM_001282544	101927581	Hs.540784	NM_001282544	ENSG00000166329	CCDC182	-	coiled-coil domain containing 182	protein-coding
chr17	55865514	55865573	0.011904762	2.060120781	0.0197464935963196±0.0199582843116466	0.0823470675843705±0.0447389829995817	Intergenic	Intergenic	-42884	NM_001282544	101927581	Hs.540784	NM_001282544	ENSG00000166329	CCDC182	-	coiled-coil domain containing 182	protein-coding
chr17	57591649	57591706	0.003968254	2.546745745	0.0132153510420554±0.00890409582022708	0.0772192473917756±0.0414301677438085	intron (NR_110813, intron 1 of 2)	intron (NR_110813, intron 1 of 2)	12540	NR_110813	101927728	Hs.569720	NR_110813	ENSG00000265313	LINC01476	-	long intergenic non-protein coding RNA 1476	ncRNA
chr17	58762586	58762644	0.003968254	-2.36282321	0.0514732383791109±0.0320849460319375	0.0100069293051562±0.0091391272908007	intron (NM_001353146, intron 3 of 25)	AluSp|SINE|Alu	7403	NM_001330413	54828	Hs.655028	NM_017679	ENSG00000141376	BCAS3	GAOB1|MAAB	BCAS3 microtubule associated cell migration factor	protein-coding
chr17	59030806	59030864	0.003968254	-3.126387722	0.0975965743875542±0.0658426410718628	0.0111763010569262±0.0105073234343008	intron (NM_001353146, intron 14 of 25)	L1PREC2|LINE|L1	275623	NM_001330413	54828	Hs.655028	NM_017679	ENSG00000141376	BCAS3	GAOB1|MAAB	BCAS3 microtubule associated cell migration factor	protein-coding
chr17	60396917	60396977	0.047619048	-2.031930197	0.0663185010257027±0.0603043504795565	0.0162167104708775±0.0160438917964387	Intergenic	Intergenic	-43931	NR_027486	440452	Hs.448884	NR_027486	ENSG00000188755	TBC1D3P2	-	TBC1 domain family member 3 pseudogene 2	pseudo
chr17	60467674	60467734	0.011904762	2.050342068	0.0123434109648301±0.0120578334632858	0.0511269225895905±0.0470373333477877	intron (NM_173503, intron 3 of 9)	L2c|LINE|L2	9790	NM_173503	146779	Hs.152670	NM_173503	ENSG00000172421	EFCAB3	-	EF-hand calcium binding domain 3	protein-coding
chr17	61335382	61335438	0.007936508	2.511143905	0.00951380145676372±0.0107469122140092	0.0542355092990023±0.0504046869253524	intron (NM_025185, intron 7 of 25)	L1MA4A|LINE|L1	182218	NM_001330421	1534	Hs.355264	NM_001915	ENSG00000008283	CYB561	CYB561A1|FRRS2|ORTHYP2	cytochrome b561	protein-coding
chr17	62403691	62403748	0.003968254	-2.140936677	0.0492928865278912±0.0231691449107971	0.0111763010569262±0.0105073234343008	intron (NM_000442, intron 1 of 1)	intron (NM_000442, intron 1 of 1)	3363	NM_000442	5175	Hs.376675	NM_000442	ENSG00000261371	PECAM1	CD31|CD31/EndoCAM|GPIIA'|PECA1|PECAM-1|endoCAM	platelet and endothelial cell adhesion molecule 1	protein-coding
chr17	62760621	62760682	0.007936508	2.355028715	0.0132153510420554±0.00890409582022708	0.067610319423884±0.0508709913102766	non-coding (NR_026899, exon 4 of 13)	non-coding (NR_026899, exon 4 of 13)	-16225	NR_106728	102464831		NR_106728	ENSG00000278581	MIR6080	hsa-mir-6080	microRNA 6080	ncRNA
chr17	62983638	62983697	0.023809524	2.160864781	0.0212327041845383±0.020683030600031	0.0949490064673716±0.0580291254545729	Intergenic	L1ME4a|LINE|L1	-11965	NR_026903	201283	Hs.396447	NM_153032	ENSG00000214174	AMZ2P1	-	archaelysin family metallopeptidase 2 pseudogene 1	pseudo
chr17	63131115	63131173	0.003968254	2.753658654	0.0179148055329141±0.0266803556460527	0.120821980687916±0.0929911794846684	Intergenic	Intergenic	-2312	NM_001165933	8787	Hs.664380	NM_003835	ENSG00000108370	RGS9	PERRS|RGS9L	regulator of G protein signaling 9	protein-coding
chr17	63789422	63789529	0.011904762	-2.287047261	0.12609412482914±0.0810281208827444	0.025835985063367±0.0214189552302313	intron (NM_001353129, intron 21 of 26)	L1PA11|LINE|L1	33093	NM_001037325	201134	Hs.408676	NM_145036	ENSG00000154240	CEP112	CCDC46|MACOCO	centrosomal protein 112	protein-coding
chr17	64412432	64412582	0.031746032	-2.297264465	0.0932176995234139±0.0921757997671371	0.0189650009549498±0.0200350486332813	intron (NR_110822, intron 1 of 3)	intron (NR_110822, intron 1 of 3)	465	NR_110822	101928001	Hs.650730	NR_110822		PRKCA-AS1	-	PRKCA antisense RNA 1	ncRNA
chr17	64605861	64605917	0.007936508	2.599335197	0.0100020981972445±0.0103925997405988	0.0606134462529681±0.0227793168754173	intron (NM_002737, intron 3 of 16)	intron (NM_002737, intron 3 of 16)	-177301	NR_030364	693219		NR_030364	ENSG00000207943	MIR634	MIRN634|hsa-mir-634	microRNA 634	ncRNA
chr17	65191078	65191135	0.023809524	-2.284251748	0.0487448934417096±0.0375687609269556	0.0100069293051562±0.0091391272908007	intron (NM_001330447, intron 8 of 32)	intron (NM_001330447, intron 8 of 32)	-49785	NR_136398	101928021	Hs.569824	NR_136398		LOC101928021	-	uncharacterized LOC101928021	ncRNA
chr17	65415228	65415285	0.003968254	2.520891872	0.012722578545581±0.0130191352423089	0.0730195597235373±0.03776924821647	intron (NM_181671, intron 1 of 9)	intron (NM_181671, intron 1 of 9)	41860	NM_181671	26207	Hs.591185	NM_012417	ENSG00000154217	PITPNC1	M-RDGB-beta|MRDGBbeta|RDGB-BETA|RDGBB|RDGBB1	phosphatidylinositol transfer protein cytoplasmic 1	protein-coding
chr17	65499340	65499408	0.007936508	-2.397757819	0.0946015675076868±0.0767736216297295	0.01795152328851±0.020916821398437	intron (NM_181671, intron 1 of 9)	intron (NM_181671, intron 1 of 9)	-31673	NR_030385	693131		NR_030385	ENSG00000263690	MIR548D2	MIRN548D2	microRNA 548d-2	ncRNA
chr17	66317846	66317912	0.003968254	-2.435789517	0.0611513903519786±0.0510418047942101	0.0113021385741008±0.0105865037756608	intron (NM_001352904, intron 2 of 12)	intron (NM_001352904, intron 2 of 12)	29603	NM_001352902	22901	Hs.437249	NM_014960	ENSG00000141337	ARSG	USH4	arylsulfatase G	protein-coding
chr17	66333110	66333388	0.003968254	-2.383637793	0.0867642365879397±0.0428339136148353	0.0166262488063498±0.0165552162837214	intron (NM_001352904, intron 2 of 12)	L2c|LINE|L2	44973	NM_001352902	22901	Hs.437249	NM_014960	ENSG00000141337	ARSG	USH4	arylsulfatase G	protein-coding
chr17	67073214	67073273	0.011904762	2.232267514	0.010616359766067±0.0103415259291997	0.0498832920967639±0.0448061058003118	Intergenic	L1PA16|LINE|L1	-16176	NM_080283	10350	Hs.131686	NM_080283	ENSG00000154258	ABCA9	EST640918	ATP binding cassette subfamily A member 9	protein-coding
chr17	67422367	67422436	0.003968254	3.237416646	0.0100020981972445±0.0103925997405988	0.0943301734000094±0.0646359379466485	intron (NM_002758, intron 1 of 11)	MIRb|SINE|MIR	11564	NM_002758	5608	Hs.49329	NM_002758	ENSG00000108984	MAP2K6	MAPKK6|MEK6|MKK6|PRKMK6|SAPKK-3|SAPKK3	mitogen-activated protein kinase kinase 6	protein-coding
chr17	75153537	75153595	0.003968254	2.801519033	0.010616359766067±0.0103415259291997	0.0740145136805281±0.0491772905179497	intron (NM_001039573, intron 3 of 17)	intron (NM_001039573, intron 3 of 17)	16515	NM_001143999	6397	Hs.464184	NM_003003	ENSG00000129657	SEC14L1	PRELID4A|SEC14L	SEC14 like lipid binding 1	protein-coding
chr17	75308826	75308883	0.01984127	2.167834205	0.0156781454294191±0.0158318882459372	0.0704494829584733±0.0462270731772716	intron (NM_001113492, intron 2 of 11)	intron (NM_001113492, intron 2 of 11)	-6742	NM_006640	10801	Hs.440932	NM_006640	ENSG00000184640	SEPTIN9	AF17q25|MSF|MSF1|NAPB|PNUTL4|SEPT9|SINT1|SeptD1	septin 9	protein-coding
chr17	75565793	75565852	0.015873016	2.247463338	0.030377575940363±0.0391790126365792	0.144247067930273±0.116410242837445	Intergenic	Intergenic	22800	NR_040050	100507351	Hs.514518	NR_040050		LOC100507351	-	uncharacterized LOC100507351	ncRNA
chr17	77214759	77214831	0.011904762	-2.205038463	0.0767306752536697±0.0622929254628361	0.016641263648804±0.0165937825158581	intron (NM_001350453, intron 2 of 12)	L2b|LINE|L2	143776	NM_001042573	64772	Hs.29288	NM_022759	ENSG00000167280	ENGASE	-	endo-beta-N-acetylglucosaminidase	protein-coding
chr17	79056498	79056562	0.007936508	-2.448445458	0.100641721394519±0.0463504390001662	0.018438370224921±0.0241554265493832	intron (NM_001144888, intron 3 of 13)	intron (NM_001144888, intron 3 of 13)	42643	NR_030394	724027		NR_030394	ENSG00000207736	MIR657	MIRN657|hsa-mir-657	microRNA 657	ncRNA
chr17	79820959	79821023	0.031746032	2.193601933	0.0203833722141583±0.0232676233739669	0.0932429521897236±0.0635341095692605	Intergenic	Intergenic	-2580	NM_000918	5034	Hs.464336	NM_000918	ENSG00000185624	P4HB	CLCRP1|DSI|ERBA2L|GIT|P4Hbeta|PDI|PDIA1|PHDB|PO4DB|PO4HB|PROHB	prolyl 4-hydroxylase subunit beta	protein-coding
chr17	79969823	79969882	0.003968254	-2.470543816	0.0718864006416496±0.0306169695489271	0.0129699691996028±0.0133494650103768	intron (NR_045351, intron 10 of 14)	intron (NR_045351, intron 10 of 14)	10901	NM_001271007	201254	Hs.37616	NM_144998	ENSG00000169689	CENPX	CENP-X|D9|FAAP10|MHF2|STRA13	centromere protein X	protein-coding
chr17	80330226	80330289	0.003968254	2.328260955	0.0170260132479832±0.0196115378472745	0.0855045748864586±0.0289885341286789	Intergenic	Intergenic	-1895	NM_018949	2837	Hs.192720	NM_018949	ENSG00000181408	UTS2R	GPR14|UR-2-R|UTR|UTR2	urotensin 2 receptor	protein-coding
chr17	80421259	80421321	0.011904762	2.779237686	0.0175795418349206±0.0205356215786249	0.120681711490669±0.0978795095527756	intron (NM_001083608, intron 2 of 9)	L2a|LINE|L2	4673	NM_012336	26502	Hs.256526	NM_012336	ENSG00000141562	NARF	IOP2	nuclear prelamin A recognition factor	protein-coding
chr18	313443	313501	0.03968254	2.370273963	0.0174051966281822±0.0163474146953405	0.0899917080450904±0.0867809867905752	Intergenic	Intergenic	-45425	NM_005131	9984	Hs.712543	NM_005131	ENSG00000079134	THOC1	HPR1|P84|P84N5	THO complex 1	protein-coding
chr18	371460	371616	0.047619048	-2.032062612	0.0600180012330866±0.0609800165909986	0.0146747168040197±0.0146911888192768	intron (NM_130386, intron 2 of 9)	intron (NM_130386, intron 2 of 9)	-103491	NM_005131	9984	Hs.712543	NM_005131	ENSG00000079134	THOC1	HPR1|P84|P84N5	THO complex 1	protein-coding
chr18	1916364	1916421	0.015873016	-2.023978337	0.0517703215691212±0.0257147023280968	0.0127292457920144±0.0144172240168507	Intergenic	Intergenic	-556763	NR_110327	56651	Hs.541165	NM_031416		LINC00470	C18orf2	long intergenic non-protein coding RNA 470	ncRNA
chr18	2406719	2406777	0.035714286	-2.329785902	0.0568193247122841±0.061326486729379	0.0113021385741008±0.0105865037756608	Intergenic	Intergenic	164756	NM_022840	64863	Hs.126888	NM_022840	ENSG00000101574	METTL4	HsT661	methyltransferase like 4	protein-coding
chr18	3392880	3392974	0.007936508	2.629975106	0.0129576650810826±0.0144657642869915	0.0802099314464481±0.0464364540105862	Intergenic	Intergenic	-18998	NM_174886	7050	Hs.373550	NM_003244	ENSG00000177426	TGIF1	HPE4|TGIF	TGFB induced factor homeobox 1	protein-coding
chr18	5938388	5938447	0.007936508	-2.383257668	0.0758251728639847±0.0616525614731521	0.0145338730894508±0.0146674231836616	Intergenic	Intergenic	-42465	NM_001080209	645369		NM_001080209	ENSG00000206432	TMEM200C	TTMA	transmembrane protein 200C	protein-coding
chr18	6678573	6678632	0.011904762	-2.138061858	0.0732499028616859±0.0502013971140044	0.016641263648804±0.0165937825158581	Intergenic	Intergenic	-51112	NM_001366230	79822	Hs.183114	NM_030672	ENSG00000088756	ARHGAP28	-	Rho GTPase activating protein 28	protein-coding
chr18	7242653	7242749	0.031746032	2.115788007	0.0208840552325207±0.0282495688570261	0.0905170700289089±0.0592233179803641	Intergenic	L2a|LINE|L2	11599	NM_001105581	339291	Hs.647588	NM_001105581	ENSG00000206422	LRRC30	-	leucine rich repeat containing 30	protein-coding
chr18	8184818	8184879	0.015873016	-2.203159563	0.0514653825784673±0.0334199374715361	0.0111763010569262±0.0105073234343008	intron (NM_001105244, intron 14 of 32)	intron (NM_001105244, intron 14 of 32)	182183	NR_024419	100192426	Hs.666655	NR_024419	ENSG00000266149	LOC100192426	-	uncharacterized LOC100192426	ncRNA
[truncated: 5,776 more rows]
