# Supplementary material for: Characterization of Ultra-Short plasma Cell-Free DNA in maternal blood and its preliminary potential as a screening marker for preeclampsia
Source: Mol Med. 2025 Jul 12;31:256. doi: 10.1186/s10020-025-01307-1 (PMC12255149; doi:10.1186/s10020-025-01307-1)
Supplement: Supplementary file 12 — Supplementary Material 12. Figure S8: Overlap of the peaks with cell type-specific transcription factor binding sites.: Overlap ratio of the peaks with the blood cell-specific transcription factors sites.: Overlap ratio of the peaks with the placental-specific transcription factor sites [file 10020_2025_1307_MOESM12_ESM.xls]

chromosome	start	end	FDR	log2Foldchange	preeclampsia	control	Annotation	Detailed Annotation	Distance to TSS	Nearest PromoterID	Entrez ID	Nearest Unigene	Nearest Refseq	Nearest Ensembl	Gene Name	Gene Alias	Gene Description	Gene Type
chr1	923199	923260	0.011468073	-2.41151719	0.00734259086576374±0.0141352324575532	0.0390650458972562±0.0399589716992164	Intergenic	AluSx1|SINE|Alu	-5757	NM_001369897	84808	Hs.271462	NM_032722	ENSG00000187642	PERM1	C1orf170	PPARGC1 and ESRR induced regulator, muscle 1	protein-coding
chr1	1350125	1350184	0.032833544	-3.156162919	0.00517286360263824±0.00937249652699888	0.0461137814616615±0.0638327231705056	Intergenic	Harlequin-int|LTR|ERV1	6501	NM_001243535	441869	Hs.381222	NM_001145210	ENSG00000235098	ANKRD65	-	ankyrin repeat domain 65	protein-coding
chr1	1584424	1584484	0.032833544	3.337074646	0.0288138359107754±0.0312317458666062	0.00285129079764539±0.00945666174398293	intron (NM_033490, intron 5 of 18)	intron (NM_033490, intron 5 of 18)	16295	NR_002946	8511	Hs.671760	NR_002946	ENSG00000215914	MMP23A	MIFR|MIFR-1|MMP21	matrix metallopeptidase 23A (pseudogene)	pseudo
chr1	1723069	1723126	0.023485516	3.574081031	0.0210299454629421±0.0278002708239154	0.00176576355641538±0.00585637518511337	intron (NM_001282539, intron 7 of 10)	intron (NM_001282539, intron 7 of 10)	-11628	NM_001198994	65220	Hs.654792	NM_023018	ENSG00000008130	NADK	dJ283E3.1	NAD kinase	protein-coding
chr1	2023248	2023305	0.02557465	2.278698018	0.0333827366544441±0.0406277265317759	0.00687963634052059±0.0173913968172997	intron (NM_001350805, intron 1 of 14)	intron (NM_001350805, intron 1 of 14)	-12878	NM_001033582	5590	Hs.496255	NM_002744	ENSG00000067606	PRKCZ	PKC-ZETA|PKC2	protein kinase C zeta	protein-coding
chr1	2800586	2800642	0.011468073	2.46191987	0.0443561363287947±0.0400598993972737	0.00805085457184097±0.0189733166357132	Intergenic	Intergenic	-83181	NM_001242672	100287898	Hs.632363	NM_001242672	ENSG00000215912	TTC34	-	tetratricopeptide repeat domain 34	protein-coding
chr1	5039545	5039602	0.001448776	2.854492958	0.0530569091100584±0.0337793492119688	0.007335909134285±0.0136294868593221	Intergenic	Intergenic	324905	NM_018836	55966	Hs.12473	NM_018836	ENSG00000196581	AJAP1	MOT8|SHREW-1|SHREW1	adherens junctions associated protein 1	protein-coding
chr1	5085582	5085645	0.013799607	2.121980288	0.0525777367028323±0.0425475903935437	0.0120787549425255±0.0175165632447657	Intergenic	L1MEg|LINE|L1	370945	NM_018836	55966	Hs.12473	NM_018836	ENSG00000196581	AJAP1	MOT8|SHREW-1|SHREW1	adherens junctions associated protein 1	protein-coding
chr1	6425915	6425975	0.019747672	-2.05925994	0.0130411274731159±0.0214239779159672	0.0543518274683844±0.0546578535598761	intron (NM_007274, intron 1 of 8)	Tigger1|DNA|TcMar-Tigger	-5171	NM_181865	11332	Hs.126137	NM_007274	ENSG00000097021	ACOT7	ACH1|ACT|BACH|CTE-II|LACH|LACH1|hBACH	acyl-CoA thioesterase 7	protein-coding
chr1	6745219	6745281	0.018081722	-2.065728411	0.0152660997753793±0.0258014975037235	0.0639108084142208±0.0635853045238826	intron (NM_018198, intron 1 of 15)	intron (NM_018198, intron 1 of 15)	16626	NM_018198	55735	Hs.462640	NM_018198	ENSG00000007923	DNAJC11	dJ126A5.1	DnaJ heat shock protein family (Hsp40) member C11	protein-coding
chr1	10308761	10308824	0.032833544	2.00205541	0.0387085632167079±0.0355707283301208	0.00966336357999931±0.0192664280383498	intron (NM_183416, intron 2 of 20)	L2|LINE|L2	17971	NM_001365953	23095	Hs.97858	NM_015074	ENSG00000054523	KIF1B	CMT2|CMT2A|CMT2A1|HMSNII|KLP|NBLST1	kinesin family member 1B	protein-coding
chr1	11966535	11966550	0.009493054	2.131077195	0.0568378183313391±0.0407011698952085	0.0129753547635945±0.0228100144423946	Intergenic	AluSx|SINE|Alu	-1668	NR_002754	26829		NR_002754	ENSG00000199347	RNU5E-1	RNU5E|U5E	RNA, U5E small nuclear 1	snRNA
chr1	12727834	12727897	0.009493054	-2.035831666	0.0138792183927514±0.0172714877689933	0.056912990625609±0.0464928835685564	TTS (NM_001013630)	TTS (NM_001013630)	23300	NM_001013630	343066	Hs.209954	NM_001013630	ENSG00000204518	AADACL4	-	arylacetamide deacetylase like 4	protein-coding
chr1	14235447	14235507	0.038597931	-2.84382459	0.00657074559818614±0.0122227776649018	0.0471727458590811±0.0503488881702075	Intergenic	Intergenic	159567	NM_001007257	7799	Hs.371823	NM_012231	ENSG00000116731	PRDM2	HUMHOXY1|KMT8|KMT8A|MTB-ZF|RIZ|RIZ1|RIZ2	PR/SET domain 2	protein-coding
chr1	14348732	14348793	0.032833544	2.48081588	0.0355933904647827±0.0547813785133057	0.00637630915099924±0.0110364774027976	Intergenic	Intergenic	272853	NM_001007257	7799	Hs.371823	NM_012231	ENSG00000116731	PRDM2	HUMHOXY1|KMT8|KMT8A|MTB-ZF|RIZ|RIZ1|RIZ2	PR/SET domain 2	protein-coding
chr1	15260061	15260122	0.038597931	2.356443729	0.032163636081598±0.0333243394021457	0.00628065436401149±0.011118311556007	intron (NM_001370231, intron 2 of 8)	intron (NM_001370231, intron 2 of 8)	3796	NM_001018001	23254	Hs.368823	NM_015209	ENSG00000189337	KAZN	KAZ	kazrin, periplakin interacting protein	protein-coding
chr1	16364684	16364691	0.021546121	2.13269619	0.0311013910580765±0.0268255470883705	0.00709209083156152±0.0170823593076088	Intergenic	Intergenic	-5543	NM_000085	1188	Hs.352243	NM_000085	ENSG00000184908	CLCNKB	CLCKB|ClC-K2|ClC-Kb	chloride voltage-gated channel Kb	protein-coding
chr1	17511442	17511500	0.023485516	2.39160105	0.0364675728434866±0.0430574751909125	0.00694965435699982±0.0121596497376616	Intergenic	Intergenic	-4813	NR_148993	400743	Hs.522935	NR_148993	ENSG00000204362	LINC02783	-	long intergenic non-protein coding RNA 2783	ncRNA
chr1	19832262	19832320	0.045200604	-2.1794258	0.0072370000522245±0.0134045518035307	0.0327816730873151±0.0339268962172538	Intergenic	Intergenic	-20258	NM_001206541	832	Hs.432760	NM_004930	ENSG00000077549	CAPZB	CAPB|CAPPB|CAPZ	capping actin protein of muscle Z-line subunit beta	protein-coding
chr1	20230618	20230676	0.038597931	2.242109839	0.0318624187599529±0.0397707130079545	0.00673498179424892±0.011788764296323	intron (NM_015207, intron 4 of 7)	intron (NM_015207, intron 4 of 7)	19463	NM_014589	30814	Hs.272372	NM_014589	ENSG00000188784	PLA2G2E	GIIE sPLA2|sPLA2-IIE	phospholipase A2 group IIE	protein-coding
chr1	20499315	20499375	0.021546121	-2.955816309	0.00562729991295121±0.0152151063501948	0.0436605731533332±0.0632382919120287	exon (NM_001367969, exon 3 of 4)	exon (NM_001367969, exon 3 of 4)	4587	NM_001316722	391013	Hs.512512	NM_001105572	ENSG00000187980	PLA2G2C	-	phospholipase A2 group IIC	protein-coding
chr1	20664561	20664619	0.007827231	-2.197366856	0.0112217182124203±0.0139174817838425	0.0514674550769004±0.0521046394770714	intron (NM_001039500, intron 14 of 21)	MIRc|SINE|MIR	47222	NM_001039500	127731	Hs.205178	NM_144623	ENSG00000158816	VWA5B1	-	von Willebrand factor A domain containing 5B1	protein-coding
chr1	20878123	20878184	0.011468073	-2.113956988	0.0151347546753558±0.0213336083440693	0.0655148647386919±0.0509016837118455	promoter-TSS (NM_207334)	promoter-TSS (NM_207334)	-912	NM_207334	163933	Hs.429179	NM_207334	ENSG00000183114	FAM43B	-	family with sequence similarity 43 member B	protein-coding
chr1	21548113	21548254	0.019747672	2.31069888	0.0311426091939211±0.0283710895613517	0.00627719069069081±0.0111100871280854	intron (NM_001113347, intron 16 of 16)	intron (NM_001113347, intron 16 of 16)	-44794	NM_001198802	8672	Hs.467084	NM_003760	ENSG00000075151	EIF4G3	eIF-4G 3|eIF4G 3|eIF4GII	eukaryotic translation initiation factor 4 gamma 3	protein-coding
chr1	21895371	21895376	0.027822659	2.907958771	0.0179750543426383±0.0168210075738562	0.00239490006457675±0.00794298492459901	intron (NM_001369804, intron 7 of 11)	intron (NM_001369804, intron 7 of 11)	17611	NM_001369803	249	Hs.75431	NM_000478	ENSG00000162551	ALPL	AP-TNAP|APTNAP|HOPS|TNALP|TNAP|TNSALP	alkaline phosphatase, biomineralization associated	protein-coding
chr1	23177123	23177181	0.009493054	2.039064633	0.0402894274077632±0.0390428959013212	0.00980328158898786±0.0190154988035269	intron (NM_004442, intron 3 of 15)	intron (NM_004442, intron 3 of 15)	12567	NR_036214	100422914		NR_036214	ENSG00000264014	MIR4253	-	microRNA 4253	ncRNA
chr1	23228218	23228275	0.038597931	3.281566701	0.0404155362736095±0.0495481394005448	0.00415621816434643±0.00937740196530004	intron (NM_004442, intron 9 of 15)	MIR|SINE|MIR	-38528	NR_036214	100422914		NR_036214	ENSG00000264014	MIR4253	-	microRNA 4253	ncRNA
chr1	27585268	27585367	0.010439076	3.079829834	0.03550777296451±0.0389913466508718	0.00419954532249406±0.00949058699950102	intron (NM_001276252, intron 1 of 15)	intron (NM_001276252, intron 1 of 15)	24195	NM_015023	23038	Hs.469154	NM_015023	ENSG00000142784	WDTC1	ADP|DCAF9	WD and tetratricopeptide repeats 1	protein-coding
chr1	30139612	30139672	0.007096844	-2.042465787	0.0102559361945499±0.016712849350716	0.0422492279586467±0.0341745660492979	Intergenic	L1ME1|LINE|L1	370817	NR_110790	101929406	Hs.639413	NR_110790	ENSG00000233399	LINC01648	-	long intergenic non-protein coding RNA 1648	ncRNA
chr1	31307641	31307752	0.021546121	-2.145109952	0.00975652733309701±0.0151017023927571	0.0431556542488661±0.0348071753145921	TTS (NR_146732)	TTS (NR_146732)	10198	NR_146732	105378622	Hs.209284	NR_146732	ENSG00000223382	LINC01778	-	long intergenic non-protein coding RNA 1778	ncRNA
chr1	31923397	31923453	0.016540172	2.470628158	0.0534008817577904±0.0605515969960477	0.00963419083167205±0.0185506563489092	Intergenic	L1PB1|LINE|L1	36765	NM_001199039	347735	Hs.270655	NM_018565	ENSG00000168528	SERINC2	FKSG84|PRO0899|TDE2|TDE2L	serine incorporator 2	protein-coding
chr1	32832867	32832926	0.019747672	2.825538306	0.0375512904402884±0.0547781261736692	0.00529728186401454±0.0175690963516907	3' UTR (NM_001300958, exon 10 of 10)	3' UTR (NM_001300958, exon 10 of 10)	4757	NM_052841	81629	Hs.512763	NM_052841	ENSG00000162526	TSSK3	SPOGA3|STK22C|STK22D|TSK3	testis specific serine kinase 3	protein-coding
chr1	33675543	33675607	0.009493054	-2.265546101	0.0121456091715531±0.01519269774308	0.0584005093709989±0.0415444950439304	Intergenic	L1PA6|LINE|L1	-27931	NM_018207	55223	Hs.656006	NM_018207	ENSG00000116525	TRIM62	DEAR1	tripartite motif containing 62	protein-coding
chr1	33900991	33901049	0.010439076	3.476161823	0.0392504366622729±0.043401954543617	0.00352708165618505±0.00784726891071847	Intergenic	Intergenic	-37226	NM_145238	7579	Hs.442705	NM_145238	ENSG00000121903	ZSCAN20	KOX29|ZFP-31|ZNF31|ZNF360	zinc finger and SCAN domain containing 20	protein-coding
chr1	35187068	35187126	0.007096844	-4.000138401	0.00228560004721988±0.00510297909556404	0.0365731091323224±0.0413347529035054	Intergenic	Intergenic	-33551	NM_005268	2709	Hs.198249	NM_005268	ENSG00000189280	GJB5	CX31.1	gap junction protein beta 5	protein-coding
chr1	36660802	36660859	0.009493054	2.0210732	0.0442362551323392±0.0306803079786494	0.0108986999839544±0.0160911014666687	Intergenic	L1MB3|LINE|L1	-29213	NM_001321471	9967	Hs.744057	NM_005119	ENSG00000054118	THRAP3	BCLAF2|TRAP150	thyroid hormone receptor associated protein 3	protein-coding
chr1	39145432	39145548	0.035616364	2.039939443	0.0280712638050317±0.0244488087536615	0.00682619992982257±0.0159920001323115	Intergenic	Intergenic	179954	NM_022157	64121	Hs.532461	NM_022157	ENSG00000116954	RRAGC	GTR2|RAGC|TIB929	Ras related GTP binding C	protein-coding
chr1	39574774	39574837	0.021546121	-2.47186001	0.00833103636449032±0.0125374229403142	0.0462171369316903±0.0569380042557649	intron (NM_012090, intron 1 of 92)	MIRb|SINE|MIR	24967	NM_012090	23499	Hs.472475	NM_012090	ENSG00000127603	MACF1	ABP620|ACF7|LIS9|MACF|OFC4	microtubule actin crosslinking factor 1	protein-coding
chr1	40594648	40594706	0.027822659	2.075867795	0.0367398455061696±0.0299741243045216	0.00871442732485856±0.0151753238763763	Intergenic	L2a|LINE|L2	-31535	NM_000310	5538	Hs.3873	NM_000310	ENSG00000131238	PPT1	CLN1|INCL|PPT	palmitoyl-protein thioesterase 1	protein-coding
chr1	42638180	42638227	0.001152355	3.38835501	0.0471657174216075±0.0428612055861973	0.00450432740829207±0.0149391639462188	Intergenic	Intergenic	-7788	NM_033553	2980	Hs.778	NM_033553	ENSG00000197273	GUCA2A	GCAP-I|GUCA2|STARA	guanylate cyclase activator 2A	protein-coding
chr1	45109835	45109891	0.009493054	2.038539349	0.0475655633278868±0.031439333311367	0.011577936228026±0.0241961941231355	intron (NM_001319957, intron 7 of 13)	intron (NM_001319957, intron 7 of 13)	26865	NR_145816	109623472		NR_145816		SNORD145	-	small nucleolar RNA, C/D box 145	snoRNA
chr1	46970326	46970384	0.038597931	2.731020207	0.0264040544967759±0.0263193289529909	0.00397696362977677±0.00891847451816162	intron (NM_172225, intron 2 of 5)	L1PA3|LINE|L1	-2316	NM_147192	127343	Hs.375623	NM_147192	ENSG00000197587	DMBX1	MBX|OTX3|PAXB	diencephalon/mesencephalon homeobox 1	protein-coding
chr1	48203818	48203885	0.027822659	-2.135540571	0.0177408908917145±0.0163447739253751	0.0779537826099179±0.0796664954789734	Intergenic	L1ME4a|LINE|L1	259205	NM_001194986	388630	Hs.61504	NM_001194986	ENSG00000269113	TRABD2B	TIKI2	TraB domain containing 2B	protein-coding
chr1	48307213	48307365	0.030239021	-2.087768288	0.0119414543733001±0.0199789408360481	0.0507619272578846±0.0390643479305343	intron (NM_001194986, intron 2 of 6)	L2b|LINE|L2	155768	NM_001194986	388630	Hs.61504	NM_001194986	ENSG00000269113	TRABD2B	TIKI2	TraB domain containing 2B	protein-coding
chr1	48614869	48614990	0.013799607	3.565262014	0.0325947276909243±0.0425175136984837	0.00275357270782644±0.00913256750482321	intron (NR_026749, intron 7 of 9)	L1M2|LINE|L1	33170	NR_026749	391037	Hs.585393	NR_026749		SKINT1L	BTN12|SKINT1|SKINTL|SKINTP	Skint1 like (pseudogene)	pseudo
chr1	48639464	48639528	0.005258397	-4.85644	0.00122946365313096±0.00407766963081507	0.0356163824485107±0.0363069682521552	intron (NR_026749, intron 3 of 9)	L1MEd|LINE|L1	8604	NR_026749	391037	Hs.585393	NR_026749		SKINT1L	BTN12|SKINT1|SKINTL|SKINTP	Skint1 like (pseudogene)	pseudo
chr1	49448090	49448147	0.027822659	2.473626362	0.0384043087674813±0.055058780011247	0.00691423632881857±0.0120947836501807	intron (NR_136623, intron 4 of 12)	L1PA4|LINE|L1	-205478	NM_001349793	79656	Hs.475348	NM_024603	ENSG00000162373	BEND5	C1orf165	BEN domain containing 5	protein-coding
chr1	49737842	49737903	0.019747672	2.725115598	0.0391569267958402±0.0558262278161577	0.00592198172076181±0.0102998651000861	intron (NR_136623, intron 2 of 12)	LTR49-int|LTR|ERV1	14790	NR_125988	101929721	Hs.639985	NR_125988	ENSG00000230114	LOC101929721	-	uncharacterized LOC101929721	ncRNA
chr1	51941354	51941410	0.010439076	-3.143220197	0.00471842729232527±0.0123002622988721	0.0416870179840109±0.0326340260791704	intron (NM_001981, intron 2 of 24)	L1PA5|LINE|L1	43556	NM_001981	2060	Hs.83722	NM_001981	ENSG00000085832	EPS15	AF-1P|AF1P|MLLT5	epidermal growth factor receptor pathway substrate 15	protein-coding
chr1	52191111	52191173	0.027822659	2.890851664	0.0308599820868535±0.0419753075059644	0.00416066362099214±0.00938534601704107	intron (NM_024586, intron 4 of 23)	L1MCa|LINE|L1	-4380	NM_001350210	114883	Hs.21938	NM_024586	ENSG00000117859	OSBPL9	ORP-9|ORP9	oxysterol binding protein like 9	protein-coding
chr1	52348737	52348804	0.008624254	2.56682237	0.0475599450821226±0.034456010791558	0.00802695480259981±0.0180213488145412	Intergenic	L2c|LINE|L2	-4162	NM_001101662	4898	Hs.584782	NM_002525	ENSG00000078618	NRDC	NRD1|hNRD1|hNRD2	nardilysin convertase	protein-coding
chr1	56390814	56390870	0.015115269	2.555114082	0.0329405633224682±0.0245593350905714	0.00560486350547183±0.0124723502284382	intron (NR_147162, intron 1 of 2)	L1MEd|LINE|L1	19794	NR_147162	105378739	Hs.98895	NR_147162	ENSG00000230250	LINC01753	-	long intergenic non-protein coding RNA 1753	ncRNA
chr1	56752310	56752368	0.003861491	2.361141697	0.0701232913204214±0.0510972846334666	0.0136485909196463±0.0206194364383251	Intergenic	MER31A|LTR|ERV1	-128296	NR_147163	105378744	Hs.183974	NR_147163	ENSG00000223956	LINC01767	-	long intergenic non-protein coding RNA 1767	ncRNA
chr1	57285536	57285597	0.030239021	2.256200272	0.0515067176046696±0.0476980989473742	0.0107815180989829±0.0168644213313209	promoter-TSS (NM_001004303)	promoter-TSS (NM_001004303)	-490	NM_001004303	199920	Hs.437655	NM_001004303	ENSG00000187889	FYB2	ARAP|C1orf168	FYN binding protein 2	protein-coding
chr1	59227877	59227939	0.045200604	3.570728558	0.0289714730937372±0.0427420006297174	0.00243822722272439±0.00808668485140711	Intergenic	L2c|LINE|L2	21811	NM_002228	3725	Hs.696684	NM_002228	ENSG00000177606	JUN	AP-1|AP1|c-Jun|p39	Jun proto-oncogene, AP-1 transcription factor subunit	protein-coding
chr1	60766977	60767035	0.030239021	11.06417321	0.0214115454053337±0.0228671129361419	1e-05±0	Intergenic	(TG)n|Simple_repeat|Simple_repeat	-227564	NM_152377	127795	Hs.47385	NM_152377	ENSG00000162598	C1orf87	CREF	chromosome 1 open reading frame 87	protein-coding
chr1	61083102	61083162	0.041788997	2.173185738	0.0367021821439266±0.0445850206093748	0.00813762725076891±0.011455170457857	intron (NR_146508, intron 1 of 7)	intron (NR_146508, intron 1 of 7)	5225	NR_146508	105378763	Hs.551175	NR_146508	ENSG00000226476	LINC01748	-	long intergenic non-protein coding RNA 1748	ncRNA
chr1	63852115	63852175	0.023485516	2.43331707	0.0512134815481576±0.0563310014110096	0.00948162715543399±0.0190863673841187	intron (NM_013339, intron 2 of 14)	L1MA3|LINE|L1	18847	NM_013339	29929	Hs.258501	NM_013339	ENSG00000088035	ALG6	CDG1C	ALG6 alpha-1,3-glucosyltransferase	protein-coding
chr1	64231641	64231707	0.007827231	2.736527062	0.0324997549707239±0.0318922788404678	0.00487644530155442±0.0161733393759475	Intergenic	HAL1|LINE|L1	-8014	NM_001083592	4919	Hs.128753	NM_005012	ENSG00000185483	ROR1	NTRKR1|dJ537F10.1	receptor tyrosine kinase like orphan receptor 1	protein-coding
chr1	64507740	64507841	0.027822659	2.134999866	0.0396200635216453±0.0347574221424134	0.00902019999921321±0.0168889437874225	intron (NM_005012, intron 2 of 8)	MIRb|SINE|MIR	70097	NR_110666	101927034	Hs.680824	NR_110665	ENSG00000223949	ROR1-AS1	-	ROR1 antisense RNA 1	ncRNA
chr1	67243256	67243409	0.027822659	2.291493388	0.0340229095044461±0.0410965700455508	0.00694965435699982±0.0121596497376616	3' UTR (NM_152665, exon 5 of 5)	3' UTR (NM_152665, exon 5 of 5)	23609	NM_005478	10022	Hs.251380	NM_005478	ENSG00000172410	INSL5	PRO182|UNQ156	insulin like 5	protein-coding
chr1	67927244	67927300	0.004284372	3.238729285	0.0499623817476359±0.0571738414985343	0.00529283640736883±0.0125550075032902	Intergenic	Intergenic	-31187	NM_001018069	26135	Hs.530412	NM_015640	ENSG00000142864	SERBP1	CGI-55|CHD3IP|HABP4L|PAI-RBP1|PAIRBP1	SERPINE1 mRNA binding protein 1	protein-coding
chr1	71105478	71105554	0.035616364	2.684324433	0.0484650643034414±0.083585325073018	0.00753991796889087±0.0175094137426878	Intergenic	Intergenic	-66620	NR_125938	101927244	Hs.568660	NR_125938	ENSG00000229051	LINC01788	-	long intergenic non-protein coding RNA 1788	ncRNA
chr1	72644782	72644842	0.045200604	-2.222975238	0.00927937267856163±0.0161684100756959	0.0433212364600463±0.0500824350037069	intron (NM_173808, intron 1 of 6)	L1PREC2|LINE|L1	103410	NM_173808	257194	Hs.146542	NM_173808	ENSG00000172260	NEGR1	DMML2433|IGLON4|KILON|Ntra	neuronal growth regulator 1	protein-coding
chr1	72855905	72855962	0.038597931	2.030860687	0.0664066177877513±0.074154802513417	0.0162502997978167±0.0289831214734319	Intergenic	L1PA5|LINE|L1	-107712	NM_173808	257194	Hs.146542	NM_173808	ENSG00000172260	NEGR1	DMML2433|IGLON4|KILON|Ntra	neuronal growth regulator 1	protein-coding
chr1	72981831	72981887	0.002262468	2.733983941	0.052737500349229±0.0408860810594692	0.00792699104005639±0.0147096578040476	Intergenic	Intergenic	-233637	NM_173808	257194	Hs.146542	NM_173808	ENSG00000172260	NEGR1	DMML2433|IGLON4|KILON|Ntra	neuronal growth regulator 1	protein-coding
chr1	73416323	73416385	0.009493054	-2.910985045	0.0076318091966889±0.0139678614430255	0.0574012459679083±0.0485243947415938	Intergenic	Tigger1|DNA|TcMar-Tigger	-355499	NR_110676	101927295	Hs.436589	NR_110676	ENSG00000233973	LINC01360	-	long intergenic non-protein coding RNA 1360	ncRNA
chr1	74054740	74054801	0.038597931	-3.145461177	0.00316840918226675±0.0105084244398956	0.0280362179672176±0.0336139850565466	Intergenic	L1PA10|LINE|L1	-85591	NR_146300	109729166	Hs.563902	NR_146300		LINC02238	-	long intergenic non-protein coding RNA 2238	ncRNA
chr1	76424986	76425043	0.007827231	2.010857785	0.0399077275598591±0.0383430931142386	0.00990212691778485±0.0198770947890612	Intergenic	Intergenic	-26926	NM_080868	127247	Hs.125423	NM_080868	ENSG00000154007	ASB17	Asb-17	ankyrin repeat and SOCS box containing 17	protein-coding
chr1	78409463	78409520	0.027822659	2.150493223	0.0356942999430678±0.031754118148182	0.00803962705487554±0.0138101252144675	TTS (NM_144573)	TTS (NM_144573)	35264	NR_130152	8880	Hs.567380	NM_003902	ENSG00000162613	FUBP1	FBP|FUBP|hDH V	far upstream element binding protein 1	protein-coding
chr1	78842516	78842579	0.038597931	-2.284336034	0.0110415819693695±0.0203769984604902	0.0537879468703812±0.0550114939638018	Intergenic	MER20|DNA|hAT-Charlie	-114111	NM_000959	5737	Hs.654365	NM_000959	ENSG00000122420	PTGFR	FP	prostaglandin F receptor	protein-coding
chr1	80125177	80125236	0.011468073	11.88704404	0.037875363941897±0.0699312876227476	1e-05±0	Intergenic	Intergenic	-652792	NM_022159	64123	Hs.132314	NM_022159	ENSG00000162618	ADGRL4	ELTD1|ETL|KPG_003	adhesion G protein-coupled receptor L4	protein-coding
chr1	80856400	80856542	0.000912887	2.321002557	0.0968509370630437±0.0446876276132681	0.0193826180290092±0.0244808159401343	Intergenic	L1MA5|LINE|L1	-144969	NR_125941	101927412	Hs.171273	NR_125940	ENSG00000234184	LINC01781	-	long intergenic non-protein coding RNA 1781	ncRNA
chr1	81779072	81779133	0.011468073	2.092980263	0.0343282725661993±0.0253951608464711	0.00804640911519526±0.0144557511359846	intron (NM_001366008, intron 1 of 26)	intron (NM_001366008, intron 1 of 26)	7023	NM_001366008	23266	Hs.24212	NM_012302	ENSG00000117114	ADGRL2	CIRL2|CL2|LEC1|LPHH1|LPHN2	adhesion G protein-coupled receptor L2	protein-coding
chr1	82773594	82773652	0.045200604	2.164729837	0.0537059459496628±0.0834800414571938	0.0119777089831504±0.0140925378417542	Intergenic	L1M5|LINE|L1	505485	NM_001366007	23266	Hs.24212	NM_012302	ENSG00000117114	ADGRL2	CIRL2|CL2|LEC1|LPHH1|LPHN2	adhesion G protein-coupled receptor L2	protein-coding
chr1	83319768	83319825	0.021546121	2.645380534	0.0288592820817774±0.0261817454151916	0.00461260889741506±0.0106068204980253	Intergenic	MIRc|SINE|MIR	-49069	NR_147074	103283057	Hs.551280	NR_147074	ENSG00000230817	LINC01362	-	long intergenic non-protein coding RNA 1362	ncRNA
chr1	83881911	83881999	0.003476877	2.044867675	0.0522253904491663±0.0311195332005284	0.0126565456051718±0.0180487219702181	Intergenic	L2a|LINE|L2	-29782	NR_146478	101927542	Hs.623976	NR_146478		LINC01712	-	long intergenic non-protein coding RNA 1712	ncRNA
chr1	84314222	84314278	0.038597931	2.464217181	0.0414338631724769±0.0564174094409296	0.00750848193737593±0.0136318979290933	intron (NR_119374, intron 2 of 2)	L2c|LINE|L2	11979	NR_119374	101927560	Hs.559661	NR_119374	ENSG00000233008	LOC101927560	-	uncharacterized LOC101927560	ncRNA
chr1	85553730	85553791	0.004284372	2.430286497	0.0532101269134066±0.0403699779042513	0.00987200032580982±0.0173629740239266	intron (NM_001288563, intron 7 of 21)	intron (NM_001288563, intron 7 of 21)	25751	NM_145172	126820	Hs.97933	NM_145172	ENSG00000162643	WDR63	DIC3|NYD-SP29	WD repeat domain 63	protein-coding
chr1	87046815	87046874	0.032833544	2.255301694	0.0437243729829788±0.0430647329357483	0.00915820016102356±0.0168692156636466	TTS (NM_012128)	TTS (NM_012128)	34084	NM_012128	22802	Hs.567422	NM_012128	ENSG00000016602	CLCA4	CaCC|CaCC2	chloride channel accessory 4	protein-coding
chr1	87911998	87912089	0.006428241	2.121364393	0.0623798912221735±0.042634018493495	0.0143367363647981±0.0202714110521038	Intergenic	Intergenic	-74706	NR_038324	100505768	Hs.125247	NR_038324	ENSG00000227290	LINC01364	-	long intergenic non-protein coding RNA 1364	ncRNA
chr1	89091356	89091416	0.030239021	-2.251301875	0.00935022736137562±0.0144881365919847	0.0445175817744298±0.0446213527952571	intron (NR_110682, intron 1 of 3)	intron (NR_110682, intron 1 of 3)	-58441	NM_001320707	5586	Hs.440833	NM_006256	ENSG00000065243	PKN2	PAK2|PRK2|PRKCL2|PRO2042|Pak-2|STK7	protein kinase N2	protein-coding
chr1	89207038	89207098	0.035616364	-2.113342114	0.0104432908648794±0.0150322062807582	0.0451873363080349±0.0448278581917051	intron (NM_001320709, intron 2 of 21)	intron (NM_001320709, intron 2 of 21)	-56181	NR_110682	101927891	Hs.637231	NR_110682	ENSG00000237505	PKN2-AS1	-	PKN2 antisense RNA 1	ncRNA
chr1	89440088	89440147	0.038597931	-2.066868068	0.0104877726936882±0.0136658796671843	0.0439412646334279±0.0468818155611899	intron (NM_001349447, intron 2 of 13)	intron (NM_001349447, intron 2 of 13)	18194	NM_001162536	494115	Hs.481898	NM_019610	ENSG00000213516	RBMXL1	RBM1	RBMX like 1	protein-coding
chr1	89597567	89597630	0.019747672	3.955856341	0.0274008456617593±0.0416837278191164	0.00176576355641538±0.00585637518511337	3' UTR (NM_207398, exon 11 of 11)	3' UTR (NM_207398, exon 11 of 11)	-5802	NM_004120	2634	Hs.386567	NM_004120	ENSG00000162645	GBP2	-	guanylate binding protein 2	protein-coding
chr1	89924617	89924675	0.016540172	2.055150857	0.0555944459682161±0.048426029003515	0.0133773273026401±0.0265121141180469	Intergenic	L1MC4|LINE|L1	51408	NR_003133	400759	Hs.661968	NR_003133	ENSG00000225492	GBP1P1	-	guanylate binding protein 1 pseudogene 1	pseudo
chr1	90133888	90133951	0.003476877	-2.22334161	0.0131283363496715±0.018580370664675	0.0613058912144465±0.0661448209836173	intron (NM_032270, intron 1 of 2)	intron (NM_032270, intron 1 of 2)	35241	NM_032270	84230	Hs.412836	NM_032270	ENSG00000171488	LRRC8C	AD158|FAD158	leucine rich repeat containing 8 VRAC subunit C	protein-coding
chr1	93421794	93421861	0.007096844	3.215024929	0.032751745798371±0.040530737634659	0.00352708165618505±0.00784726891071847	intron (NM_001006605, intron 1 of 4)	intron (NM_001006605, intron 1 of 4)	5191	NM_001006605	388650	Hs.180946	NM_001006605	ENSG00000154511	DIPK1A	FAM69A	divergent protein kinase domain 1A	protein-coding
chr1	93658393	93658451	0.041788997	-2.297696983	0.0100144000554626±0.0139772717856724	0.0492380278354341±0.0553123750897631	intron (NM_206886, intron 5 of 27)	MER5A|DNA|hAT-Charlie	12149	NM_206886	343099	Hs.482873	NM_206886	ENSG00000122483	CCDC18	NY-SAR-41	coiled-coil domain containing 18	protein-coding
chr1	94754213	94754273	0.027822659	-3.344804787	0.00245892730626193±0.00815533926163013	0.0249822908504443±0.0235979774960131	Intergenic	L1PA6|LINE|L1	-40941	NM_001328664	9411	Hs.483238	NM_004815	ENSG00000137962	ARHGAP29	PARG1	Rho GTPase activating protein 29	protein-coding
chr1	98279814	98279884	0.006428241	2.357721819	0.0495356002991849±0.0364247690057655	0.00966434536332433±0.0136983612127491	intron (NM_000110, intron 3 of 22)	L2|LINE|L2	17372	NR_046591	100873933	Hs.568669	NR_046591	ENSG00000235777	DPYD-AS2	-	DPYD antisense RNA 2	ncRNA
chr1	98547292	98547426	0.030239021	10.95385847	0.0198353545909578±0.027458643451275	1e-05±0	Intergenic	Intergenic	-32110	NR_046105	400765	Hs.451802	NM_001001688	ENSG00000225206	MIR137HG	-	MIR137 host gene	ncRNA
chr1	100371101	100371167	0.045200604	-3.83938151	0.00217287276278842±0.0072066036713521	0.0311030726879835±0.0445239026001506	intron (NM_000028, intron 27 of 33)	AluJr4|SINE|Alu	54603	NM_000646	178	Hs.904	NM_000028	ENSG00000162688	AGL	GDE	amylo-alpha-1, 6-glucosidase, 4-alpha-glucanotransferase	protein-coding
chr1	100453854	100453919	0.032833544	2.032761499	0.0531194723126563±0.0546560189587517	0.0129816999489611±0.0198461280951094	intron (NM_001271685, intron 1 of 7)	L1ME1|LINE|L1	17814	NM_001271685	23443	Hs.448979	NM_012243	ENSG00000117620	SLC35A3	AMRS	solute carrier family 35 member A3	protein-coding
chr1	103851368	103851427	0.027822659	2.701073734	0.0414776449853724±0.0377453095795055	0.00637837245383045±0.0113526764538511	Intergenic	Tigger1|DNA|TcMar-Tigger	216735	NM_001347929	101928436	Hs.558999	NM_001286997		LOC101928436	-	uncharacterized LOC101928436	protein-coding
chr1	105339605	105339664	0.018081722	2.449141341	0.0397167002612894±0.0432455148929822	0.00727290897206826±0.0186150151905599	Intergenic	Intergenic	723990	NR_033990	100129138	Hs.514487	NR_033990	ENSG00000215869	LOC100129138	-	THAP domain containing 3 pseudogene	pseudo
chr1	107092489	107092554	0.011468073	11.2960939	0.0251456634564833±0.0292358689621353	1e-05±0	Intergenic	Intergenic	-268339	NR_147165	105378889	Hs.568674	NR_147165	ENSG00000237460	LINC01661	-	long intergenic non-protein coding RNA 1661	ncRNA
chr1	107192493	107192549	0.045200604	2.25721808	0.0215842816978693±0.021620021514587	0.00451489080759611±0.0103372446413913	Intergenic	MLT1D-int|LTR|ERVL-MaLR	-168340	NR_147165	105378889	Hs.568674	NR_147165	ENSG00000237460	LINC01661	-	long intergenic non-protein coding RNA 1661	ncRNA
chr1	108734503	108734561	0.045200604	-2.71094368	0.00534619086168028±0.00952006436739518	0.0350041731514714±0.0404629098961841	intron (NM_013386, intron 1 of 9)	intron (NM_013386, intron 1 of 9)	925	NM_213651	29957	Hs.656870	NM_013386	ENSG00000085491	SLC25A24	APC1|SCAMC-1|SCAMC1	solute carrier family 25 member 24	protein-coding
chr1	109510226	109510331	0.007096844	2.284741954	0.0405479088764299±0.0298066702313353	0.00832132724198427±0.0187706991761457	Intergenic	MER4E|LTR|ERV1	-4158	NM_015127	23155	Hs.658489	NM_015127	ENSG00000121940	CLCC1	MCLC	chloride channel CLIC like 1	protein-coding
chr1	110955713	110955771	0.021546121	-2.165393355	0.0103165727447379±0.0151182286339597	0.0462789819999174±0.0381124327847604	intron (NR_102697, intron 2 of 2)	intron (NR_102697, intron 2 of 2)	-5196	NM_006402	10542	Hs.439815	NM_006402	ENSG00000134248	LAMTOR5	HBXIP|XIP	late endosomal/lysosomal adaptor, MAPK and MTOR activator 5	protein-coding
chr1	111757149	111757238	0.000912887	2.394191059	0.0720244915309277±0.06061986199373	0.0137011454525319±0.0202580734158493	Intergenic	MER61E|LTR|ERV1	-10034	NM_001271833	79961	Hs.557850	NM_024901	ENSG00000162777	DENND2D	-	DENN domain containing 2D	protein-coding
chr1	112553834	112553892	0.018081722	2.292938587	0.0398787085644223±0.0356596378922522	0.00813762725076891±0.011455170457857	Intergenic	Intergenic	20705	NR_145438	643355	Hs.279714	NR_145438	ENSG00000231437	LINC01750	-	long intergenic non-protein coding RNA 1750	ncRNA
chr1	112950018	112950076	0.032833544	2.909112872	0.0332859820601615±0.0432494637120563	0.00443129986524582±0.0146969589865728	intron (NM_018704, intron 1 of 5)	MLT1B|LTR|ERVL-MaLR	11211	NM_018704	55917	Hs.744100	NM_018704	ENSG00000143079	CTTNBP2NL	-	CTTNBP2 N-terminal like	protein-coding
chr1	113365476	113365490	0.009493054	-2.248473144	0.0102631454779343±0.0152726495725499	0.048768381842158±0.0336768494681674	intron (NR_103746, intron 6 of 6)	HERVH-int|LTR|ERV1	27782	NR_103746	100996702	Hs.632431	NR_103746	ENSG00000215866	LINC01356	-	long intergenic non-protein coding RNA 1356	ncRNA
chr1	113498763	113498820	0.012586118	2.81332117	0.0324075635183941±0.0357691216993965	0.00461054559458385±0.0102672876945709	promoter-TSS (NR_103743)	promoter-TSS (NR_103743)	-107	NM_001166496	6566	Hs.75231	NM_003051	ENSG00000155380	SLC16A1	HHF7|MCT|MCT1|MCT1D	solute carrier family 16 member 1	protein-coding
chr1	113629513	113629573	0.001814118	2.796488831	0.0702442823147231±0.0763766449803338	0.0101107636635954±0.01955514688936	intron (NM_001312686, intron 1 of 18)	intron (NM_001312686, intron 1 of 18)	13723	NM_014813	9860	Hs.448972	NM_014813	ENSG00000198799	LRIG2	LIG-2|LIG2|UFS2	leucine rich repeats and immunoglobulin like domains 2	protein-coding
chr1	113849930	113849987	0.000500954	3.793346997	0.0576248179105195±0.065569769883715	0.00415621816434643±0.00937740196530004	Intergenic	MER44A|DNA|TcMar-Tigger	-83178	NM_001142782	260425	Hs.486189	NM_020965	ENSG00000081026	MAGI3	MAGI-3|dJ730K3.2	membrane associated guanylate kinase, WW and PDZ domain containing 3	protein-coding
chr1	115088637	115088779	0.016540172	2.233485764	0.0341679821298881±0.040188701752948	0.00726562738418578±0.0133216931444277	Intergenic	MER77B|LTR|ERVL	-34884	NM_015906	51592	Hs.26837	NM_015906	ENSG00000197323	TRIM33	ECTO|PTC7|RFG7|TF1G|TIF1G|TIF1GAMMA|TIFGAMMA	tripartite motif containing 33	protein-coding
chr1	116449449	116449535	0.005258397	2.382986533	0.047807617959651±0.0321004624823141	0.00916529988700692±0.0129607670551962	Intergenic	L3|LINE|CR1	-12505	NR_125969	101928995	Hs.559119	NR_125969	ENSG00000228127	LINC01649	-	long intergenic non-protein coding RNA 1649	ncRNA
chr1	117400993	117401049	0.02557465	2.35334387	0.0339194548062302±0.0425675251224099	0.00663776340132409±0.0166374825465018	Intergenic	L1MC4|LINE|L1	-51517	NM_020440	5738	Hs.418093	NM_020440	ENSG00000134247	PTGFRN	CD315|CD9P-1|EWI-F|FPRP|SMAP-6	prostaglandin F2 receptor inhibitor	protein-coding
chr1	118548428	118548488	0.008624254	2.972801028	0.0312564091926271±0.0290318609583058	0.00398140908642248±0.00892692517511209	intron (NM_206996, intron 31 of 48)	intron (NM_206996, intron 31 of 48)	76096	NM_006784	10885	Hs.310809	NM_006784	ENSG00000065183	WDR3	DIP2|UTP12	WD repeat domain 3	protein-coding
chr1	118823705	118823762	0.011468073	2.299185621	0.0428736086257479±0.0404310271301997	0.00871096365153788±0.0151699104953842	Intergenic	L1PA2|LINE|L1	-95883	NM_206996	200162	Hs.528821	NM_206996	ENSG00000155761	SPAG17	CT143|PF6	sperm associated antigen 17	protein-coding
chr1	119998550	119998608	0.013799607	2.148355708	0.0264652090316469±0.0181495291890316	0.00596974553032354±0.0135513428134138	Intergenic	Intergenic	40806	NM_000198	3284	Hs.654399	NM_000198	ENSG00000203859	HSD3B2	HSD3B|HSDB|SDR11E2	hydroxy-delta-5-steroid dehydrogenase, 3 beta- and steroid delta-isomerase 2	protein-coding
chr1	146797601	146797703	0.013799607	-2.239382883	0.00997307287021116±0.0177125784426284	0.0470923552797599±0.041461472262667	intron (NM_001351365, intron 72 of 94)	L1PA3|LINE|L1	82860	NM_001348452	9557	Hs.191164	NM_004284	ENSG00000131778	CHD1L	ALC1|CHDL	chromodomain helicase DNA binding protein 1 like	protein-coding
chr1	150311325	150311435	0.007827231	-2.754098845	0.00439787283539772±0.0108850538439555	0.0296694182536818±0.0264627896961428	intron (NR_146769, intron 8 of 15)	intron (NR_146769, intron 8 of 15)	17398	NM_004698	9129	Hs.11776	NM_004698	ENSG00000117360	PRPF3	HPRP3|HPRP3P|PRP3|Prp3p|RP18|SNRNP90	pre-mRNA processing factor 3	protein-coding
chr1	151710672	151710795	0.010439076	-3.411608171	0.00421429086815226±0.0107072419082858	0.0448457095772028±0.0392045842830701	Intergenic	MSTA-int|LTR|ERVL-MaLR	16736	NM_001144956	284485	Hs.297967	NM_001144956	ENSG00000178796	RIIAD1	C1orf230|NCRNA00166	regulatory subunit of type II PKA R-subunit (RIIa) domain containing 1	protein-coding
chr1	152745873	152745995	0.013799607	-3.244995948	0.00490976362065835±0.00941243009319794	0.0465480722486973±0.061755627185905	Intergenic	L1PA4|LINE|L1	-2914	NM_178354	353137	Hs.553712	NM_178354	ENSG00000240386	LCE1F	LEP6	late cornified envelope 1F	protein-coding
chr1	154126383	154126444	0.027822659	-2.207557767	0.00945800915360449±0.0135639386341407	0.043685854497281±0.0623046168467507	intron (NM_207308, intron 1 of 39)	intron (NM_207308, intron 1 of 39)	1178	NM_207308	91181	Hs.67639	NM_207308	ENSG00000143552	NUP210L	-	nucleoporin 210 like	protein-coding
chr1	154210906	154210967	0.005258397	-2.092379333	0.0143196181478825±0.0146764460524907	0.0610661272975531±0.05346013793229	intron (NM_001287816, intron 8 of 26)	intron (NM_001287816, intron 8 of 26)	17506	NM_014847	9898	Hs.490551	NM_014847	ENSG00000143569	UBAP2L	NICE-4|NICE4	ubiquitin associated protein 2 like	protein-coding
chr1	158155974	158156034	0.023485516	-2.787012579	0.00394341823729601±0.00880075887154743	0.0272174369205128±0.0241384779560548	3' UTR (NM_001766, exon 7 of 7)	3' UTR (NM_001766, exon 7 of 7)	6267	NM_001766	912	Hs.1799	NM_001766	ENSG00000158473	CD1D	CD1A|R3|R3G1	CD1d molecule	protein-coding
chr1	159837809	159837866	0.02557465	-2.003847015	0.0102907544509931±0.0143557799986015	0.0412729274142872±0.0366572202752582	Intergenic	Intergenic	-5391	NM_001013661	391123	Hs.647718	NM_001013661	ENSG00000243284	VSIG8	-	V-set and immunoglobulin domain containing 8	protein-coding
chr1	160048031	160048093	0.023485516	2.026105912	0.0349954092367129±0.0292021069540634	0.00859196348623795±0.0162334099128284	Intergenic	Intergenic	-3266	NM_004983	3765	Hs.66726	NM_004983	ENSG00000162728	KCNJ9	GIRK3|KIR3.3	potassium voltage-gated channel subfamily J member 9	protein-coding
chr1	160828898	160828961	0.015115269	2.095069276	0.046551245518706±0.0390773708536564	0.0108956366100094±0.0155198080687693	intron (NM_016382, intron 1 of 8)	L2a|LINE|L2	3747	NM_016382	51744	Hs.157872	NM_016382	ENSG00000122223	CD244	2B4|NAIL|NKR2B4|Nmrk|SLAMF4	CD244 molecule	protein-coding
chr1	161237963	161238019	0.007827231	2.073586893	0.0307897910137068±0.0234262407101316	0.00731467252427881±0.0242600242273546	intron (NM_001102566, intron 1 of 2)	intron (NM_001102566, intron 1 of 2)	9456	NM_001102566	654790	Hs.433150	NM_001102566	ENSG00000248485	PCP4L1	IQM1	Purkinje cell protein 4 like 1	protein-coding
chr1	161487068	161487125	0.035616364	-2.091157418	0.0105315363881263±0.0154221088243251	0.0448737992820414±0.0453515766298433	intron (NM_001136219, intron 6 of 6)	LTR54|LTR|ERV1	-7233	NM_002155	3310	Hs.654614	NM_002155	ENSG00000173110	HSPA6	HSP70B'	heat shock protein family A (Hsp70) member 6	protein-coding
chr1	162271861	162271918	0.027822659	-2.104452233	0.00957888178527354±0.0165563427027336	0.0411924914541569±0.0325197087805648	intron (NM_001164757, intron 4 of 9)	L2a|LINE|L2	-40446	NR_030283	693141		NR_030283	ENSG00000207729	MIR556	MIRN556|hsa-mir-556|mir-556	microRNA 556	ncRNA
chr1	162950336	162950393	0.018081722	-2.234094285	0.0047364363616163±0.0106128577787905	0.0222833816978064±0.0170493970455292	Intergenic	Intergenic	-88031	NM_001102445	5999	Hs.386726	NM_005613	ENSG00000117152	RGS4	RGP4|SCZD9	regulator of G protein signaling 4	protein-coding
chr1	163686500	163686567	0.003127446	-2.230722288	0.0103939273817973±0.0165533335342974	0.0487858637828718±0.0387245028338931	Intergenic	L1P4|LINE|L1	-293553	NR_104294	100422212	Hs.556898	NR_104294		LOC100422212	-	eukaryotic translation initiation factor 3 subunit J pseudogene	pseudo
chr1	163765452	163765510	0.009493054	2.551263566	0.050405482168902±0.0417842848475671	0.0085994547063654±0.015438793046077	Intergenic	Intergenic	-372500	NR_104294	100422212	Hs.556898	NR_104294		LOC100422212	-	eukaryotic translation initiation factor 3 subunit J pseudogene	pseudo
chr1	164026369	164026426	0.032833544	2.761479161	0.0269975816322998±0.0310109783151182	0.00398140908642248±0.00892692517511209	Intergenic	Intergenic	-502199	NM_001204961	5087	Hs.557097	NM_002585	ENSG00000185630	PBX1	CAKUHED	PBX homeobox 1	protein-coding
chr1	164619724	164619781	0.027822659	2.435478113	0.0376124451444907±0.0406212905016025	0.0069531180303205±0.0121669541536734	intron (NM_001204963, intron 2 of 8)	AluSx1|SINE|Alu	90794	NM_001353130	5087	Hs.557097	NM_002585	ENSG00000185630	PBX1	CAKUHED	PBX homeobox 1	protein-coding
chr1	164989521	164989586	0.012586118	-3.216149979	0.0042900727553801±0.00966890639544677	0.0398678000677715±0.0426509364343966	Intergenic	L1PA5|LINE|L1	-245676	NR_038072	100505795	Hs.661039	NR_038072	ENSG00000233693	LOC100505795	-	uncharacterized LOC100505795	ncRNA
chr1	165473543	165473606	0.011468073	2.23512495	0.0446189001879908±0.0325618894254604	0.00947718169878828±0.0190838257885762	intron (NR_026744, intron 4 of 6)	intron (NR_026744, intron 4 of 6)	-39903	NM_001005214	440699	Hs.664975	NM_001005214	ENSG00000162763	LRRC52	-	leucine rich repeat containing 52	protein-coding
chr1	165532075	165532134	0.030239021	2.30511678	0.0283589727160605±0.0298862108932912	0.00573827292431484±0.0131653754828061	intron (NM_001005214, intron 1 of 1)	intron (NM_001005214, intron 1 of 1)	18627	NM_001005214	440699	Hs.664975	NM_001005214	ENSG00000162763	LRRC52	-	leucine rich repeat containing 52	protein-coding
chr1	165972150	165972211	0.015115269	2.004858619	0.0552608091384172±0.0405270538269318	0.013768754560839±0.0203934968143632	Intergenic	L1PREC2|LINE|L1	95023	NR_037431	100500832		NR_037431	ENSG00000283936	MIR3658	-	microRNA 3658	ncRNA
chr1	167610329	167610391	0.038597931	-2.100186107	0.0136031366207383±0.0240590128497235	0.0583254468034614±0.0741949822645992	intron (NR_136519, intron 2 of 2)	intron (NR_136519, intron 2 of 2)	10891	NM_052862	92241	Hs.493867	NM_052862	ENSG00000198771	RCSD1	CAPZIP|MK2S4	RCSD domain containing 1	protein-coding
chr1	168838914	168838972	0.013799607	2.108532365	0.0395405096086588±0.0299018417936998	0.0091687635603276±0.0129669692254958	Intergenic	Intergenic	82764	NR_024160	79100	Hs.250624	NR_024160	ENSG00000225826	LINC00626	-	long intergenic non-protein coding RNA 626	ncRNA
chr1	168905789	168905901	0.021546121	-2.374076249	0.00987178188833322±0.0168084503663042	0.051175690848719±0.0609483966095623	intron (NR_104091, intron 3 of 4)	L1PB1|LINE|L1	149666	NR_024160	79100	Hs.250624	NR_024160	ENSG00000225826	LINC00626	-	long intergenic non-protein coding RNA 626	ncRNA
chr1	169399812	169399871	0.002262468	-3.527177946	0.00334171815352006±0.00802632165505697	0.0385262004353783±0.0316344827315218	intron (NM_001300968, intron 2 of 6)	L1PB1|LINE|L1	-3130	NM_021179	57821	Hs.567557	NM_021179	ENSG00000117477	CCDC181	C1orf114	coiled-coil domain containing 181	protein-coding
chr1	170292676	170292732	0.045200604	2.672913127	0.0267811547964811±0.0417863177669021	0.00419954532249406±0.00949058699950102	Intergenic	L1PA15|LINE|L1	-39355	NR_026957	284688	Hs.135668	NR_026957	ENSG00000224286	LINC01142	-	long intergenic non-protein coding RNA 1142	ncRNA
chr1	171672016	171672073	0.000565983	-2.26716894	0.011552300134843±0.0172944389056856	0.0556101824410937±0.0381105988722355	3' UTR (NM_001185127, exon 8 of 8)	3' UTR (NM_001185127, exon 8 of 8)	39160	NM_003762	8674	Hs.6651	NM_003762	ENSG00000117533	VAMP4	VAMP-4|VAMP24	vesicle associated membrane protein 4	protein-coding
chr1	171772522	171772592	0.002262468	3.017288278	0.0534275453537702±0.0393944789030587	0.00659889084371653±0.0114525532731309	Intergenic	Intergenic	21757	NM_015935	51603	Hs.494705	NM_014955	ENSG00000010165	EEF1AKNMT	5630401D24Rik|CGI-01|DFNB26|DFNB26M|KIAA0859|METTL13|feat	eEF1A lysine and N-terminal methyltransferase	protein-coding
chr1	172176804	172176895	0.038597931	-2.13469358	0.0101904361085458±0.0217545708994282	0.0447506728497418±0.0441686735804502	intron (NM_001350204, intron 15 of 20)	intron (NM_001350204, intron 15 of 20)	-62875	NR_038397	100628315	Hs.584880	NR_038397		DNM3OS	DNM3-AS1|MIR199A2HG	DNM3 opposite strand/antisense RNA	ncRNA
chr1	172574987	172575047	0.038597931	2.691968905	0.0411746451123194±0.0611153477076829	0.00637186369435353±0.0110307048843312	intron (NM_014283, intron 22 of 23)	L1ME3B|LINE|L1	-53131	NM_001302746	356	Hs.2007	NM_000639	ENSG00000117560	FASLG	ALPS1B|APT1LG1|APTL|CD178|CD95-L|CD95L|FASL|TNFSF6|TNLG1A	Fas ligand	protein-coding
chr1	174817619	174817678	0.006428241	3.877965797	0.0325749912722544±0.0256296469672482	0.0022156455300071±0.00734846489146168	intron (NM_014857, intron 19 of 20)	L1PA2|LINE|L1	-25875	NM_001243763	9910	Hs.585378	NM_014857	ENSG00000152061	RABGAP1L	HHL|TBC1D18	RAB GTPase activating protein 1 like	protein-coding
chr1	175041762	175041827	0.003476877	2.407482098	0.0350102546878836±0.0234941542516075	0.00659889084371653±0.0114525532731309	intron (NM_022093, intron 1 of 18)	intron (NM_022093, intron 1 of 18)	4826	NM_022093	63923	Hs.156369	NM_022093	ENSG00000120332	TNN	TN-W	tenascin N	protein-coding
chr1	176020869	176020929	0.011468073	-2.0702607	0.0175778181715445±0.0171716247375186	0.0738202543421225±0.0655757115992259	intron (NM_022457, intron 11 of 19)	Tigger3b|DNA|TcMar-Tigger	-83223	NR_002998	677679		NR_002998	ENSG00000252906	SCARNA3	HBI-100	small Cajal body-specific RNA 3	ncRNA
chr1	176187186	176187248	0.018081722	2.553902646	0.0310806271366098±0.0289485438347506	0.00529283640736883±0.0125550075032902	Intergenic	L1MCa|LINE|L1	-10795	NM_022457	64326	Hs.523744	NM_022457	ENSG00000143207	COP1	RFWD2|RNF200	COP1 E3 ubiquitin ligase	protein-coding
chr1	176851378	176851446	0.038597931	-2.869253486	0.00594789094545624±0.0124563777060687	0.0434604642743414±0.0441427252387358	intron (NM_004319, intron 20 of 22)	intron (NM_004319, intron 20 of 22)	147169	NR_030163	574441		NR_030163	ENSG00000202609	MIR488	MIRN488|hsa-mir-488|mir-488	microRNA 488	ncRNA
chr1	177232754	177232817	0.013799607	-2.248800719	0.0112628000365062±0.0141579331987412	0.0535306903448972±0.050913491487626	intron (NM_021165, intron 4 of 7)	L2a|LINE|L2	-87936	NR_126001	102724661	Hs.146628	NR_126001		LINC01645	-	long intergenic non-protein coding RNA 1645	ncRNA
chr1	179697389	179697445	0.002262468	3.670839517	0.0282184454527768±0.0195496010897722	0.0022156455300071±0.00734846489146168	intron (NM_001329714, intron 1 of 6)	intron (NM_001329714, intron 1 of 6)	506	NR_138087	148753	Hs.400696	NM_173509	ENSG00000143340	FAM163A	C1orf76|NDSP	family with sequence similarity 163 member A	protein-coding
chr1	179849099	179849155	0.016540172	2.588379861	0.0483453817326914±0.038430347907015	0.00803849998522887±0.0144329087505452	Intergenic	Intergenic	-2050	NM_015602	26092	Hs.496459	NM_015602	ENSG00000143337	TOR1AIP1	LAP1|LAP1B|LGMD2Y	torsin 1A interacting protein 1	protein-coding
chr1	180061272	180061403	0.001814118	2.263771735	0.0301459182731129±0.0149399897968471	0.00627719069069081±0.0111100871280854	intron (NM_014810, intron 33 of 37)	intron (NM_014810, intron 33 of 37)	-62630	NM_001004128	5768	Hs.719176	NM_002826	ENSG00000116260	QSOX1	Q6|QSCN6	quiescin sulfhydryl oxidase 1	protein-coding
chr1	181492892	181492955	0.007827231	2.251864715	0.0512014361606402±0.0393274455197987	0.0107498726045543±0.0149637343054995	intron (NM_001205293, intron 3 of 47)	intron (NM_001205293, intron 3 of 47)	40271	NM_001205294	777	Hs.437444	NM_000721	ENSG00000198216	CACNA1E	BII|CACH6|CACNL1A6|Cav2.3|EIEE69|gm139	calcium voltage-gated channel subunit alpha1 E	protein-coding
chr1	181908755	181908884	0.027822659	2.604006855	0.0274763366376812±0.0259483549137337	0.00451933626424182±0.0103442820532234	Intergenic	L1MB7|LINE|L1	122027	NM_001009992	127665	Hs.684328	NM_001009992	ENSG00000179930	ZNF648	-	zinc finger protein 648	protein-coding
chr1	182039554	182039679	0.003127446	-2.416959543	0.00922409106384623±0.0246640121334731	0.0492607366970994±0.027706680970289	Intergenic	LTR38|LTR|ERV1	-8770	NM_001009992	127665	Hs.684328	NM_001009992	ENSG00000179930	ZNF648	-	zinc finger protein 648	protein-coding
chr1	184058424	184058487	0.016540172	-2.098447014	0.007278318262913±0.0125519100434024	0.0311692633073438±0.0258801427242272	intron (NM_001363643, intron 3 of 3)	intron (NM_001363643, intron 3 of 3)	37592	NM_052965	116461	Hs.548197	NM_052965	ENSG00000198860	TSEN15	C1orf19|PCH2F|sen15	tRNA splicing endonuclease subunit 15	protein-coding
chr1	184386258	184386339	0.038597931	2.722030483	0.0277379639446735±0.0362291557404274	0.00420399077913977±0.00949841408320707	intron (NM_030806, intron 1 of 5)	intron (NM_030806, intron 1 of 5)	30136	NM_030806	81563	Hs.497159	NM_030806	ENSG00000116667	C1orf21	PIG13	chromosome 1 open reading frame 21	protein-coding
chr1	184430693	184430751	0.005258397	-2.492456573	0.0105586273765022±0.012729877519333	0.0594171278856017±0.0537024698198293	intron (NM_030806, intron 1 of 5)	intron (NM_030806, intron 1 of 5)	74559	NM_030806	81563	Hs.497159	NM_030806	ENSG00000116667	C1orf21	PIG13	chromosome 1 open reading frame 21	protein-coding
chr1	185812484	185812540	0.006428241	2.876466408	0.0510347363623705±0.0529981199209184	0.00694965435699982±0.0121596497376616	intron (NM_031935, intron 1 of 106)	intron (NM_031935, intron 1 of 106)	108989	NM_031935	83872	Hs.58877	NM_031935	ENSG00000143341	HMCN1	ARMD1|FBLN6|FIBL-6|FIBL6	hemicentin 1	protein-coding
chr1	186534485	186534549	0.038597931	2.853315955	0.0303805368867787±0.0424740216913635	0.00420399077913977±0.00949841408320707	Intergenic	Intergenic	-104271	NM_002597	5132	Hs.654381	NM_002597	ENSG00000116703	PDC	MEKA|PHD|PhLOP|PhLP	phosducin	protein-coding
chr1	188353253	188353312	0.012586118	-3.026133633	0.00463180006905035±0.0103290965420715	0.0377317370677536±0.0397224862950715	Intergenic	L2a|LINE|L2	940523	NR_132374	106144535	Hs.568709	NR_132374		LINC01037	-	long intergenic non-protein coding RNA 1037	ncRNA
chr1	188527707	188527869	0.027822659	-2.431534528	0.00411672720854932±0.00922709283476451	0.0222083819522099±0.0198948281205293	Intergenic	L1PA3|LINE|L1	1115028	NR_132374	106144535	Hs.568709	NR_132374		LINC01037	-	long intergenic non-protein coding RNA 1037	ncRNA
chr1	188688095	188688195	0.038597931	-2.058594657	0.00865385020998391±0.0187531020341428	0.0360502361912619±0.0298868664865049	Intergenic	L1PB1|LINE|L1	1275385	NR_132374	106144535	Hs.568709	NR_132374		LINC01037	-	long intergenic non-protein coding RNA 1037	ncRNA
chr1	190975387	190975447	0.027822659	2.706086329	0.0445867175744338±0.0577589444751292	0.00683269988406787±0.0120059861412817	Intergenic	L1MA1|LINE|L1	222211	NR_146892	105371660	Hs.127094	NR_146892	ENSG00000233882	LINC01680	-	long intergenic non-protein coding RNA 1680	ncRNA
chr1	191299394	191299457	0.032833544	-2.430173481	0.00627350011332468±0.01163757776177	0.0338115455074744±0.0333512383691136	Intergenic	Intergenic	-101798	NR_146892	105371660	Hs.127094	NR_146892	ENSG00000233882	LINC01680	-	long intergenic non-protein coding RNA 1680	ncRNA
chr1	191478338	191478397	0.016540172	-2.226716461	0.0103355090726505±0.0158784925684921	0.0483771543949842±0.043889252913501	Intergenic	T-rich|Low_complexity|Low_complexity	-280740	NR_146892	105371660	Hs.127094	NR_146892	ENSG00000233882	LINC01680	-	long intergenic non-protein coding RNA 1680	ncRNA
chr1	193764887	193764967	0.004284372	3.033660905	0.0433422447266903±0.0343395533744218	0.00529283640736883±0.0125550075032902	Intergenic	L1PA8|LINE|L1	491052	NR_125789	101929184	Hs.146728	NR_125789	ENSG00000232077	LINC01031	TCONS_00000361	long intergenic non-protein coding RNA 1031	ncRNA
chr1	195669443	195669501	0.030239021	11.03723371	0.0210154364732178±0.0284106075440417	1e-05±0	Intergenic	Intergenic	388373	NR_146895	105371673		NR_146895		LINC01724	-	long intergenic non-protein coding RNA 1724	ncRNA
chr1	195718378	195718441	0.045200604	2.403130009	0.0208701362664049±0.0199074275175577	0.00394558195363391±0.0130860149198011	Intergenic	L1MB8|LINE|L1	339435	NR_146895	105371673		NR_146895		LINC01724	-	long intergenic non-protein coding RNA 1724	ncRNA
chr1	196686903	196686961	0.001292745	2.46674036	0.0616757092489437±0.0335226526328465	0.0111570996655659±0.0178273321056477	intron (NM_000186, intron 11 of 21)	L2|LINE|L2	-56998	NM_001166624	10878	Hs.709217	NM_021023	ENSG00000116785	CFHR3	CFHL3|DOWN16|FHR-3|FHR3|HLF4	complement factor H related 3	protein-coding
chr1	197331747	197331809	0.016540172	-2.636452294	0.00490976362065835±0.00941243009319794	0.0305289456790144±0.0242274538391432	intron (NM_001257965, intron 7 of 14)	L1MD1|LINE|L1	94396	NR_047564	23418	Hs.126135	NM_012076	ENSG00000134376	CRB1	LCA8|RP12	crumbs cell polarity complex component 1	protein-coding
chr1	198330303	198330362	0.035616364	-2.250196891	0.0107015091925859±0.0168772927124392	0.0509121912446889±0.052655436856545	Intergenic	Intergenic	179742	NM_133262	127124	Hs.127743	NM_133262	ENSG00000151418	ATP6V1G3	ATP6G3|Vma10	ATPase H+ transporting V1 subunit G3	protein-coding
chr1	198815887	198815943	0.006428241	2.613543278	0.0384106541221792±0.0240617943587327	0.00627620010213417±0.0140912081506298	intron (NR_040073, intron 2 of 2)	MLT1F2|LTR|ERVL-MaLR	12196	NR_029612	406955		NR_029612	ENSG00000207975	MIR181B1	MIRN181B1|mir-181b-1	microRNA 181b-1	ncRNA
chr1	198911375	198911432	0.010439076	2.197261252	0.0547879277305169±0.0635797301390384	0.0119465726681731±0.0188494452715753	Intergenic	L2|LINE|L2	-4846	NR_040073	100131234	Hs.711077	NR_040073		MIR181A1HG	-	MIR181A1 host gene	ncRNA
chr1	200754295	200754357	0.032833544	2.086430355	0.0441728186878291±0.0489001276517338	0.0104010453955694±0.0184781298799067	intron (NM_203459, intron 2 of 16)	L1ME2|LINE|L1	45626	NM_203459	23271	Hs.23585	NM_203459	ENSG00000118200	CAMSAP2	CAMSAP1L1	calmodulin regulated spectrin associated protein family member 2	protein-coding
chr1	202492558	202492614	0.002522823	2.652694356	0.0551698991859501±0.0460861670709478	0.0087732725184072±0.0125844360245015	intron (NM_032103, intron 6 of 11)	L2a|LINE|L2	-16656	NM_001197131	4660	Hs.444403	NM_002481	ENSG00000077157	PPP1R12B	MYPT2|PP1bp55	protein phosphatase 1 regulatory subunit 12B	protein-coding
chr1	202984113	202984178	0.027822659	2.80976682	0.0254923547194762±0.0230274196155028	0.00363568174229426±0.00864546567977119	exon (NM_001349862, exon 3 of 7)	exon (NM_001349862, exon 3 of 7)	7387	NR_146289	92703	Hs.497443	NM_138391	ENSG00000163444	TMEM183A	C1orf37	transmembrane protein 183A	protein-coding
chr1	204133785	204133846	0.012586118	3.255779527	0.0401134087958119±0.0550028736866899	0.00419954532249406±0.00949058699950102	intron (NM_000537, intron 1 of 9)	AluJb|SINE|Alu	1649	NM_000537	5972	Hs.3210	NM_000537	ENSG00000143839	REN	HNFJ2	renin	protein-coding
chr1	204486914	204486976	0.041788997	-2.188897581	0.0135542726652189±0.0193628957637908	0.0618016467514363±0.0610320512464148	intron (NM_002393, intron 1 of 10)	intron (NM_002393, intron 1 of 10)	1411	NM_002393	4194	Hs.497492	NM_002393	ENSG00000198625	MDM4	HDMX|MDMX|MRP1	MDM4 regulator of p53	protein-coding
chr1	204527504	204527618	0.012586118	2.853421021	0.0300374909896742±0.0258536938599466	0.00415621816434643±0.00937740196530004	TTS (NM_001278516)	TTS (NM_001278516)	42027	NM_002393	4194	Hs.497492	NM_002393	ENSG00000198625	MDM4	HDMX|MDMX|MRP1	MDM4 regulator of p53	protein-coding
chr1	207109582	207109645	0.018081722	-2.575149988	0.00813877277753568±0.011826460025209	0.0485016276890581±0.0514804193055541	intron (NM_002644, intron 4 of 10)	Helitron3Na_Mam|RC|Helitron	10197	NM_002644	5284	Hs.497589	NM_002644	ENSG00000162896	PIGR	-	polymeric immunoglobulin receptor	protein-coding
chr1	207569516	207569583	0.016540172	-2.735525211	0.00723698176443576±0.0125346723439555	0.0481983998959715±0.0631830245153609	Intergenic	Intergenic	-58095	NM_001006658	1380	Hs.445757	NM_001877	ENSG00000117322	CR2	C3DR|CD21|CR|CVID7|SLEB9	complement C3d receptor 2	protein-coding
chr1	207789859	207789917	0.038597931	2.191035808	0.0181804363700476±0.017618335064858	0.00398140908642248±0.00892692517511209	intron (NM_000651, intron 40 of 46)	intron (NM_000651, intron 40 of 46)	-28590	NM_175710	1379	Hs.628568	NM_175710	ENSG00000197721	CR1L	-	complement C3b/C4b receptor 1 like	protein-coding
chr1	207991534	207991706	0.011468073	10.94197492	0.0196726408533074±0.0199271470285319	1e-05±0	promoter-TSS (NR_026817)	promoter-TSS (NR_026817)	-104	NR_026817	148696	Hs.125511	NM_001039568		LOC148696	-	uncharacterized LOC148696	ncRNA
chr1	208032753	208032812	0.038597931	-2.0254904	0.0111944455314766±0.019746797371904	0.0455759734931317±0.0480282786615798	Intergenic	L2a|LINE|L2	-36735	NR_135299	100128537	Hs.445414	NR_135298		MIR29B2CHG	C1orf132	MIR29B2 and MIR29C host gene	ncRNA
chr1	208146273	208146335	0.021546121	2.299383601	0.0402705357833342±0.0334578675771758	0.00818095440891655±0.0115315652573422	Intergenic	Intergenic	-61834	NM_001773	947	Hs.374990	NM_001773	ENSG00000174059	CD34	-	CD34 molecule	protein-coding
chr1	210071283	210071339	0.013799607	-2.226520805	0.00868792730298908±0.0121614300314769	0.0406598457219925±0.0323392127601168	Intergenic	Intergenic	-40208	NM_001256006	255928	Hs.658866	NM_153262	ENSG00000143469	SYT14	SCAR11|sytXIV	synaptotagmin 14	protein-coding
chr1	210788660	210788717	0.007827231	2.260484794	0.0381327813321893±0.0336130691372168	0.00795838152143087±0.015594717329309	intron (NM_018194, intron 10 of 11)	L1P1|LINE|L1	285979	NM_001170580	55733	Hs.58650	NM_018194	ENSG00000054392	HHAT	MART2|SKI1|Skn	hedgehog acyltransferase	protein-coding
chr1	211456799	211456856	0.030239021	2.233713596	0.0352738094939427±0.0426171282016934	0.00749959085475314±0.0183129633527166	intron (NM_018254, intron 6 of 10)	L1MEe|LINE|L1	23539	NM_018254	55758	Hs.356399	NM_018254	ENSG00000117625	RCOR3	-	REST corepressor 3	protein-coding
chr1	213645820	213645879	0.045200604	2.582928854	0.024902181699872±0.0295771439759977	0.00415621816434643±0.00937740196530004	Intergenic	Intergenic	421267	NM_012424	26750	Hs.591416	NM_012424	ENSG00000136643	RPS6KC1	RPK118|RSKL1|S6K-delta-1|S6PKh1|humS6PKh1	ribosomal protein S6 kinase C1	protein-coding
chr1	217585516	217585572	0.018081722	2.979886302	0.0314102912829681±0.0421869961090174	0.00398140908642248±0.00892692517511209	Intergenic	Intergenic	218888	NM_001297754	55105	Hs.362343	NM_018040	ENSG00000092978	GPATCH2	CT110|GPATC2|PPP1R30|Pfa1	G-patch domain containing 2	protein-coding
chr1	218652687	218652753	0.006428241	-2.305882256	0.0184888910840858±0.0194194336921421	0.0914219729602336±0.0782879009102005	intron (NR_031644, intron 2 of 6)	L2c|LINE|L2	-30717	NR_146760	440714	Hs.146774	NR_146760	ENSG00000228208	C1orf143	-	chromosome 1 open reading frame 143 (putative)	ncRNA
chr1	221578770	221578828	0.008624254	-2.325623548	0.0151776000857353±0.0150048085725769	0.0760826361788944±0.0475845558196744	Intergenic	L1MEc|LINE|L1	-69161	NR_024236	400804	Hs.722626	NR_024236	ENSG00000234754	C1orf140	-	uncharacterized LOC400804	ncRNA
chr1	222249789	222249849	0.023485516	3.893775394	0.0355984087694775±0.0559930994067826	0.00239490006457675±0.00794298492459901	Intergenic	Intergenic	-97957	NR_149057	105372950	Hs.185118	NR_149057	ENSG00000238042	LINC02257	-	long intergenic non-protein coding RNA 2257	ncRNA
chr1	223474175	223474237	0.032833544	-3.18748608	0.0044584728100083±0.00818838398766195	0.0406176734038374±0.0510662780960541	intron (NM_017982, intron 2 of 8)	MIR3|SINE|MIR	63312	NM_017982	55061	Hs.497841	NM_017982	ENSG00000143502	SUSD4	PRO222	sushi domain containing 4	protein-coding
chr1	224875546	224875675	0.027822659	-2.248014362	0.00937632742253215±0.0207646677916081	0.0445402364500544±0.0419102525127615	intron (NR_136287, intron 3 of 4)	LTR26|LTR|ERV1	71592	NR_136287	149111	Hs.731723	NM_152495	ENSG00000143786	CNIH3	CNIH-3	cornichon family AMPA receptor auxiliary protein 3	protein-coding
chr1	225324305	225324384	0.002026946	2.372943907	0.0512762001969597±0.0345148996423883	0.00989893654530697±0.0144529159678978	intron (NM_001367479, intron 27 of 85)	L1PA11|LINE|L1	206968	NM_001349912	127602	Hs.133977	NM_001373	ENSG00000185842	DNAH14	C1orf67|Dnahc14|HL-18|HL18	dynein axonemal heavy chain 14	protein-coding
chr1	228279477	228279534	0.045200604	-2.377915518	0.0107244182039391±0.0198694486835433	0.0557439371266148±0.0719792191680727	intron (NM_001024227, intron 1 of 4)	intron (NM_001024227, intron 1 of 4)	-5458	NR_037415	100500810		NR_037415	ENSG00000284163	MIR3620	mir-3620	microRNA 3620	ncRNA
chr1	230341796	230341855	0.001152355	2.415249963	0.0410072998228398±0.0253869297726015	0.00768773647194558±0.0138864117597642	intron (NM_004481, intron 3 of 15)	intron (NM_004481, intron 3 of 15)	138841	NM_004481	2590	Hs.743964	NM_004481	ENSG00000143641	GALNT2	GalNAc-T2	polypeptide N-acetylgalactosaminyltransferase 2	protein-coding
chr1	230793694	230793751	0.009493054	2.225199786	0.0515840917148373±0.040896365378001	0.0110322452065619±0.0130800471167283	intron (NM_007357, intron 1 of 17)	L1P2|LINE|L1	15496	NM_001145036	22796	Hs.211800	NM_007357	ENSG00000135775	COG2	CDG2Q|LDLC	component of oligomeric golgi complex 2	protein-coding
chr1	231350073	231350134	0.011468073	2.437510246	0.0460062089630148±0.040241041677497	0.00849283622069791±0.012117603202204	intron (NM_001300889, intron 11 of 11)	intron (NM_001300889, intron 11 of 11)	-26731	NM_001256615	149373	Hs.632505	NM_001256615	ENSG00000235710	LOC149373	-	uncharacterized LOC149373	protein-coding
chr1	232119219	232119309	0.005258397	-4.890430481	0.000915572724559082±0.00303661119564589	0.0271555818617344±0.0233668267049812	intron (NM_001164538, intron 10 of 10)	intron (NM_001164538, intron 10 of 10)	57684	NR_126441	104472714		NR_126441	ENSG00000226758	DISC1-IT1	-	DISC1 intronic transcript 1	ncRNA
chr1	233100993	233101050	0.045200604	2.350011782	0.0235163908113132±0.0220716425730364	0.00461260889741506±0.0106068204980253	intron (NM_001329452, intron 3 of 3)	intron (NM_001329452, intron 3 of 3)	14434	NR_138027	84284	Hs.642715	NM_032324	ENSG00000135778	NTPCR	C1orf57|HCR-NTPase|THEP1	nucleoside-triphosphatase, cancer-related	protein-coding
chr1	233161023	233161079	0.023485516	2.03149872	0.0607977915893901±0.0520162528680988	0.0148711910640651±0.0175234566523042	exon (NM_014801, exon 26 of 34)	exon (NM_014801, exon 26 of 34)	74463	NR_138027	84284	Hs.642715	NM_032324	ENSG00000135778	NTPCR	C1orf57|HCR-NTPase|THEP1	nucleoside-triphosphatase, cancer-related	protein-coding
chr1	233398720	233398776	0.018081722	2.654014445	0.0290604907680641±0.023646099344925	0.00461705435406077±0.0106136341473893	exon (NM_014801, exon 2 of 34)	exon (NM_014801, exon 2 of 34)	32723	NM_014801	80003	Hs.370605	NM_014801	ENSG00000135749	PCNX2	PCNXL2	pecanex 2	protein-coding
chr1	233751942	233751999	0.001448776	2.551883683	0.0458391088653694±0.0307853642282062	0.00781704536215824±0.0134932544161161	intron (NM_002245, intron 1 of 2)	intron (NM_002245, intron 1 of 2)	2119	NM_002245	3775	Hs.208544	NM_002245	ENSG00000135750	KCNK1	DPK|HOHO|K2P1|K2p1.1|KCNO1|TWIK-1|TWIK1	potassium two pore domain channel subfamily K member 1	protein-coding
chr1	234065801	234065858	0.02557465	2.005251554	0.0479605545035817±0.0668597160863315	0.0119465726681731±0.0188494452715753	intron (NM_173508, intron 2 of 7)	FRAM|SINE|Alu	25408	NM_173508	148641	Hs.158748	NM_173508	ENSG00000183780	SLC35F3	-	solute carrier family 35 member F3	protein-coding
chr1	237029063	237029121	0.011468073	-2.690668592	0.00640234554355794±0.0110738630054408	0.041334345428781±0.0438486904966813	intron (NM_001291939, intron 21 of 31)	T-rich|Low_complexity|Low_complexity	70500	NM_001291940	4548	Hs.498187	NM_000254	ENSG00000116984	MTR	HMAG|MS|cblG	5-methyltetrahydrofolate-homocysteine methyltransferase	protein-coding
chr1	242955300	242955361	0.032833544	-2.745547319	0.0056847726756876±0.0103265528794298	0.038124591620131±0.0394472963050517	Intergenic	Intergenic	-267332	NM_001320272	200150	Hs.672452	NM_152666	ENSG00000180287	PLD5	PLDC	phospholipase D family member 5	protein-coding
chr1	244073317	244073374	0.00281032	2.78755093	0.0487136639315973±0.0313322480254838	0.00705528157678516±0.0123805234520957	Intergenic	Intergenic	-7358	NR_033883	339529	Hs.209374	NR_033883	ENSG00000226828	LINC02774	-	long intergenic non-protein coding RNA 2774	ncRNA
chr1	244189002	244189062	0.002262468	-4.167778601	0.00340233641591938±0.00791740464468114	0.0611510090529918±0.0797766218024176	intron (NR_033883, intron 7 of 11)	intron (NR_033883, intron 7 of 11)	-23209	NM_001278196	10472	Hs.69997	NM_006352	ENSG00000179456	ZBTB18	C2H2-171|MRD22|RP58|TAZ-1|ZNF238	zinc finger and BTB domain containing 18	protein-coding
chr1	245629861	245629918	0.018081722	2.573484101	0.037295954640616±0.0421744678503251	0.00626564550806175±0.0154870738968022	intron (NM_018012, intron 4 of 14)	intron (NM_018012, intron 4 of 14)	-232071	NR_151721	111216275	Hs.663694	NR_151721	ENSG00000232192	KIF26B-AS1	-	KIF26B antisense RNA 1	ncRNA
chr1	246404873	246404945	0.015115269	2.155604237	0.0755403642965988±0.0804983892770262	0.0169542093168605±0.0168514057961824	intron (NM_022743, intron 5 of 11)	L1PA5|LINE|L1	175805	NM_022743	64754	Hs.567571	NM_022743	ENSG00000185420	SMYD3	KMT3E|ZMYND1|ZNFN3A1|bA74P14.1	SET and MYND domain containing 3	protein-coding
chr1	248558193	248558258	0.038597931	2.514647918	0.0278668454424901±0.0257619929491967	0.00487644530155442±0.0161733393759475	Intergenic	L1P2|LINE|L1	7316	NM_001005471	254879	Hs.626884	NM_001005471	ENSG00000198104	OR2T6	OR2T6P|OR2T9|OST703	olfactory receptor family 2 subfamily T member 6	protein-coding
chr10	250509	250564	0.027822659	-2.410838986	0.00929873656820166±0.0169762123910469	0.0494491457939148±0.0468564067588108	intron (NM_001370123, intron 3 of 12)	intron (NM_001370123, intron 3 of 12)	24603	NM_001202468	10771	Hs.292265	NM_006624	ENSG00000015171	ZMYND11	BRAM1|BS69|MRD30	zinc finger MYND-type containing 11	protein-coding
chr10	837759	837816	0.030239021	-2.026514798	0.00976244546473025±0.0150408789428083	0.0397741000422022±0.0351759834200878	Intergenic	(TG)n|Simple_repeat|Simple_repeat	-102180	NM_014974	22982	Hs.432397	NM_014974	ENSG00000151240	DIP2C	KIAA0934	disco interacting protein 2 homolog C	protein-coding
chr10	1510767	1510830	0.030239021	2.464457593	0.0528648460114544±0.0471387138561673	0.00957836346192792±0.013634599481084	intron (NM_018702, intron 1 of 9)	intron (NM_018702, intron 1 of 9)	-58026	NR_033387	642394	Hs.568831	NM_001098830	ENSG00000205696	ADARB2-AS1	C10orf109|NCRNA00168	ADARB2 antisense RNA 1	ncRNA
chr10	6485901	6486048	0.001026174	2.311372468	0.0470797272229736±0.0287158245715423	0.00948509082875467±0.0134692540601743	intron (NM_001323265, intron 15 of 17)	L1MB2|LINE|L1	93697	NR_148966	399716	Hs.737229	NR_148966		LINC02656	-	long intergenic non-protein coding RNA 2656	ncRNA
chr10	7625253	7625312	0.007827231	2.078824053	0.0291912907903844±0.0186130959510408	0.00690979087217286±0.0120897340441264	intron (NM_001001851, intron 8 of 11)	intron (NM_001001851, intron 8 of 11)	36353	NM_032817	80760	Hs.498586	NM_030569	ENSG00000123243	ITIH5	ITI-HC5|PP14776	inter-alpha-trypsin inhibitor heavy chain 5	protein-coding
chr10	7887744	7887803	0.035616364	2.212431187	0.0408610264686021±0.0518632355468824	0.00881659967655484±0.0126516207488951	intron (NM_031923, intron 2 of 6)	intron (NM_031923, intron 2 of 6)	27306	NM_031923	83860	Hs.527688	NM_031923	ENSG00000165632	TAF3	TAF140|TAFII-140|TAFII140	TATA-box binding protein associated factor 3	protein-coding
chr10	8511124	8511223	0.032833544	2.590921412	0.0280388092452829±0.0282713659022274	0.00465387275273149±0.0103686770710272	Intergenic	Intergenic	125180	NR_134492	105376398	Hs.63158	NR_134492		LOC105376398	-	uncharacterized LOC105376398	ncRNA
chr10	8753916	8753973	0.041788997	-2.243445081	0.0098844544792717±0.0149996962467569	0.0468055086041038±0.0498843290064158	Intergenic	Intergenic	-117591	NR_134492	105376398	Hs.63158	NR_134492		LOC105376398	-	uncharacterized LOC105376398	ncRNA
chr10	8777259	8777319	0.02557465	-2.439657336	0.0054018727757714±0.0144883407548274	0.0293058544736017±0.0273848416474542	Intergenic	Intergenic	-140935	NR_134492	105376398	Hs.63158	NR_134492		LOC105376398	-	uncharacterized LOC105376398	ncRNA
chr10	8963131	8963191	0.038597931	2.456167893	0.0374705359678376±0.05473637898881	0.00682825442742216±0.0120008659483752	Intergenic	MIR|SINE|MIR	23209	NR_131944	105755953	Hs.564146	NR_131944	ENSG00000234752	LINC02676	-	long intergenic non-protein coding RNA 2676	ncRNA
chr10	10872941	10873001	0.045200604	-2.07331746	0.0104980456896804±0.0195298488024654	0.0441813726316799±0.0450963153392314	intron (NM_001326327, intron 1 of 15)	intron (NM_001326327, intron 1 of 15)	32283	NM_001326327	10659	Hs.309288	NM_006561	ENSG00000048740	CELF2	BRUNOL3|CELF-2|CUG-BP2|CUGBP2|ETR-3|ETR3|NAPOR	CUGBP Elav-like family member 2	protein-coding
chr10	11286206	11286337	0.013799607	2.016124953	0.0325154000046578±0.0232355886514752	0.00803849998522887±0.0144329087505452	intron (NM_001025076, intron 3 of 14)	intron (NM_001025076, intron 3 of 14)	79279	NM_001083591	10659	Hs.309288	NM_006561	ENSG00000048740	CELF2	BRUNOL3|CELF-2|CUG-BP2|CUGBP2|ETR-3|ETR3|NAPOR	CUGBP Elav-like family member 2	protein-coding
chr10	11480913	11480972	0.032833544	-2.311402098	0.0103753182021054±0.0133207175132927	0.0514994734390215±0.0468311330420846	Intergenic	PABL_A|LTR|ERV1	93336	NM_001080491	9712	Hs.498661	NM_014688	ENSG00000148429	USP6NL	RNTRE|TRE2NL|USP6NL-IT1	USP6 N-terminal like	protein-coding
chr10	14380953	14381011	0.002262468	-3.610623512	0.00288728184320709±0.00670067373869926	0.0352691635489464±0.0300372961092374	Intergenic	(TTTC)n|Simple_repeat|Simple_repeat	-8059	NM_018027	55691	Hs.330463	NM_018027	ENSG00000151474	FRMD4A	CCAFCA|FRMD4|bA295P9.4	FERM domain containing 4A	protein-coding
chr10	16226572	16226635	0.018081722	-2.603401373	0.00668343630704013±0.0160526433101139	0.0406164271249012±0.0482444871600069	Intergenic	ERVL-B4-int|LTR|ERVL	-252338	NM_030664	9317	Hs.444321	NM_030664	ENSG00000165983	PTER	HPHRP|RPR-1	phosphotriesterase related	protein-coding
chr10	26054763	26054821	0.007827231	-2.332741193	0.00906814550134267±0.0136898371028894	0.0456818360835314±0.0369486853086268	Intergenic	Intergenic	114151	NR_108067	101929052	Hs.128298	NR_108067	ENSG00000280809	LINC00836	-	long intergenic non-protein coding RNA 836	ncRNA
chr10	27439053	27439112	0.008624254	2.12582506	0.0470562186092138±0.0403994563210393	0.0107815180989829±0.0168644213313209	intron (NM_139312, intron 1 of 19)	AluJb|SINE|Alu	4230	NM_014263	10730	Hs.74647	NM_014263	ENSG00000136758	YME1L1	FTSH|MEG4|OPA11|PAMP|YME1L	YME1 like 1 ATPase	protein-coding
chr10	31824722	31824782	0.045200604	2.05835453	0.0321518457071347±0.0306380674366514	0.00771932727233929±0.0133082977701619	Intergenic	L4|LINE|RTE	-136068	NM_001368169	100505502	Hs.730227	NM_001368169		LOC100505502	-	putative UPF0607 protein FLJ37424	protein-coding
chr10	34174960	34175018	0.007827231	3.891610648	0.0262074089524421±0.0289269066096236	0.00176576355641538±0.00585637518511337	Intergenic	AluSx1|SINE|Alu	-113381	NR_038932	100505583	Hs.568804	NR_038932	ENSG00000261683	LINC00838	-	long intergenic non-protein coding RNA 838	ncRNA
chr10	34192854	34192914	0.030239021	11.16507485	0.0229626726359129±0.0300271329720597	1e-05±0	Intergenic	L1ME1|LINE|L1	-131276	NR_038932	100505583	Hs.568804	NR_038932	ENSG00000261683	LINC00838	-	long intergenic non-protein coding RNA 838	ncRNA
chr10	35036168	35036236	0.004284372	2.077819387	0.079192118211226±0.0650683220015172	0.018758408894593±0.0239816795760287	intron (NM_001184791, intron 1 of 20)	intron (NM_001184791, intron 1 of 20)	68022	NM_001184793	56288	Hs.131489	NM_019619	ENSG00000148498	PARD3	ASIP|Baz|PAR3|PAR3alpha|PARD-3|PARD3A|PPP1R118|SE2-5L16|SE2-5LT1|SE2-5T2	par-3 family cell polarity regulator	protein-coding
chr10	45169892	45169989	0.019747672	2.023865173	0.0327224817804314±0.0240900342520358	0.00804640911519526±0.0144557511359846	Intergenic	Intergenic	-236823	NM_001345926	643236	Hs.292788	NM_001123376	ENSG00000187783	TMEM72	C10orf127|KSP37	transmembrane protein 72	protein-coding
chr10	45468709	45468710	0.012586118	2.623257704	0.0254274726929989±0.0190447149398258	0.00412689996036615±0.0097834179685212	intron (NM_032023, intron 3 of 10)	intron (NM_032023, intron 3 of 10)	5547	NM_007021	11067	Hs.93675	NM_007021	ENSG00000165507	DEPP1	C10orf10|DEPP|FIG|Fseg	DEPP1 autophagy regulator	protein-coding
chr10	47159566	47159624	0.010439076	-2.0608536	0.0131264908069914±0.020857103718159	0.0547680639746514±0.0426158941444683	intron (NM_001040084, intron 11 of 11)	intron (NM_001040084, intron 11 of 11)	-8195	NR_033957	643650	Hs.744313	NR_033957	ENSG00000285294	LINC00842	-	long intergenic non-protein coding RNA 842	ncRNA
chr10	47391663	47391670	0.035616364	2.236588114	0.0400414636189287±0.0401012767567589	0.00849629989401859±0.0121244480216533	intron (NR_027634, intron 2 of 6)	L1MC4a|LINE|L1	-4414	NR_160660	439965	Hs.283521	NR_027634		SHLD2P3	FAM35B2|FAM35DP	shieldin complex subunit 2 pseudogene 3	pseudo
chr10	47590513	47590574	0.032833544	2.913361055	0.0347345268184488±0.0554065082874699	0.00461054559458385±0.0102672876945709	non-coding (NR_103827, exon 5 of 5)	non-coding (NR_103827, exon 5 of 5)	50300	NR_103827	100996567	Hs.546758	NR_103827		ANTXRLP1	-	ANTXR like pseudogene 1	pseudo
chr10	48608781	48608931	0.011468073	2.110550685	0.047016763721±0.034324640820634	0.0108871365135366±0.0190890461536215	Intergenic	L1MDb|LINE|L1	-169691	NM_004962	2662	Hs.2171	NM_004962	ENSG00000266524	GDF10	BIP|BMP-3b|BMP3B	growth differentiation factor 10	protein-coding
chr10	52945957	52946013	0.007827231	-2.141208519	0.0127413545481183±0.0149638837703122	0.0562061181461269±0.0472714835088343	intron (NM_001098512, intron 2 of 17)	L1M7|LINE|L1	111738	NM_006258	5592	Hs.407535	NM_006258	ENSG00000185532	PRKG1	AAT8|PKG|PKG1|PRKG1B|PRKGR1B|cGK|cGK 1|cGK1|cGKI|cGKI-BETA|cGKI-alpha	protein kinase cGMP-dependent 1	protein-coding
chr10	54162067	54162123	0.019747672	3.661350817	0.022341327233748±0.020451204217614	0.00176576355641538±0.00585637518511337	Intergenic	Intergenic	52937	NR_120642	101928687	Hs.380362	NR_120641	ENSG00000231131	LNCAROD	A-ROD|LINC01468|lnc-MBL2-4	lncRNA activating regulator of DKK1	ncRNA
chr10	57620085	57620148	0.011468073	2.842891234	0.0498926366933367±0.0472188279349396	0.00695409981364553±0.0121646542969588	Intergenic	L1M5|LINE|L1	-232415	NM_001354404	65217	Hs.280209	NM_033056	ENSG00000150275	PCDH15	CDHR15|DFNB23|USH1F	protocadherin related 15	protein-coding
chr10	58235299	58235356	0.015115269	-2.953761945	0.0064023272557692±0.00951206684407613	0.0496030995114283±0.0541623659957137	Intergenic	L1M7|LINE|L1	-114294	NM_032997	11130	Hs.591363	NM_007057	ENSG00000122952	ZWINT	HZwint-1|KNTC2AP|SIP30|ZWINT1	ZW10 interacting kinetochore protein	protein-coding
chr10	58321207	58321265	0.032833544	2.602999526	0.0273659725419499±0.026073487201061	0.00450432740829207±0.0149391639462188	Intergenic	ERV3-16A3_I-int|LTR|ERVL	-200202	NM_032997	11130	Hs.591363	NM_007057	ENSG00000122952	ZWINT	HZwint-1|KNTC2AP|SIP30|ZWINT1	ZW10 interacting kinetochore protein	protein-coding
chr10	59338568	59338626	0.045200604	3.688087942	0.0227019360119646±0.0251938252147805	0.00176131809976967±0.00584163127339776	Intergenic	HUERS-P3b-int|LTR|ERV1	-274278	NR_037490	100500834		NR_037490	ENSG00000264747	MIR3924	-	microRNA 3924	ncRNA
chr10	60952228	60952309	0.019747672	2.791000652	0.0306694546545093±0.035633279570683	0.00443129986524582±0.0146969589865728	intron (NM_001143774, intron 1 of 4)	intron (NM_001143774, intron 1 of 4)	15042	NM_001143774	84457	Hs.499704	NM_032439	ENSG00000165443	PHYHIPL	-	phytanoyl-CoA 2-hydroxylase interacting protein like	protein-coding
chr10	61389163	61389226	0.016540172	-2.205766857	0.0107672819021073±0.0162233308186424	0.049671591005542±0.0615452530261817	Intergenic	Intergenic	80454	NM_001323979	220963	Hs.499709	NM_194298	ENSG00000165449	SLC16A9	C10orf36|MCT9	solute carrier family 16 member 9	protein-coding
chr10	63153473	63153532	0.048844064	-2.072259753	0.00897719998928632±0.0135265167294914	0.037753154439005±0.0372600424242449	Intergenic	L1PA7|LINE|L1	-58894	NR_120643	101928781	Hs.568856	NR_120643		TMEM26-AS1	-	TMEM26 antisense RNA 1	ncRNA
chr10	63759850	63759907	0.001026174	3.448365512	0.056635608388619±0.0455832361131381	0.00518833625723015±0.0115687816573262	exon (NM_032199, exon 4 of 10)	exon (NM_032199, exon 4 of 10)	-49237	NM_001244638	84159	Hs.535297	NM_032199	ENSG00000150347	ARID5B	DESRT|MRF-2|MRF2	AT-rich interaction domain 5B	protein-coding
chr10	69861226	69861373	0.013799607	-2.966431601	0.00551144541664556±0.0101970028914403	0.0430774912238121±0.0354895450217723	Intergenic	L1M5|LINE|L1	-4464	NR_045662	84665	Hs.55205	NM_032578	ENSG00000138347	MYPN	CMD1DD|CMH22|MYOP|NEM11|RCM4	myopalladin	protein-coding
chr10	70495558	70495614	0.041788997	2.635673785	0.0326032545417547±0.0425666177785399	0.00524619086222215±0.0117258959793535	intron (NR_104262, intron 2 of 23)	intron (NR_104262, intron 2 of 23)	14590	NM_018237	55749	Hs.49853	NM_018237	ENSG00000060339	CCAR1	-	cell division cycle and apoptosis regulator 1	protein-coding
chr10	71335857	71335914	0.001814118	2.233635402	0.0537369092079726±0.0283613398297345	0.011425663463094±0.0135765012335808	Intergenic	Intergenic	-2708	NM_020999	50674	Hs.532682	NM_020999	ENSG00000122859	NEUROG3	Atoh5|Math4B|NGN-3|bHLHa7|ngn3	neurogenin 3	protein-coding
chr10	73208198	73208257	0.027822659	2.028768245	0.0556783555922183±0.0623275701184875	0.0136447726664218±0.0191374730463761	intron (NM_022124, intron 3 of 67)	intron (NM_022124, intron 3 of 67)	51537	NM_001171932	64072	Hs.656032	NM_022124	ENSG00000107736	CDH23	CDHR23|PITA5|USH1D	cadherin related 23	protein-coding
chr10	74400954	74401013	0.030239021	11.58285444	0.0306751448661089±0.0569616129392798	1e-05±0	Intergenic	AluJb|SINE|Alu	-15035	NM_001363513	10367	Hs.524367	NM_006077	ENSG00000107745	MICU1	CALC|CBARA1|EFHA3|MPXPS|ara CALC	mitochondrial calcium uptake 1	protein-coding
chr10	75035816	75035879	0.02557465	-2.432208807	0.0109987729652361±0.0173513115618066	0.0593624810942194±0.0619133974822404	non-coding (NR_038373, exon 4 of 4)	non-coding (NR_038373, exon 4 of 4)	23349	NR_134458	414245	Hs.568860	NR_038373	ENSG00000227540	DNAJC9-AS1	C10orf103|bA537A6.3	DNAJC9 antisense RNA 1	ncRNA
chr10	76152218	76152275	0.032833544	-2.169584106	0.0118383363905278±0.0166017640736315	0.0532599274407733±0.0459694245636103	intron (NM_001369124, intron 4 of 9)	L1MA2|LINE|L1	136835	NR_120673	102723439		NR_120673		LOC102723439	-	uncharacterized LOC102723439	ncRNA
chr10	80336058	80336120	0.027822659	2.109838835	0.0360670362345197±0.0324832989233854	0.00835575468160888±0.0146520054973547	Intergenic	Intergenic	308990	NR_073447	414243	Hs.55047	NR_073447	ENSG00000230417	LINC00595	C10orf101	long intergenic non-protein coding RNA 595	ncRNA
chr10	80790400	80790431	0.009493054	2.041374505	0.0447996727783571±0.0382931319271164	0.0108832820233973±0.0154974472693267	intron (NR_015429, intron 3 of 7)	intron (NR_015429, intron 3 of 7)	36789	NR_015429	283050	Hs.309176	NR_015429	ENSG00000224596	ZMIZ1-AS1	-	ZMIZ1 antisense RNA 1	ncRNA
chr10	82200637	82200694	0.001152355	2.378148987	0.048190799626437±0.0368587700940214	0.00926979123191399±0.0163074324704897	Intergenic	MER70-int|LTR|ERVL	-13355	NM_001351266	81619	Hs.308615	NM_030927	ENSG00000108219	TSPAN14	DC-TM4F2|TM4SF14|tspan-14	tetraspanin 14	protein-coding
chr10	84931888	84931955	0.045200604	3.864626631	0.0256570272824981±0.0318421400053509	0.00176131809976967±0.00584163127339776	Intergenic	L1ME1|LINE|L1	504923	NR_134317	105378397	Hs.147725	NR_134317		LINC02650	-	long intergenic non-protein coding RNA 2650	ncRNA
chr10	86121306	86121373	0.019747672	2.788794043	0.0433786448768594±0.0580349214664832	0.00627719069069081±0.0111100871280854	intron (NM_001284240, intron 1 of 9)	L1ME3|LINE|L1	32995	NM_001351290	54462	Hs.461988	NM_018999	ENSG00000107771	CCSER2	FAM190B|Gcap14|KIAA1128|bA486O22.1	coiled-coil serine rich protein 2	protein-coding
chr10	86221378	86221468	0.030239021	10.5504145	0.014996545558626±0.0168260053125912	1e-05±0	intron (NM_001284240, intron 6 of 9)	L1ME1|LINE|L1	36498	NM_001284242	54462	Hs.461988	NM_018999	ENSG00000107771	CCSER2	FAM190B|Gcap14|KIAA1128|bA486O22.1	coiled-coil serine rich protein 2	protein-coding
chr10	86494877	86494942	0.011468073	-3.31653473	0.0044584728100083±0.00818838398766195	0.044418363916603±0.0568594787666873	Intergenic	L1MC3|LINE|L1	309985	NM_001284242	54462	Hs.461988	NM_018999	ENSG00000107771	CCSER2	FAM190B|Gcap14|KIAA1128|bA486O22.1	coiled-coil serine rich protein 2	protein-coding
chr10	87129779	87129838	0.038597931	-2.172858048	0.0105586273765022±0.012729877519333	0.0476105186072263±0.059448990420258	Intergenic	L1M5|LINE|L1	62719	NR_120669	101929646	Hs.116129	NR_120669		LINC02647	-	long intergenic non-protein coding RNA 2647	ncRNA
chr10	88575535	88575600	0.00281032	2.975802682	0.0312865364619276±0.0217016657768441	0.00397696362977677±0.00891847451816162	intron (NM_004329, intron 1 of 12)	MLT1I|LTR|ERVL-MaLR	59172	NM_004329	657	Hs.524477	NM_004329	ENSG00000107779	BMPR1A	10q23del|ACVRLK3|ALK3|CD292|SKR5	bone morphogenetic protein receptor type 1A	protein-coding
chr10	88895936	88895996	0.045200604	2.277217287	0.0236381817270409±0.0240101353444929	0.00487644530155442±0.0161733393759475	intron (NM_001330112, intron 2 of 9)	L1MC3|LINE|L1	41003	NM_019054	54537	Hs.500419	NM_019054	ENSG00000122376	SHLD2	FAM35A|FAM35A1|RINN2|bA163M19.1	shieldin complex subunit 2	protein-coding
chr10	90630905	90630980	0.02557465	-2.088899551	0.014935354617509±0.017221820336263	0.0635385005311532±0.049981008545274	Intergenic	L1PA7|LINE|L1	-9059	NM_020799	57559	Hs.16229	NM_020799	ENSG00000138134	STAMBPL1	ALMalpha|AMSH-FP|AMSH-LP|bA399O19.2	STAM binding protein like 1	protein-coding
chr10	91410682	91410738	0.001448776	2.363603588	0.0609554179351438±0.040533100632249	0.011843954636292±0.0205997240576811	Intergenic	Intergenic	-5381	NM_148977	53354	Hs.163555	NM_138316	ENSG00000152782	PANK1	PANK	pantothenate kinase 1	protein-coding
chr10	93572282	93572338	0.045200604	2.509272223	0.0257047543471509±0.0290373746132385	0.00451489080759611±0.0103372446413913	intron (NM_025235, intron 1 of 26)	intron (NM_025235, intron 1 of 26)	14127	NM_025235	80351	Hs.329327	NM_025235	ENSG00000107854	TNKS2	ARTD6|PARP-5b|PARP-5c|PARP5B|PARP5C|TANK2|TNKL|pART6	tankyrase 2	protein-coding
chr10	94723376	94723432	0.006428241	3.687663867	0.0227525452659888±0.0182158139002744	0.00176576355641538±0.00585637518511337	intron (NM_001319195, intron 17 of 21)	AluJo|SINE|Alu	-97151	NM_183374	340665	Hs.369993	NM_183374	ENSG00000187553	CYP26C1	FFDD4	cytochrome P450 family 26 subfamily C member 1	protein-coding
chr10	94804923	94804982	0.007827231	-2.15787941	0.00639741833914409±0.0151014931390928	0.0285490184006366±0.0172754724393356	intron (NM_001319195, intron 20 of 21)	intron (NM_001319195, intron 20 of 21)	-15602	NM_183374	340665	Hs.369993	NM_183374	ENSG00000187553	CYP26C1	FFDD4	cytochrome P450 family 26 subfamily C member 1	protein-coding
chr10	96001873	96001930	0.027822659	3.135807579	0.0241725270382382±0.0284048313197893	0.00275010903450575±0.00912107980002214	intron (NM_016341, intron 7 of 32)	intron (NM_016341, intron 7 of 32)	44925	NR_033969	100128054	Hs.677562	NR_033969	ENSG00000268894	PLCE1-AS1	-	PLCE1 antisense RNA 1	ncRNA
chr10	96771143	96771207	0.027822659	2.860649881	0.028658436272632±0.0296934555235929	0.00394558195363391±0.0130860149198011	Intergenic	L1MCa|LINE|L1	58079	NM_001198854	1558	Hs.709188	NM_000770	ENSG00000138115	CYP2C8	CPC8|CYP2C8DM|CYPIIC8|MP-12/MP-20	cytochrome P450 family 2 subfamily C member 8	protein-coding
chr10	97133271	97133329	0.004284372	2.522636058	0.0751101355999708±0.0760857088573793	0.0130710183558139±0.0160783339378586	intron (NM_001034954, intron 17 of 30)	intron (NM_001034954, intron 17 of 30)	67637	NM_001290298	10580	Hs.38621	NM_006434	ENSG00000095637	SORBS1	CAP|FLAF2|R85FL|SH3D5|SH3P12|SORB1	sorbin and SH3 domain containing 1	protein-coding
chr10	97769716	97769819	0.007827231	-2.758833709	0.00611629100008443±0.0105136906847614	0.0413980456915769±0.047033175483884	intron (NM_001159747, intron 4 of 11)	intron (NM_001159747, intron 4 of 11)	9920	NM_001001732	387707	Hs.652240	NM_001001732	ENSG00000188649	CC2D2B	C10orf130|C10orf131	coiled-coil and C2 domain containing 2B	protein-coding
chr10	101817548	101817640	0.023485516	2.204783563	0.0464815367013216±0.040968689309209	0.0100826453417539±0.0188207198073768	intron (NM_001308, intron 5 of 8)	intron (NM_001308, intron 5 of 8)	24032	NM_001308	1369	Hs.2246	NM_001308	ENSG00000120054	CPN1	CPN|SCPN	carboxypeptidase N subunit 1	protein-coding
chr10	102462397	102462458	0.012586118	2.700588767	0.0270182092420079±0.0226336400414372	0.00415621816434643±0.00937740196530004	Intergenic	L1PA3|LINE|L1	-32725	NM_001304569	5076	Hs.155644	NM_000278	ENSG00000075891	PAX2	FSGS7|PAPRS	paired box 2	protein-coding
chr10	103225543	103225637	0.004284372	-2.059216064	0.0135927637192336±0.0188713393488974	0.0566491725092584±0.0404311443665952	intron (NM_003939, intron 2 of 13)	intron (NM_003939, intron 2 of 13)	111668	NM_003939	8945	Hs.643802	NM_003939	ENSG00000166167	BTRC	BETA-TRCP|FBW1A|FBXW1|FBXW1A|FWD1|bTrCP|bTrCP1|betaTrCP	beta-transducin repeat containing E3 ubiquitin protein ligase	protein-coding
chr10	103383731	103383746	0.016540172	2.013454494	0.0496669276194139±0.0316317023761291	0.0123014724390073±0.0201516056975612	intron (NR_136613, intron 5 of 7)	L1MD2|LINE|L1	-22485	NR_036115	100423033		NR_036115	ENSG00000283558	MIR3158-2	mir-3158-2	microRNA 3158-2	ncRNA
chr10	103838022	103838168	0.021546121	2.378638914	0.0234614910388534±0.0214675703886922	0.00451142713427543±0.0103277468816445	Intergenic	Intergenic	12971	NM_024747	79803	Hs.125133	NM_024747	ENSG00000166189	HPS6	BLOC2S3	HPS6 biogenesis of lysosomal organelles complex 2 subunit 3	protein-coding
chr10	104998894	104998936	0.032833544	2.13634259	0.0305886548012495±0.0333305064155121	0.00695756348696621±0.0121719543182167	Intergenic	Intergenic	-6729	NM_001143909	729020	Hs.458437	NM_001143909	ENSG00000235376	RPEL1	-	ribulose-5-phosphate-3-epimerase like 1	protein-coding
chr10	106644661	106644717	0.009493054	2.591858559	0.0482076814567501±0.0528318601590575	0.0079962998967279±0.0137459092127704	intron (NM_014978, intron 2 of 26)	intron (NM_014978, intron 2 of 26)	-218715	NR_104028	100505890	Hs.348526	NR_104028	ENSG00000226387	SORCS3-AS1	-	SORCS3 antisense RNA 1	ncRNA
chr10	106725521	106725585	0.008624254	-3.163599498	0.00340233641591938±0.00791740464468114	0.0304870635948398±0.0265290581091575	intron (NM_014978, intron 3 of 26)	L1PREC2|LINE|L1	-299579	NR_104028	100505890	Hs.348526	NR_104028	ENSG00000226387	SORCS3-AS1	-	SORCS3 antisense RNA 1	ncRNA
chr10	106813827	106813885	0.005816857	-2.01296215	0.0142969180914488±0.0149233807867876	0.0577038003301078±0.0542848801374661	intron (NM_014978, intron 5 of 26)	L1ME4a|LINE|L1	-387882	NR_104028	100505890	Hs.348526	NR_104028	ENSG00000226387	SORCS3-AS1	-	SORCS3 antisense RNA 1	ncRNA
chr10	108160087	108160146	0.038597931	2.363645113	0.0260779546065764±0.0240836291601277	0.00506693632765249±0.0113811246473245	Intergenic	Intergenic	260194	NR_134329	105378470	Hs.142910	NR_134329	ENSG00000229775	LINC02624	-	long intergenic non-protein coding RNA 2624	ncRNA
chr10	108928890	108928946	0.045200604	2.800764145	0.0191871542483568±0.0207873533347513	0.00275357270782644±0.00913256750482321	Intergenic	Intergenic	-4454	NM_001206572	114815	Hs.591915	NM_052918	ENSG00000108018	SORCS1	hSorCS	sortilin related VPS10 domain containing receptor 1	protein-coding
chr10	109736964	109737039	0.012586118	2.409393883	0.0496666632931341±0.0547574959848596	0.00934899987822228±0.0132072026058823	intron (NR_125760, intron 4 of 4)	L1PREC2|LINE|L1	92049	NR_125760	103695365	Hs.648991	NR_125760	ENSG00000229981	LINC01435	TCONS_00018040	long intergenic non-protein coding RNA 1435	ncRNA
chr10	111032671	111032731	0.005258397	-2.621156145	0.00807815451513636±0.0140078505609113	0.0497002735395323±0.0445977708580941	Intergenic	L1MB5|LINE|L1	650303	NM_001324136	7511	Hs.390623	NM_020383	ENSG00000108039	XPNPEP1	APP1|SAMP|XPNPEP|XPNPEPL|XPNPEPL1	X-prolyl aminopeptidase 1	protein-coding
chr10	111748638	111748697	0.005258397	2.108945435	0.0465394546362486±0.0315151954805932	0.0107886090197346±0.0206372263482087	intron (NR_038943, intron 2 of 4)	L1ME3A|LINE|L1	-7463	NM_001320591	120	Hs.501012	NM_001121	ENSG00000148700	ADD3	ADDL|CPSQ3	adducin 3	protein-coding
chr10	111940501	111940560	0.035616364	-2.229163547	0.00780019096352836±0.0112110224105066	0.0365721361542289±0.0426229565526073	Intergenic	AT_rich|Low_complexity|Low_complexity	-26832	NM_130439	4601	Hs.602078	NM_005962	ENSG00000119950	MXI1	MAD2|MXD2|MXI|bHLHc11	MAX interactor 1, dimerization protein	protein-coding
chr10	116702179	116702277	0.045200604	3.504958143	0.0200461088256402±0.0245251959357727	0.00176576355641538±0.00585637518511337	intron (NM_139169, intron 1 of 7)	intron (NM_139169, intron 1 of 7)	4274	NM_139169	142940	Hs.21187	NM_139169	ENSG00000165832	TRUB1	PUS4	TruB pseudouridine synthase family member 1	protein-coding
chr10	117517223	117517285	0.038597931	2.64278651	0.024865363639864±0.027068325184169	0.00398140908642248±0.00892692517511209	intron (NM_207303, intron 27 of 28)	L1PA7|LINE|L1	437047	NR_145811	109623470		NR_145811		SNORD158	-	small nucleolar RNA, C/D box 158	snoRNA
chr10	119875964	119876022	0.000912887	2.178399047	0.073522326959805±0.0523498044227312	0.0162426089359955±0.0216914711935225	intron (NR_026940, intron 3 of 3)	intron (NR_026940, intron 3 of 3)	-69541	NM_014904	22841	Hs.173656	NM_014904	ENSG00000107560	RAB11FIP2	Rab11-FIP2|nRip11	RAB11 family interacting protein 2	protein-coding
chr10	120527906	120527967	0.010439076	2.539462309	0.0231468091634187±0.0180198082086263	0.00398140908642248±0.00892692517511209	Intergenic	Tigger3b|DNA|TcMar-Tigger	-13455	NM_153810	143384	Hs.420024	NM_153810	ENSG00000151893	CACUL1	C10orf46|CAC1	CDK2 associated cullin domain 1	protein-coding
chr10	123864399	123864457	0.038597931	2.763821622	0.030671491202983±0.041756606402944	0.00451587259092114±0.0103347923997885	intron (NM_001291877, intron 5 of 19)	intron (NM_001291877, intron 5 of 19)	-7972	NM_001291879	10579	Hs.501252	NM_006997	ENSG00000138162	TACC2	AZU-1|ECTACC	transforming acidic coiled-coil containing protein 2	protein-coding
chr10	124089769	124089879	0.023485516	2.780479469	0.0288542636077512±0.0264033077825016	0.00419954532249406±0.00949058699950102	intron (NM_144587, intron 11 of 15)	intron (NM_144587, intron 11 of 15)	-44400	NM_001001974	59338	Hs.643512	NM_021622	ENSG00000107679	PLEKHA1	TAPP1	pleckstrin homology domain containing A1	protein-coding
chr10	131081053	131081109	0.011468073	11.58892371	0.0308044639162042±0.0422743911354277	1e-05±0	Intergenic	L1ME2|LINE|L1	-184424	NM_002412	4255	Hs.501522	NM_002412	ENSG00000170430	MGMT	-	O-6-methylguanine-DNA methyltransferase	protein-coding
chr10	131210216	131210248	0.048844064	-2.011894184	0.0105871090834791±0.0186730433807553	0.0426990178159692±0.046825824228821	Intergenic	Intergenic	-55273	NM_002412	4255	Hs.501522	NM_002412	ENSG00000170430	MGMT	-	O-6-methylguanine-DNA methyltransferase	protein-coding
chr10	132418281	132418343	0.008624254	-2.245890646	0.0144532184031877±0.0219374127944519	0.0685559284280647±0.0570735590433623	Intergenic	Intergenic	342619	NR_036180	100422867		NR_036180	ENSG00000264803	MIR378C	mir-378c	microRNA 378c	ncRNA
chr10	132754674	132754734	0.005816857	-2.000202258	0.0108126637271859±0.0156414529685085	0.0432567188346927±0.0277798442818505	Intergenic	Intergenic	6227	NR_036180	100422867		NR_036180	ENSG00000264803	MIR378C	mir-378c	microRNA 378c	ncRNA
chr10	133303553	133303608	0.045200604	2.648944426	0.0527354373850605±0.0596895382700435	0.00840796360915357±0.0189967886972241	Intergenic	L1PA4|LINE|L1	-193597	NM_174937	256536	Hs.126575	NM_174937	ENSG00000176769	TCERG1L	-	transcription elongation regulator 1 like	protein-coding
chr10	133751309	133751370	0.038597931	-2.728455519	0.0054018727757714±0.0144883407548274	0.0358006823807955±0.0387597929487568	intron (NR_033191, intron 2 of 7)	intron (NR_033191, intron 2 of 7)	3380	NM_018461	55844	Hs.380372	NM_018461	ENSG00000175470	PPP2R2D	B55D|B55delta|MDS026	protein phosphatase 2 regulatory subunit Bdelta	protein-coding
chr10	134957537	134957599	0.019747672	2.004401708	0.0539448462765325±0.0476204042472469	0.0134451274167408±0.0252934357600615	Intergenic	LTR13|LTR|ERVK	-16155	NM_152643	85442	Hs.530685	NM_152643	ENSG00000171798	KNDC1	C10orf23|RASGEF2|Very-KIND|bB439H18.3|v-KIND	kinase non-catalytic C-lobe domain containing 1	protein-coding
chr11	4655594	4655654	0.005816857	2.393390115	0.0425433994016864±0.0483708369831812	0.00809748165986755±0.0197676292510016	Intergenic	Intergenic	-5321	NM_001004751	390038	Hs.553728	NM_001004751	ENSG00000197428	OR51D1	OR11-14|OR51D1Q	olfactory receptor family 51 subfamily D member 1	protein-coding
chr11	6599850	6599885	0.045200604	-2.488565201	0.00489175455136732±0.0124200512346754	0.0274534816430373±0.0303292528932251	Intergenic	(TG)n|Simple_repeat|Simple_repeat	24978	NM_015324	23378	Hs.652255	NM_015324	ENSG00000132275	RRP8	KIAA0409|NML	ribosomal RNA processing 8	protein-coding
chr11	7075830	7075886	0.027822659	3.170520971	0.0374214188619093±0.0461346120917209	0.00415621816434643±0.00937740196530004	intron (NM_176822, intron 6 of 11)	L1MA3|LINE|L1	34158	NM_176822	338323	Hs.449637	NM_176822	ENSG00000158077	NLRP14	CLR11.2|GC-LRR|NALP14|NOD5|PAN8	NLR family pyrin domain containing 14	protein-coding
chr11	7120555	7120673	0.015115269	-2.229636809	0.00882340916855767±0.012438831090408	0.0413831912658431±0.0351240299592395	Intergenic	Intergenic	10385	NM_014469	27288	Hs.121605	NM_014469	ENSG00000170748	RBMXL2	HNRNPG-T|HNRNPGT|HNRPGT	RBMX like 2	protein-coding
chr11	7350352	7350411	0.013799607	2.068054342	0.0549468819729306±0.0462066381861478	0.0131037821146575±0.0193989298458717	intron (NM_175733, intron 3 of 6)	L1ME3E|LINE|L1	77247	NM_175733	143425	Hs.177193	NM_175733	ENSG00000170743	SYT9	-	synaptotagmin 9	protein-coding
chr11	7654359	7654424	0.011468073	2.200271823	0.0460419453341852±0.0316920412087499	0.0100185725499283±0.0196371669290318	intron (NM_001351853, intron 12 of 25)	intron (NM_001351853, intron 12 of 25)	27427	NM_001256569	8495	Hs.655714	NM_003621	ENSG00000166387	PPFIBP2	Cclp1	PPFIA binding protein 2	protein-coding
chr11	7988724	7988789	0.016540172	2.083014777	0.0395620180801911±0.0331795692990079	0.00933745469559322±0.017056483948339	Intergenic	L2|LINE|L2	-3536	NM_176821	338322	Hs.449636	NM_176821	ENSG00000182261	NLRP10	CLR11.1|NALP10|NOD8|PAN5|PYNOD	NLR family pyrin domain containing 10	protein-coding
chr11	8880808	8880873	0.006428241	-2.719372384	0.00893611816520039±0.0125937699106064	0.0588520452041517±0.0484870025161845	intron (NM_005418, intron 2 of 22)	AluY|SINE|Alu	-47959	NM_139157	6764	Hs.117715	NM_005418	ENSG00000166444	ST5	DENND2B|HTS1|p126	suppression of tumorigenicity 5	protein-coding
chr11	9198280	9198342	0.011468073	2.805918247	0.0417155999351631±0.0344297070856616	0.00596530887890945±0.010394925825573	intron (NM_001348749, intron 7 of 21)	MLT1L|LTR|ERVL-MaLR	82401	NR_027713	283102	Hs.689472	NR_027713	ENSG00000213538	KRT8P41	-	keratin 8 pseudogene 41	pseudo
chr11	9717726	9717785	0.027822659	2.051824021	0.0420544364235617±0.0426619164766266	0.0101426453752951±0.0187225823949979	intron (NM_001297714, intron 2 of 10)	intron (NM_001297714, intron 2 of 10)	32132	NM_001297714	23075	Hs.153026	NM_015055	ENSG00000133789	SWAP70	HSPC321|SWAP-70	switching B cell complex subunit SWAP70	protein-coding
chr11	12450472	12450528	0.021546121	-2.370295455	0.0084463728761131±0.0125450792777601	0.0436717183752493±0.03878850205934	intron (NM_018222, intron 1 of 12)	intron (NM_018222, intron 1 of 12)	51382	NM_018222	55742	Hs.432914	NM_018222	ENSG00000197702	PARVA	CH-ILKBP|MXRA2	parvin alpha	protein-coding
chr11	13538192	13538247	0.005258397	3.039557031	0.0452818731692704±0.0418623625452881	0.00550714541565288±0.0182651350096464	Intergenic	L1MB8|LINE|L1	-20498	NM_001316352	5741	Hs.37045	NM_000315	ENSG00000152266	PTH	PTH1	parathyroid hormone	protein-coding
chr11	18624236	18624294	0.032833544	-3.031556165	0.0039879000661048±0.0096366488691037	0.0326087090440772±0.0309314480129019	intron (NM_001355570, intron 2 of 3)	intron (NM_001355570, intron 2 of 3)	2929	NR_038360	100506540	Hs.585529	NM_001355570	ENSG00000247595	SPTY2D1OS	SPTY2D1-AS1	SPTY2D1 opposite strand	protein-coding
chr11	18957482	18957571	0.045200604	-2.28024459	0.00725596364248881±0.0124779282010987	0.0352465908297083±0.0369174303664734	promoter-TSS (NM_147199)	promoter-TSS (NM_147199)	-978	NM_147199	259249	Hs.711459	NM_147199	ENSG00000170255	MRGPRX1	GPCR|MGRG2|MRGX1|SNSR4	MAS related GPR family member X1	protein-coding
chr11	19441119	19441176	0.032833544	2.8450338	0.0347271182320334±0.0388174033751899	0.00483312728730115±0.0107535574683656	intron (NM_001111018, intron 1 of 37)	intron (NM_001111018, intron 1 of 37)	68877	NM_001111018	89797	Hs.64341	NM_145117	ENSG00000166833	NAV2	HELAD1|POMFIL2|RAINB1|STEERIN2|UNC53H2	neuron navigator 2	protein-coding
chr11	20497087	20497144	0.018081722	2.772790191	0.0308560458096591±0.0408282727530951	0.00451489080759611±0.0103372446413913	intron (NM_001145167, intron 12 of 14)	intron (NM_001145167, intron 12 of 14)	87854	NM_005788	10196	Hs.152337	NM_005788	ENSG00000185238	PRMT3	HRMT1L3	protein arginine methyltransferase 3	protein-coding
chr11	21780514	21780574	0.030239021	11.76664974	0.0348429180343043±0.0591227570577671	1e-05±0	Intergenic	L1PA15|LINE|L1	-434087	NM_001142649	203859	Hs.154329	NM_213599	ENSG00000171714	ANO5	GDD1|LGMD2L|LGMDR12|TMEM16E	anoctamin 5	protein-coding
chr11	22038968	22039026	0.012586118	2.734848795	0.0264742179689082±0.0241845933315218	0.00397696362977677±0.00891847451816162	Intergenic	L1PA2|LINE|L1	-175634	NM_001142649	203859	Hs.154329	NM_213599	ENSG00000171714	ANO5	GDD1|LGMD2L|LGMDR12|TMEM16E	anoctamin 5	protein-coding
chr11	23536997	23537055	0.038597931	-2.609528183	0.00368839095939289±0.0122330088924452	0.0225103997032751±0.0208826845805478	Intergenic	L1M4b|LINE|L1	-96290	NR_107021	102465860		NR_107021	ENSG00000275868	MIR8054	hsa-mir-8054	microRNA 8054	ncRNA
chr11	23978155	23978211	0.016540172	3.985910472	0.0279776453971863±0.0268567341553618	0.00176576355641538±0.00585637518511337	Intergenic	Intergenic	-537447	NR_107021	102465860		NR_107021	ENSG00000275868	MIR8054	hsa-mir-8054	microRNA 8054	ncRNA
chr11	27113992	27114051	0.004284372	2.998817384	0.0509495636956258±0.0379970001820708	0.00637391819195313±0.0142768874594598	intron (NR_125767, intron 3 of 4)	intron (NR_125767, intron 3 of 4)	51660	NM_003986	8424	Hs.591996	NM_003986	ENSG00000129151	BBOX1	BBH|BBOX|G-BBH|gamma-BBH	gamma-butyrobetaine hydroxylase 1	protein-coding
chr11	27672707	27672765	0.019747672	2.218350925	0.0580818995156071±0.0568428873018004	0.0124810361726717±0.0193146041010115	intron (NR_033314, intron 4 of 6)	intron (NR_033314, intron 4 of 6)	8460	NM_001143816	627	Hs.502182	NM_001709	ENSG00000176697	BDNF	ANON2|BULN2	brain derived neurotrophic factor	protein-coding
chr11	28712238	28712299	0.027822659	2.039544104	0.0707089284604245±0.0842758002501213	0.0171992814337665±0.0308576832159926	Intergenic	Intergenic	-213174	NR_107035	102466876		NR_107035	ENSG00000273912	MIR8068	hsa-mir-8068	microRNA 8068	ncRNA
chr11	28996911	28996967	0.001448776	-3.080164066	0.00627348182553595±0.0114138270342131	0.0530555009503256±0.0366517396474023	Intergenic	L1MCa|LINE|L1	-497844	NR_107035	102466876		NR_107035	ENSG00000273912	MIR8068	hsa-mir-8068	microRNA 8068	ncRNA
chr11	30956431	30956488	0.032833544	-3.45931666	0.00340233641591938±0.00791740464468114	0.0374227184802294±0.0444986793609992	intron (NM_001367979, intron 21 of 38)	HERVP71A-int|LTR|ERV1	57773	NM_020869	341019	Hs.127405	NM_020869	ENSG00000170959	DCDC1	DCDC5	doublecortin domain containing 1	protein-coding
chr11	31104312	31104374	0.011468073	-2.286567174	0.0092896090989763±0.0142425019694093	0.0453234275972301±0.0436648345355355	intron (NM_001367979, intron 17 of 38)	intron (NM_001367979, intron 17 of 38)	-90110	NM_020869	341019	Hs.127405	NM_020869	ENSG00000170959	DCDC1	DCDC5	doublecortin domain containing 1	protein-coding
chr11	31677859	31677953	0.023485516	2.020759338	0.032634073021737±0.0253598904643009	0.00804196365854955±0.0144387759018667	intron (NM_019040, intron 9 of 9)	intron (NM_019040, intron 9 of 9)	144303	NM_001368930	5080	Hs.270303	NM_000280	ENSG00000007372	PAX6	AN|AN2|ASGD5|D11S812E|FVH1|MGDA|WAGR	paired box 6	protein-coding
chr11	33575177	33575247	0.016540172	2.088309501	0.0464842913841659±0.0388766133081372	0.0109310634434223±0.0129102423453188	intron (NM_012194, intron 6 of 20)	intron (NM_012194, intron 6 of 20)	147074	NM_001166692	100131378	Hs.709466	NM_001166692	ENSG00000205177	C11orf91	-	chromosome 11 open reading frame 91	protein-coding
chr11	33747152	33747210	0.019747672	2.546757286	0.0366528183221817±0.0425381807286861	0.00627273642881349±0.0140847185750994	intron (NM_000611, intron 1 of 3)	intron (NM_000611, intron 1 of 3)	-2683	NM_001127227	966	Hs.278573	NM_000611	ENSG00000085063	CD59	16.3A5|1F5|EJ16|EJ30|EL32|G344|HRF-20|HRF20|MAC-IP|MACIF|MEM43|MIC11|MIN1|MIN2|MIN3|MIRL|MSK21|p18-20	CD59 molecule (CD59 blood group)	protein-coding
chr11	35905852	35905944	0.032833544	-2.534322887	0.00463180006905035±0.0103290965420715	0.026832245120948±0.0263309038957944	Intergenic	L1MA7|LINE|L1	-59633	NM_001304263	143458	Hs.745134	NM_174902	ENSG00000179241	LDLRAD3	LRAD3	low density lipoprotein receptor class A domain containing 3	protein-coding
chr11	36729074	36729133	0.010439076	2.08047201	0.0565860816700892±0.0616657767110797	0.0133790458467874±0.0307536429063099	Intergenic	Intergenic	-109275	NM_001243786	5897	Hs.714519	NM_000536	ENSG00000175097	RAG2	RAG-2	recombination activating 2	protein-coding
chr11	36731006	36731067	0.010439076	-2.082409585	0.0115932182154872±0.0169645533520914	0.0490988995879888±0.0368045644141162	Intergenic	Intergenic	-111208	NM_001243786	5897	Hs.714519	NM_000536	ENSG00000175097	RAG2	RAG-2	recombination activating 2	protein-coding
chr11	37559960	37560022	0.006428241	-2.232556555	0.0106774908913807±0.0131840068731762	0.0501805826682936±0.0419484979485264	Intergenic	L1PA3|LINE|L1	-400160	NR_135110	105376633	Hs.135690	NR_135110	ENSG00000254516	LINC02760	-	long intergenic non-protein coding RNA 2760	ncRNA
chr11	44784795	44784807	0.009493054	-2.250584179	0.00763177262111143±0.0157362701338895	0.036317736079747±0.0251438645723033	intron (NM_130783, intron 1 of 9)	intron (NM_130783, intron 1 of 9)	36289	NM_130783	90139	Hs.385634	NM_130783	ENSG00000157570	TSPAN18	TSPAN	tetraspanin 18	protein-coding
chr11	44883234	44883298	0.019747672	-2.138176703	0.00806789980693295±0.0139863145697131	0.0355153271759098±0.0285350064171125	intron (NM_130783, intron 3 of 9)	intron (NM_130783, intron 3 of 9)	88445	NM_001318384	9537	Hs.554791	NM_006034	ENSG00000175274	TP53I11	PIG11	tumor protein p53 inducible protein 11	protein-coding
chr11	46692818	46692912	0.007096844	2.035156546	0.0555730362168767±0.0341822135829841	0.0135587907650254±0.0193814080035565	intron (NM_001142673, intron 17 of 17)	intron (NM_001142673, intron 17 of 17)	29304	NM_004308	392	Hs.138860	NM_004308	ENSG00000175220	ARHGAP1	CDC42GAP|RHOGAP|RHOGAP1|p50rhoGAP	Rho GTPase activating protein 1	protein-coding
chr11	48395295	48395352	0.038597931	-2.099332755	0.0087957273830067±0.0182705667014892	0.0376906728541309±0.0380305677405195	Intergenic	L1PA15|LINE|L1	-7284	NM_001348223	79346		NM_001348223	ENSG00000176540	OR4C5	OR4C5P|OR4C5Q	olfactory receptor family 4 subfamily C member 5 (gene/pseudogene)	protein-coding
chr11	49506144	49506204	0.007827231	2.640980829	0.0304170999337326±0.0255969446749121	0.00487644530155442±0.0161733393759475	Intergenic	Intergenic	-73906	NR_027044	440040	Hs.655746	NR_027044	ENSG00000205035	LOC440040	-	glutamate metabotropic receptor 5 pseudogene	pseudo
chr11	49777877	49777935	0.013799607	2.37227982	0.0451657369055531±0.0330906587912889	0.00872331823814998±0.0151946964061111	intron (NR_027044, intron 2 of 6)	intron (NR_027044, intron 2 of 6)	-196037	NM_001001955	283092	Hs.553668	NM_001001955	ENSG00000258817	OR4C13	-	olfactory receptor family 4 subfamily C member 13	protein-coding
chr11	51237420	51237476	0.045200604	-2.043889092	0.00739294561472805±0.0245196266995563	0.030485227196054±0.0323360271923436	Intergenic	ALR/Alpha|Satellite|centr	175000	NM_001005272	81318	Hs.554531	NM_001005272	ENSG00000221840	OR4A5	OR11-111	olfactory receptor family 4 subfamily A member 5	protein-coding
chr11	57090413	57090477	0.030239021	2.122227441	0.041365273296833±0.0426264228553403	0.00950127264315431±0.0240054224592038	intron (NM_033396, intron 1 of 11)	MIRb|SINE|MIR	1981	NM_033396	85456	Hs.530730	NM_033396	ENSG00000149115	TNKS1BP1	TAB182	tankyrase 1 binding protein 1	protein-coding
chr11	58036551	58036608	0.000912887	-2.082721166	0.0162657729604027±0.0207920594754431	0.0689027014781128±0.0352222024566024	promoter-TSS (NM_207374)	promoter-TSS (NM_207374)	-848	NM_207374	81341	Hs.531507	NM_207374	ENSG00000172772	OR10W1	OR10W1P|OR10W1Q|OR11-236|UNQ6469	olfactory receptor family 10 subfamily W member 1	protein-coding
chr11	59472126	59472185	0.030239021	2.004098562	0.0412613090805032±0.0395094454800254	0.0102860639718446±0.02657986733874	Intergenic	L2a|LINE|L2	9162	NM_001005324	390201	Hs.589001	NM_001005324	ENSG00000172289	OR10V1	OR11-256	olfactory receptor family 10 subfamily V member 1	protein-coding
chr11	60924917	60924974	0.027822659	3.648097615	0.0300243908370083±0.0344699963002657	0.00239490006457675±0.00794298492459901	intron (NM_017966, intron 1 of 4)	L1MB3|LINE|L1	3952	NM_017966	55048	Hs.523715	NM_017966	ENSG00000167987	VPS37C	-	VPS37C subunit of ESCRT-I	protein-coding
chr11	61490474	61490537	0.011468073	-2.059852906	0.0162982817061923±0.0226213695995781	0.0679546736858107±0.049821534324667	intron (NM_006133, intron 4 of 19)	intron (NM_006133, intron 4 of 19)	-29602	NM_001127392	745	Hs.473109	NM_013279	ENSG00000124920	MYRF	11orf9|C11orf9|CUGS|MMERV|MRF|Ndt80|pqn-47	myelin regulatory factor	protein-coding
chr11	62852858	62852914	0.015115269	2.533210842	0.0261147814718159±0.0228219524197325	0.00451142713427543±0.0103277468816445	intron (NM_001136506, intron 6 of 9)	intron (NM_001136506, intron 6 of 9)	58807	NM_173586	283238	Hs.375139	NM_173586	ENSG00000197658	SLC22A24	NET46	solute carrier family 22 member 24	protein-coding
chr11	63125108	63125164	0.011468073	2.493374604	0.039177590642463±0.0418389541979147	0.00695756348696621±0.0121719543182167	Intergenic	L1PA10|LINE|L1	-12121	NM_080866	114571	Hs.502772	NM_080866	ENSG00000149742	SLC22A9	HOAT4|OAT4|OAT7|UST3H|ust3	solute carrier family 22 member 9	protein-coding
chr11	63241535	63241594	0.030239021	-2.283501495	0.0104243728247556±0.0146815523829208	0.0507519087669524±0.0572053295706222	intron (NM_001146729, intron 3 of 5)	L1M4b|LINE|L1	17074	NM_001146729	117245	Hs.410316	NM_054108	ENSG00000168004	PLAAT5	HRASLS5|HRLP5|HRSL5|PLAAT-5|RLP1|iNAT	phospholipase A and acyltransferase 5	protein-coding
chr11	65818278	65818336	0.005816857	2.310095649	0.0390379633754491±0.0375537916596069	0.00787189094857735±0.018454450191237	Intergenic	Intergenic	-1528	NM_006842	10992	Hs.406423	NM_006842	ENSG00000087365	SF3B2	Cus1|SAP145|SF3B145|SF3b1|SF3b150	splicing factor 3b subunit 2	protein-coding
chr11	67092005	67092061	0.016540172	2.294752806	0.0448124813423915±0.0354943203967441	0.0091329181397503±0.0157810079076337	intron (NR_024469, intron 2 of 3)	L1MC4|LINE|L1	6723	NR_024469	100130987	Hs.664585	NR_024469		LOC100130987	-	uncharacterized LOC100130987	ncRNA
chr11	68122398	68122456	0.012586118	-2.31052137	0.00962449999695473±0.0134267931612025	0.0477435177361423±0.0512251840348468	intron (NM_002335, intron 2 of 22)	intron (NM_002335, intron 2 of 22)	42368	NM_001291902	4041	Hs.6347	NM_002335	ENSG00000162337	LRP5	BMND1|EVR1|EVR4|HBM|LR3|LRP-5|LRP-7|LRP7|OPPG|OPS|OPTA1|PCLD4|VBCH2	LDL receptor related protein 5	protein-coding
chr11	69894385	69894476	0.009493054	-2.110823863	0.0158280273052779±0.0213364005330773	0.0683672465384006±0.0665965187579355	Intergenic	Intergenic	15599	NR_120530	101928443	Hs.313468	NR_120529	ENSG00000248844	LINC02753	-	long intergenic non-protein coding RNA 2753	ncRNA
chr11	70404359	70404372	0.045200604	2.301004189	0.0240311546420509±0.0292272186961921	0.00487644530155442±0.0161733393759475	intron (NM_133266, intron 2 of 10)	intron (NM_133266, intron 2 of 10)	-72833	NR_046567	100874198	Hs.656610	NR_046567	ENSG00000226627	SHANK2-AS1	-	SHANK2 antisense RNA 1	ncRNA
chr11	71556133	71556272	0.038597931	2.710894337	0.0186681818555702±0.0167782529286154	0.00285129079764539±0.00945666174398293	Intergenic	Intergenic	11957	NM_001002035	245911	Hs.555032	NM_001002035	ENSG00000184276	DEFB108B	DEFB-8|hBD-8	defensin beta 108B	protein-coding
chr11	72154292	72154348	0.027822659	-2.12887093	0.00937691805037584±0.0210922258448607	0.0410123001784086±0.0353654938300924	Intergenic	(TG)n|Simple_repeat|Simple_repeat	-8592	NM_001258394	81570	Hs.523877	NM_030813	ENSG00000162129	CLPB	ANKCLB|HSP78|MEGCANN|MGCA7|SKD3	ClpB homolog, mitochondrial AAA ATPase chaperonin	protein-coding
chr11	74117352	74117410	0.019747672	-2.727949375	0.00656074539504266±0.0119557752408676	0.0434658095579255±0.0423193836731617	Intergenic	L1MB8|LINE|L1	7099	NR_039710	100616215		NR_039710	ENSG00000264402	MIR548AL	-	microRNA 548al	ncRNA
chr11	75052307	75052363	0.011468073	11.48706166	0.0287045089697296±0.030489710190686	1e-05±0	intron (NM_004041, intron 1 of 15)	AluSx|SINE|Alu	-6105	NR_029891	442900		NR_029891	ENSG00000199090	MIR326	MIRN326|hsa-mir-326|mir-326	microRNA 326	ncRNA
chr11	78029803	78029860	0.001448776	2.448606856	0.0438812637532299±0.0226144874169847	0.00803849998522887±0.0144329087505452	intron (NM_080491, intron 1 of 9)	intron (NM_080491, intron 1 of 9)	23094	NM_012296	9846	Hs.429434	NM_012296	ENSG00000033327	GAB2	-	GRB2 associated binding protein 2	protein-coding
chr11	78365190	78365245	0.030239021	11.50212889	0.0290058642964471±0.0511910191373283	1e-05±0	3' UTR (NM_001098816, exon 34 of 34)	3' UTR (NM_001098816, exon 34 of 34)	-79309	NM_001243251	79731	Hs.503389	NM_024678	ENSG00000137513	NARS2	DFNB94|SLM5|asnRS	asparaginyl-tRNA synthetase 2, mitochondrial	protein-coding
chr11	78627486	78627551	0.027822659	-2.53269042	0.00995190001346847±0.0194048039341938	0.0575866467234763±0.066460034355861	intron (NM_001098816, intron 6 of 33)	intron (NM_001098816, intron 6 of 33)	-341610	NM_001243251	79731	Hs.503389	NM_024678	ENSG00000137513	NARS2	DFNB94|SLM5|asnRS	asparaginyl-tRNA synthetase 2, mitochondrial	protein-coding
chr11	81438443	81438503	0.011468073	-2.176904037	0.0109195638109337±0.0168469266788364	0.049376318231225±0.0426080106954618	Intergenic	L1MB8|LINE|L1	163405	NR_036186	100422823		NR_036186	ENSG00000264110	MIR4300	-	microRNA 4300	ncRNA
chr11	81749540	81749596	0.004284372	3.09238748	0.0423827819864858±0.0292664143055344	0.00496921823783354±0.0111347049873617	intron (NR_120571, intron 5 of 7)	intron (NR_120571, intron 5 of 7)	-147690	NR_036186	100422823		NR_036186	ENSG00000264110	MIR4300	-	microRNA 4300	ncRNA
chr11	82424400	82424467	0.009493054	3.835275888	0.0348022449761629±0.0547551012026628	0.00243822722272439±0.00808668485140711	Intergenic	MER5A|DNA|hAT-Charlie	20472	NM_175885	220382	Hs.448218	NM_175885	ENSG00000182103	FAM181B	-	family with sequence similarity 181 member B	protein-coding
chr11	82543706	82543792	0.003476877	-2.157508261	0.0166485638103702±0.0214427861150471	0.0742765079167756±0.0515570094442136	intron (NM_199418, intron 9 of 9)	L1PA7|LINE|L1	67723	NM_005040	5547	Hs.523936	NM_005040	ENSG00000137509	PRCP	HUMPCP|PCP	prolylcarboxypeptidase	protein-coding
chr11	82939075	82939167	0.041788997	2.381320631	0.0402625448663126±0.056247753480499	0.00772773609919981±0.017900173126534	intron (NM_001300975, intron 7 of 10)	intron (NM_001300975, intron 7 of 10)	34367	NM_001300976	338699	Hs.503438	NM_182603	ENSG00000137494	ANKRD42	PPP1R79|SARP	ankyrin repeat domain 42	protein-coding
chr11	83730527	83730593	0.023485516	2.039412411	0.0591413544660265±0.0529560450522122	0.0143868911334059±0.0176146327233819	intron (NM_001142699, intron 11 of 27)	MLT1C|LTR|ERVL-MaLR	253763	NM_001142700	1740	Hs.367656	NM_001364	ENSG00000150672	DLG2	PPP1R58|PSD-93|PSD93|chapsyn-110	discs large MAGUK scaffold protein 2	protein-coding
chr11	86111510	86111579	0.045200604	-2.719311978	0.00665370002388954±0.0124257826331928	0.0438185185194015±0.0504863187169931	intron (NM_001156474, intron 6 of 14)	intron (NM_001156474, intron 6 of 14)	25616	NM_001156474	60494	Hs.144913	NM_021827	ENSG00000149201	CCDC81	-	coiled-coil domain containing 81	protein-coding
chr11	86432579	86432674	0.000391259	3.659420859	0.0502512725916775±0.0234749403510913	0.00397696362977677±0.00891847451816162	Intergenic	MER39|LTR|ERV1	-48949	NM_001351934	10873	Hs.199743	NM_006680	ENSG00000151376	ME3	NADP-ME	malic enzyme 3	protein-coding
chr11	86602158	86602269	0.019747672	4.196930464	0.0323842995884743±0.0558170210937516	0.00176576355641538±0.00585637518511337	intron (NR_120592, intron 2 of 2)	intron (NR_120592, intron 2 of 2)	-33218	NR_045004	8587	Hs.741959	NR_045004	ENSG00000255203	OR7E2P	OR11-6|OR7E143P|OR7E51P|OR7E52P|OR7F2P|OST245|hg94	olfactory receptor family 7 subfamily E member 2 pseudogene	pseudo
chr11	87013438	87013495	0.004284372	-2.366536659	0.0104467274451798±0.0194731478675647	0.0538739457049153±0.0362764096796918	exon (NM_022918, exon 8 of 15)	exon (NM_022918, exon 8 of 15)	264491	NM_001168724	65084	Hs.188591	NM_022918	ENSG00000166575	TMEM135	PMP52	transmembrane protein 135	protein-coding
chr11	87055435	87055494	0.000912887	2.718657171	0.0558756090361963±0.0288423220230654	0.00848838195882059±0.0148930614937321	Intergenic	L1HS|LINE|L1	306489	NM_001168724	65084	Hs.188591	NM_022918	ENSG00000166575	TMEM135	PMP52	transmembrane protein 135	protein-coding
chr11	88222489	88222546	0.027822659	2.001172672	0.0486052725464105±0.0447716465172146	0.0121414451436563±0.0186111051284878	Intergenic	L2c|LINE|L2	-15226	NR_049724	100873989	Hs.616625	NR_049724	ENSG00000255082	GRM5-AS1	-	GRM5 antisense RNA 1	ncRNA
chr11	90127879	90127938	0.023485516	3.70323122	0.0311940004202452±0.0434836313551052	0.00239490006457675±0.00794298492459901	intron (NR_104190, intron 1 of 6)	MIR|SINE|MIR	143509	NR_104190	101929222	Hs.616763	NR_104190	ENSG00000261645	DISC1FP1	Boymaw	DISC1 fusion partner 1	ncRNA
chr11	90846113	90846171	0.023485516	2.296916031	0.0368752997707237±0.0386945324390522	0.00750403648073022±0.0136137022465507	Intergenic	L1PA16|LINE|L1	-243772	NR_031663	100302228		NR_031663	ENSG00000221586	MIR1261	MIRN1261|hsa-mir-1261	microRNA 1261	ncRNA
chr11	90900112	90900168	0.013799607	2.34204154	0.0435507722537625±0.051746974295906	0.00858956372196023±0.0150585622295003	Intergenic	Intergenic	-297770	NR_031663	100302228		NR_031663	ENSG00000221586	MIR1261	MIRN1261|hsa-mir-1261	microRNA 1261	ncRNA
chr11	91372952	91373038	0.015115269	2.44420486	0.0508743089369752±0.0568760646216001	0.00934801809489725±0.0132095167468906	Intergenic	Intergenic	-585205	NM_001367949	120114	Hs.98523	NM_001008781	ENSG00000165323	FAT3	CDHF15|CDHR10|hFat3	FAT atypical cadherin 3	protein-coding
chr11	93085202	93085261	0.019747672	-2.356831445	0.007924481887709±0.0135950957519338	0.0405926904217763±0.0365550436075981	intron (NM_181645, intron 2 of 13)	MIR3|SINE|MIR	21349	NM_181645	159989	Hs.436625	NM_181645	ENSG00000165325	DEUP1	CCDC67	deuterosome assembly protein 1	protein-coding
chr11	93362036	93362093	0.045200604	2.421937758	0.029475136236711±0.0315134439604998	0.00550021806901151±0.0182421596000443	Intergenic	MER21B|LTR|ERVL	-32783	NM_033395	85459	Hs.458418	NM_033395	ENSG00000166004	CEP295	KIAA1731	centrosomal protein 295	protein-coding
chr11	93557946	93558002	0.005258397	2.485728097	0.038708409294486±0.0295386490691416	0.00691077265549789±0.0120874233659608	intron (NM_001144871, intron 1 of 3)	L1MA9|LINE|L1	25810	NM_001144871	387804	Hs.512252	NM_001144871	ENSG00000214376	VSTM5	C11orf90	V-set and transmembrane domain containing 5	protein-coding
chr11	95032751	95032810	0.045200604	2.288193557	0.0192719635299661±0.0176911644354729	0.00394558195363391±0.0130860149198011	Intergenic	Intergenic	-67142	NM_001271594	143686	Hs.120633	NM_144665	ENSG00000149212	SESN3	SEST3	sestrin 3	protein-coding
chr11	96974431	96974491	0.038597931	-2.937888235	0.00457118180665103±0.00848589905132238	0.0350284545936368±0.0408697549303565	Intergenic	L1PA4|LINE|L1	732872	NR_135097	105369443	Hs.599377	NR_135097	ENSG00000256684	LINC02737	-	long intergenic non-protein coding RNA 2737	ncRNA
chr11	97258579	97258635	0.016540172	2.162622173	0.0472105450250885±0.0452618023023865	0.0105444727973504±0.015656453646207	Intergenic	ERVL-E-int|LTR|ERVL	1017018	NR_135097	105369443	Hs.599377	NR_135097	ENSG00000256684	LINC02737	-	long intergenic non-protein coding RNA 2737	ncRNA
chr11	97651468	97651576	0.027822659	-2.042255407	0.0125142911618406±0.0218882015545535	0.0515449819239703±0.0463752637287348	Intergenic	L1PA7|LINE|L1	-1240157	NM_014361	53942	Hs.656783	NM_014361	ENSG00000149972	CNTN5	HNB-2s|NB-2	contactin 5	protein-coding
chr11	98137406	98137466	0.013799607	2.103648713	0.0709593907337297±0.0524005268541866	0.0165100548077713±0.0253510689262945	Intergenic	L1MB8|LINE|L1	-754243	NM_014361	53942	Hs.656783	NM_014361	ENSG00000149972	CNTN5	HNB-2s|NB-2	contactin 5	protein-coding
chr11	98801140	98801197	0.011468073	2.399935933	0.0331714361567388±0.0245477106065911	0.00628509101542559±0.0141137586422736	Intergenic	HERVK22-int|LTR|ERVK	-90510	NM_014361	53942	Hs.656783	NM_014361	ENSG00000149972	CNTN5	HNB-2s|NB-2	contactin 5	protein-coding
chr11	100266103	100266163	0.003127446	3.205071523	0.0429177722808989±0.0536049090155265	0.00465387275273149±0.0103686770710272	Intergenic	Intergenic	-291886	NM_001367945	143872	Hs.44004	NM_032021	ENSG00000165895	ARHGAP42	AD031|GRAF3|TMEM133	Rho GTPase activating protein 42	protein-coding
chr11	100351464	100351520	0.006428241	2.719121946	0.0464141905646432±0.036733224755257	0.00704877281730824±0.0120863659291098	Intergenic	L1PA2|LINE|L1	-206527	NM_001367945	143872	Hs.44004	NM_032021	ENSG00000165895	ARHGAP42	AD031|GRAF3|TMEM133	Rho GTPase activating protein 42	protein-coding
chr11	100585947	100586005	0.011468073	2.001485644	0.0334574544632976±0.0278900991684397	0.00835575468160888±0.0146520054973547	intron (NM_152432, intron 1 of 23)	intron (NM_152432, intron 1 of 23)	-27290	NR_133571	100128386	Hs.635125	NR_133571	ENSG00000248027	LOC100128386	-	uncharacterized LOC100128386	ncRNA
chr11	100825795	100825891	0.008624254	2.181254273	0.0518711356615478±0.0391111072765642	0.011436754329638±0.0258519431242618	intron (NM_152432, intron 12 of 23)	intron (NM_152432, intron 12 of 23)	20838	NR_145747	109616988		NR_145747		SNORD13I	-	small nucleolar RNA, C/D box 13I	snoRNA
chr11	101037258	101037316	0.018081722	2.384003657	0.0323476362973451±0.0275060814071151	0.0061970634216612±0.0152670741329404	Intergenic	L1MA4A|LINE|L1	-36743	NM_001271162	5241	Hs.32405	NM_000926	ENSG00000082175	PGR	NR3C3|PR	progesterone receptor	protein-coding
chr11	101472241	101472306	0.016540172	-3.841949332	0.00122946365313096±0.00407766963081507	0.0176302181048826±0.0153725926256323	Intergenic	Intergenic	-17536	NM_004621	7225	Hs.159003	NM_004621	ENSG00000137672	TRPC6	FSGS2|TRP6	transient receptor potential cation channel subfamily C member 6	protein-coding
chr11	102441818	102441874	0.010439076	2.751168058	0.0304036545143886±0.0245580841670582	0.00451587259092114±0.0103347923997885	Intergenic	Intergenic	-40368	NM_002423	4316	Hs.2256	NM_002423	ENSG00000137673	MMP7	MMP-7|MPSL1|PUMP-1	matrix metallopeptidase 7	protein-coding
chr11	105281733	105281795	0.004284372	3.167198538	0.0414351003075188±0.0406695401933638	0.00461260889741506±0.0106068204980253	Intergenic	Intergenic	-199036	NM_001077243	2893	Hs.503743	NM_000829	ENSG00000152578	GRIA4	GLUR4|GLUR4C|GLURD|GluA4|NEDSGA	glutamate ionotropic receptor AMPA type subunit 4	protein-coding
chr11	106107211	106107268	0.045200604	-2.355303902	0.00763179090890016±0.0112414376028994	0.0390520275316455±0.0406940341017714	Intergenic	MLT1L|LTR|ERVL-MaLR	-13506	NR_120552	101928535	Hs.409078	NR_120551	ENSG00000254811	LOC101928535	-	uncharacterized LOC101928535	ncRNA
chr11	106259708	106259879	0.023485516	3.544305436	0.0258489276536486±0.0269091466241803	0.0022156455300071±0.00734846489146168	Intergenic	L1PA5|LINE|L1	137660	NR_120551	101928535	Hs.409078	NR_120551	ENSG00000254811	LOC101928535	-	uncharacterized LOC101928535	ncRNA
chr11	108608848	108608905	0.023485516	-3.992934665	0.0033417364413088±0.0077454974989136	0.0532065745104443±0.0782611915256391	intron (NM_004398, intron 13 of 17)	intron (NM_004398, intron 13 of 17)	73081	NM_004398	1662	Hs.591931	NM_004398	ENSG00000178105	DDX10	Dbp4|HRH-J8	DEAD-box helicase 10	protein-coding
chr11	109767805	109767862	0.035616364	2.006563415	0.0317244724455205±0.0304105840916662	0.00789511813358826±0.0191543195297259	Intergenic	Intergenic	-196284	NM_033390	85463	Hs.376289	NM_033390	ENSG00000149289	ZC3H12C	MCPIP3	zinc finger CCCH-type containing 12C	protein-coding
chr11	110623945	110624003	0.032833544	2.071200318	0.0514473364773121±0.0444073853355157	0.012242481959137±0.0173099850033741	Intergenic	L1PB2|LINE|L1	-40062	NM_001258416	57569	Hs.6136	NM_020809	ENSG00000137727	ARHGAP20	RARHOGAP	Rho GTPase activating protein 20	protein-coding
chr11	111382924	111382980	0.003861491	2.023312105	0.0565542820841073±0.0319079316943885	0.0139119452373548±0.023291610917103	promoter-TSS (NR_029839)	promoter-TSS (NR_029839)	159	NM_001367975	54766	Hs.128180	NM_017589	ENSG00000137707	BTG4	APRO3|PC3B	BTG anti-proliferation factor 4	protein-coding
chr11	111856415	111856479	0.013799607	2.398264372	0.0407121269540353±0.0519751824015549	0.00772279094565998±0.0189939714780879	intron (NM_001037954, intron 9 of 20)	intron (NM_001037954, intron 9 of 20)	8414	NM_033425	85458	Hs.655626	NM_033425	ENSG00000150764	DIXDC1	CCD1	DIX domain containing 1	protein-coding
chr11	112560873	112560929	0.006428241	4.667137118	0.044749281284484±0.0410632650602291	0.00176131809976967±0.00584163127339776	Intergenic	Intergenic	-134376	NR_104155	387810	Hs.512255	NR_104155	ENSG00000255484	LINC02764	-	long intergenic non-protein coding RNA 2764	ncRNA
chr11	112583221	112583277	0.027822659	2.470155402	0.0415801265361634±0.0468723512942432	0.00750403648073022±0.0136137022465507	Intergenic	MLT1C|LTR|ERVL-MaLR	-156724	NR_104155	387810	Hs.512255	NR_104155	ENSG00000255484	LINC02764	-	long intergenic non-protein coding RNA 2764	ncRNA
chr11	113062332	113062398	0.038597931	-2.90900966	0.00463180006905035±0.0103290965420715	0.0347895627333359±0.0474514542007356	intron (NM_181351, intron 2 of 19)	MIR|SINE|MIR	82258	NR_034101	100288346	Hs.661826	NR_034101	ENSG00000227487	NCAM1-AS1	-	NCAM1 antisense RNA1	ncRNA
chr11	114848957	114849046	0.023485516	2.15782864	0.0413856455548243±0.0353849432877084	0.00927424549379131±0.0184895841019854	Intergenic	Intergenic	299753	NM_182495	120406	Hs.446760	NM_182495	ENSG00000204361	NXPE2	FAM55B	neurexophilin and PC-esterase domain family member 2	protein-coding
chr11	117056925	117056984	0.019747672	-3.982767554	0.00228558175943115±0.00758041712371345	0.0361350999975746±0.0567353727428336	intron (NM_001040455, intron 9 of 25)	intron (NM_001040455, intron 9 of 25)	7496	NM_001040455	51092	Hs.712144	NM_015996	ENSG00000149577	SIDT2	CGI-40	SID1 transmembrane family member 2	protein-coding
chr11	118052513	118052684	0.009493054	-2.219352192	0.00787998177111147±0.0117324017581927	0.0366958366198973±0.0332761134933366	Intergenic	Intergenic	-5245	NM_004588	6327	Hs.129783	NM_004588	ENSG00000149575	SCN2B	ATFB14	sodium voltage-gated channel beta subunit 2	protein-coding
chr11	118305632	118305688	0.007827231	3.790441659	0.033137827434323±0.0354899902897229	0.00239490006457675±0.00794298492459901	Intergenic	CpG	-1545	NM_001197104	4297	Hs.258855	NM_005933	ENSG00000118058	KMT2A	ALL-1|CXXC7|HRX|HTRX1|MLL|MLL1|MLL1A|TRX1|WDSTS	lysine methyltransferase 2A	protein-coding
chr11	119750853	119750913	0.045200604	2.76135702	0.0425849543376402±0.0482620714162046	0.00628065436401149±0.011118311556007	Intergenic	Intergenic	150590	NR_120587	102724301	Hs.637640	NR_120587	ENSG00000254854	LOC102724301	-	uncharacterized LOC102724301	ncRNA
chr11	121399337	121399395	0.001448776	2.438425998	0.0546529814600944±0.0499961497370287	0.0100826453417539±0.0188207198073768	intron (NM_003105, intron 11 of 47)	L1ME3C|LINE|L1	76343	NM_003105	6653	Hs.368592	NM_003105	ENSG00000137642	SORL1	C11orf32|LR11|LRP9|SORLA|SorLA-1|gp250	sortilin related receptor 1	protein-coding
chr11	121634737	121634795	0.004284372	3.097415446	0.0471051369201053±0.0418851404065598	0.00550368174233219±0.0122449218270436	Intergenic	Intergenic	311743	NM_003105	6653	Hs.368592	NM_003105	ENSG00000137642	SORL1	C11orf32|LR11|LRP9|SORLA|SorLA-1|gp250	sortilin related receptor 1	protein-coding
chr11	121978276	121978335	0.038597931	2.417966777	0.0342838913202285±0.0429919269628009	0.00641519085250116±0.0111175909912211	intron (NR_137184, intron 1 of 1)	intron (NR_137184, intron 1 of 1)	-1982	NR_137196	399959	Hs.44098	NR_024430	ENSG00000255248	MIR100HG	AGD1|linc-NeD125|lncRNA-N2	mir-100-let-7a-2-mir-125b-1 cluster host gene	ncRNA
chr11	126839551	126839610	0.021546121	3.125260552	0.0307760362259366±0.0339722664183858	0.00352708165618505±0.00784726891071847	intron (NM_001301097, intron 1 of 15)	intron (NM_001301097, intron 1 of 15)	18857	NR_036126	100422918		NR_036126	ENSG00000266215	MIR3167	-	microRNA 3167	ncRNA
chr11	128519448	128519507	0.032833544	2.34249782	0.0407696632160382±0.0550622888247438	0.00803849998522887±0.0144329087505452	Intergenic	Intergenic	-36952	NM_001271012	2313	Hs.504281	NM_002017	ENSG00000151702	FLI1	BDPLT21|EWSR2|SIC-1	Fli-1 proto-oncogene, ETS transcription factor	protein-coding
chr11	128548415	128548485	0.023485516	-3.674176807	0.00228560004721988±0.00510297909556404	0.0291768004271117±0.0277078644352518	Intergenic	MER5B|DNA|hAT-Charlie	-7980	NM_001271012	2313	Hs.504281	NM_002017	ENSG00000151702	FLI1	BDPLT21|EWSR2|SIC-1	Fli-1 proto-oncogene, ETS transcription factor	protein-coding
chr11	130521028	130521090	0.038597931	-2.158462039	0.0132774908772924±0.0185757931618593	0.0592758553949269±0.0484544698243966	Intergenic	MLT1H|LTR|ERVL-MaLR	-15571	NR_107019	102466873		NR_107019	ENSG00000274999	MIR8052	hsa-mir-8052	microRNA 8052	ncRNA
chr11	133018825	133018887	0.005258397	-2.34703796	0.0134368273006244±0.0160617680783111	0.0683637004006993±0.0545654406445419	intron (NM_001012393, intron 1 of 7)	intron (NM_001012393, intron 1 of 7)	-205193	NM_001319105	4978	Hs.4817	NM_002545	ENSG00000183715	OPCML	IGLON1|OBCAM|OPCM	opioid binding protein/cell adhesion molecule like	protein-coding
chr11	134303214	134303272	0.011468073	-2.056633974	0.0147055456922813±0.0166071749866515	0.0611772091889923±0.042240723452182	Intergenic	Intergenic	-3133	NR_033852	283177	Hs.504390	NR_033852		LOC283177	-	uncharacterized LOC283177	ncRNA
chr12	348030	348091	0.030239021	2.002416234	0.0316611638462001±0.040355886221694	0.00790204548022964±0.0191752504032553	intron (NM_001190997, intron 2 of 12)	L2a|LINE|L2	18404	NR_120482	102723544	Hs.669733	NR_120482	ENSG00000255746	LOC102723544	-	uncharacterized LOC102723544	ncRNA
chr12	915574	915632	0.027822659	2.27629784	0.03588412752883±0.0318073129285659	0.00740744546055793±0.0127562041391096	intron (NM_014823, intron 1 of 25)	intron (NM_014823, intron 1 of 25)	53514	NM_213655	65125	Hs.744906	NM_014823	ENSG00000060237	WNK1	HSAN2|HSN2|KDP|PPP1R167|PRKWNK1|PSK|p65	WNK lysine deficient protein kinase 1	protein-coding
chr12	1152528	1152590	0.003127446	2.086156973	0.0563812542029402±0.0347406645873149	0.0132781908932057±0.0196143122623385	intron (NR_027949, intron 2 of 15)	intron (NR_027949, intron 2 of 15)	15645	NM_001301248	23085	Hs.601216	NM_178039	ENSG00000082805	ERC1	Cast2|ELKS|ERC-1|RAB6IP2	ELKS/RAB6-interacting/CAST family member 1	protein-coding
chr12	3028942	3028999	0.02557465	2.698951953	0.0592541997744278±0.0650900803365996	0.00912543640217996±0.0129027276786145	intron (NM_003324, intron 2 of 10)	intron (NM_003324, intron 2 of 10)	28914	NM_001160408	7289	Hs.655333	NM_003324	ENSG00000078246	TULP3	TUBL3	TUB like protein 3	protein-coding
chr12	3359457	3359516	0.038597931	2.262760354	0.0275598547675392±0.0333711709769274	0.00574272718619215±0.00991902654831014	intron (NM_006675, intron 3 of 8)	CR1_Mam|LINE|CR1	115801	NR_148995	100128253	Hs.447497	NR_148995		LOC100128253	-	uncharacterized LOC100128253	ncRNA
chr12	3863885	3863948	0.000207199	-2.20298582	0.015290309082378±0.0150813533246596	0.0704013644294305±0.0479176415401783	Intergenic	MIR|SINE|MIR	-1642	NM_032680	84766	Hs.504534	NM_032680	ENSG00000130038	CRACR2A	EFCAB4B	calcium release activated channel regulator 2A	protein-coding
chr12	4469408	4469467	0.007827231	2.66400501	0.0440963450819254±0.0332178484938933	0.00695756348696621±0.0121719543182167	TTS (NM_020375)	TTS (NM_020375)	19440	NM_020638	8074	Hs.287370	NM_020638	ENSG00000118972	FGF23	ADHR|FGFN|HFTC2|HPDR2|HYPF|PHPTC	fibroblast growth factor 23	protein-coding
chr12	4641204	4641267	0.019747672	-3.640444409	0.00262416357343846±0.00870336596161362	0.0327245638790455±0.0428911406532264	intron (NM_020374, intron 3 of 13)	MER30|DNA|hAT-Charlie	6399	NM_020374	57102	Hs.302977	NM_020374	ENSG00000047621	C12orf4	-	chromosome 12 open reading frame 4	protein-coding
chr12	4667059	4667114	0.030239021	-2.12504891	0.00785764543847602±0.0114628878510777	0.0342764544554732±0.0438279038952919	intron (NM_006479, intron 8 of 8)	MER102c|DNA|hAT-Charlie	-4287	NM_001371301	NA
chr12	4822130	4822192	0.002522823	2.579224414	0.0391507363793525±0.0250537590560051	0.00655112703415479±0.0163685549779494	intron (NR_110112, intron 1 of 3)	LTR88b|LTR|Gypsy?	7107	NR_110112	101929549	Hs.663336	NR_110112	ENSG00000255474	GAU1	GALNT8-DT	GALNT8 antisense upstream 1	ncRNA
chr12	5284226	5284285	0.013799607	2.19470841	0.0357862091199918±0.0290680796002126	0.00781704536215824±0.0134932544161161	Intergenic	L1PB2|LINE|L1	68061	NR_120476	101929584	Hs.436529	NR_120476	ENSG00000256115	LINC02443	-	long intergenic non-protein coding RNA 2443	ncRNA
chr12	6543249	6543309	0.013799607	-2.353920393	0.0087957273830067±0.0182705667014892	0.0449647730724378±0.0489902595123823	Intergenic	L1ME3E|LINE|L1	-10772	NM_001242	939	Hs.355307	NM_001242	ENSG00000139193	CD27	S152|S152. LPFS2|T14|TNFRSF7|Tp55	CD27 molecule	protein-coding
chr12	8678808	8678864	0.045200604	2.69045338	0.0291506907140666±0.0349899748089883	0.00451587259092114±0.0103347923997885	Intergenic	L1PA10|LINE|L1	12737	NM_080387	338339	Hs.351811	NM_080387	ENSG00000166527	CLEC4D	CD368|CLEC-6|CLEC6|CLECSF8|Dectin-3|MCL|MPCL	C-type lectin domain family 4 member D	protein-coding
chr12	8836131	8836189	0.019747672	4.327414871	0.0354498358951373±0.0557825915412017	0.00176576355641538±0.00585637518511337	intron (NR_147945, intron 1 of 8)	L1MC|LINE|L1	1887	NM_001352267	57494	Hs.504670	NM_020734	ENSG00000166532	RIMKLB	FAM80B|NAAGS|NAAGS-I	ribosomal modification protein rimK like family member B	protein-coding
chr12	12381356	12381415	0.000720262	-2.055232115	0.0154354728081009±0.0131135517813365	0.064151446250352±0.0382804878562973	intron (NM_002336, intron 2 of 22)	intron (NM_002336, intron 2 of 22)	38592	NM_002336	4040	Hs.584775	NM_002336	ENSG00000070018	LRP6	ADCAD2|STHAG7	LDL receptor related protein 6	protein-coding
chr12	13176682	13176739	0.035616364	-2.25528575	0.00936823643066664±0.0130789482689296	0.0447266635230996±0.0479594036346222	Intergenic	LTR16E2|LTR|ERVL	-20604	NM_020853	57613	Hs.132660	NM_020853	ENSG00000084444	FAM234B	KIAA1467	family with sequence similarity 234 member B	protein-coding
chr12	14954259	14954324	0.030239021	-2.252131521	0.00885632735761728±0.0131840612023739	0.0421903184191747±0.0482793131262087	exon (NM_016312, exon 2 of 12)	exon (NM_016312, exon 2 of 12)	2120	NM_016312	51729	Hs.655138	NM_016312	ENSG00000084463	WBP11	NPWBP|PPP1R165|SIPP1|WBP-11	WW domain binding protein 11	protein-coding
chr12	15802552	15802613	0.021546121	-2.632780277	0.00490974533286961±0.0109551939260513	0.0304512273181568±0.0282183969306124	intron (NM_004447, intron 14 of 20)	intron (NM_004447, intron 14 of 20)	103038	NM_030668	5800	Hs.160871	NM_002848	ENSG00000151490	PTPRO	GLEPP1|NPHS6|PTP-OC|PTP-U2|PTPROT|PTPU2|R-PTP-O	protein tyrosine phosphatase receptor type O	protein-coding
chr12	17084420	17084544	0.023485516	-2.20554433	0.00939059105109084±0.0167564856300387	0.0433139636773954±0.0371197638203977	Intergenic	Intergenic	-57199	NR_036619	728622	Hs.741380	NR_036619		SKP1P2	SKP1B|p19B	S-phase kinase associated protein 1 pseudogene 2	pseudo
chr12	17394706	17394762	0.032833544	3.106204753	0.0245528729124502±0.025599225560853	0.00285129079764539±0.00945666174398293	Intergenic	L1PB1|LINE|L1	253053	NR_036619	728622	Hs.741380	NR_036619		SKP1P2	SKP1B|p19B	S-phase kinase associated protein 1 pseudogene 2	pseudo
chr12	18247280	18247340	0.019747672	-4.103450117	0.00211227278817784±0.00700561629326373	0.0363087732006203±0.0569914053553318	Intergenic	Intergenic	-4183	NM_024730	79785	Hs.732831	NM_024730	ENSG00000111404	RERGL	-	RERG like	protein-coding
chr12	18924418	18924477	0.001814118	4.727378052	0.0467751451175321±0.0540762249744853	0.00176576355641538±0.00585637518511337	Intergenic	Intergenic	33395	NM_033328	93661	Hs.131288	NM_033328	ENSG00000177938	CAPZA3	CAPPA3|Gsg3|HEL-S-86	capping actin protein of muscle Z-line subunit alpha 3	protein-coding
chr12	20068859	20068919	0.030239021	-2.115446723	0.0137645090845498±0.021529867449778	0.0596449453045021±0.0642542992466833	Intergenic	Intergenic	-98730	NR_040098	100506393	Hs.658356	NR_040098	ENSG00000256287	LINC02398	-	long intergenic non-protein coding RNA 2398	ncRNA
chr12	20330457	20330518	0.015115269	2.671559039	0.0316376819867979±0.0295182360678518	0.00496575456451286±0.0111260435934289	Intergenic	Intergenic	-49653	NR_146523	105369684		NR_146523		LINC02468	-	long intergenic non-protein coding RNA 2468	ncRNA
chr12	21007083	21007139	0.002262468	-2.438713854	0.0118656363338232±0.0139177597530746	0.0643305189230225±0.0423268160899253	intron (NM_001349920, intron 1 of 13)	L1M3|LINE|L1	31629	NM_001349920	28234	Hs.504966	NM_019844	ENSG00000111700	SLCO1B3	HBLRR|LST-2|LST-3TM13|LST3|OATP-8|OATP1B3|OATP8|SLC21A8	solute carrier organic anion transporter family member 1B3	protein-coding
chr12	21142631	21142690	0.045200604	-2.509336828	0.00523348186503755±0.0092662261068933	0.0297972632741386±0.0286635603733427	intron (NM_001371097, intron 13 of 15)	L1MCa|LINE|L1	-25969	NM_001009562	338821	Hs.729117	NM_001009562	ENSG00000205754	SLCO1B7	LST-3|LST-3TM12|LST3|SLC21A21	solute carrier organic anion transporter family member 1B7 (putative)	protein-coding
chr12	21359390	21359445	0.009493054	-2.006554216	0.0174122454429214±0.0181638565760439	0.0699661194600842±0.0543551903808822	intron (NM_006446, intron 11 of 14)	intron (NM_006446, intron 11 of 14)	75290	NM_006446	10599	Hs.449738	NM_006446	ENSG00000134538	SLCO1B1	HBLRR|LST-1|LST1|OATP-C|OATP1B1|OATP2|OATPC|SLC21A6	solute carrier organic anion transporter family member 1B1	protein-coding
chr12	22063205	22063262	0.021546121	2.082129506	0.0177822089330716±0.0134666620045662	0.00419954532249406±0.00949058699950102	exon (NM_020297, exon 8 of 38)	exon (NM_020297, exon 8 of 38)	26394	NM_020297	10060	Hs.732701	NM_005691	ENSG00000069431	ABCC9	ABC37|ATFB12|CANTU|CMD1O|SUR2	ATP binding cassette subfamily C member 9	protein-coding
chr12	22191129	22191184	0.019747672	-2.14410123	0.00957073643803595±0.0154032063172566	0.0423042637042024±0.0605719991758886	Intergenic	MLT1D|LTR|ERVL-MaLR	-7951	NR_135117	55907	Hs.311346	NM_018686	ENSG00000111726	CMAS	CSS	cytidine monophosphate N-acetylneuraminic acid synthetase	protein-coding
chr12	23341615	23341672	0.003476877	2.00561445	0.0903552731668407±0.0569026779804861	0.022501081566919±0.0296971424589209	non-coding (NR_120471, exon 3 of 5)	non-coding (NR_120471, exon 3 of 5)	13074	NR_120471	101928441	Hs.129111	NR_120471	ENSG00000256321	LOC101928441	-	uncharacterized LOC101928441	ncRNA
chr12	24108870	24108926	0.009493054	2.391366767	0.0352566181258721±0.0300572453664701	0.00671997293829917±0.0159756868809993	intron (NM_152989, intron 4 of 17)	intron (NM_152989, intron 4 of 17)	-4932	NM_001261415	6660	Hs.434948	NM_006940	ENSG00000134532	SOX5	L-SOX5|L-SOX5B|L-SOX5F|LAMSHF	SRY-box transcription factor 5	protein-coding
chr12	25137134	25137193	0.012586118	3.244984133	0.0394035994329236±0.055107919454686	0.00415621816434643±0.00937740196530004	Intergenic	MSTD-int|LTR|ERVL-MaLR	13235	NM_001101339	196415	Hs.434453	NM_001101339		C12orf77	-	chromosome 12 open reading frame 77	protein-coding
chr12	26953724	26953784	0.007827231	2.260898919	0.063650890846144±0.0433349476730395	0.0132802452214739±0.0200777602094857	intron (NM_002223, intron 1 of 56)	intron (NM_002223, intron 1 of 56)	32373	NM_002223	3709	Hs.512235	NM_002223	ENSG00000123104	ITPR2	ANHD|CFAP48|INSP3R2|IP3R2	inositol 1,4,5-trisphosphate receptor type 2	protein-coding
chr12	27323283	27323345	0.012586118	-2.075423035	0.0135065000504255±0.015983813209873	0.0569255731322548±0.0624231661369421	Intergenic	L1PA7|LINE|L1	-73905	NM_015000	23012	Hs.184523	NM_015000	ENSG00000211455	STK38L	NDR2	serine/threonine kinase 38 like	protein-coding
chr12	27790233	27790303	0.038597931	2.124213163	0.0471501177684827±0.0548594426127613	0.0108151090416041±0.0192156057948298	intron (NM_001198916, intron 4 of 27)	intron (NM_001198916, intron 4 of 27)	-59112	NM_001029874	387849	Hs.269836	NM_001029874	ENSG00000174236	REP15	RAB15EP	RAB15 effector protein	protein-coding
chr12	30407468	30407530	0.015115269	2.386898243	0.0217383363368836±0.0174299627811079	0.00415621816434643±0.00937740196530004	Intergenic	Intergenic	422679	NM_001190995	10526	Hs.505136	NM_006390	ENSG00000133704	IPO8	RANBP8	importin 8	protein-coding
chr12	31251234	31251302	0.045200604	2.755380163	0.0385055726563388±0.0699715606759048	0.00570258159529079±0.0189133234879659	intron (NM_030653, intron 18 of 26)	intron (NM_030653, intron 18 of 26)	24474	NM_004399	1663	Hs.443960	NM_004399	ENSG00000013573	DDX11	CHL1|CHLR1|KRG2|WABS	DEAD/H-box helicase 11	protein-coding
chr12	33182631	33182696	0.032833544	2.380130242	0.0275536455552686±0.0238827717355925	0.00529283640736883±0.0125550075032902	Intergenic	MER21C|LTR|ERVL	-132884	NM_001005242	5318	Hs.164384	NM_004572	ENSG00000057294	PKP2	ARVD9	plakophilin 2	protein-coding
chr12	38418904	38418961	0.013799607	-2.562927331	0.00986116362566296±0.0146167790533916	0.0582701543515378±0.0785060263023185	Intergenic	ALR/Alpha|Satellite|centr	-291643	NM_001308340	144245	Hs.259305	NM_001013620	ENSG00000175548	ALG10B	ALG10|KCR1	ALG10 alpha-1,2-glucosyltransferase B	protein-coding
chr12	39758543	39758620	0.003476877	3.298062137	0.0444178273054686±0.0324232237933076	0.00451587259092114±0.0103347923997885	intron (NM_001173465, intron 6 of 33)	LTR8|LTR|ERV1	78340	NM_001173463	55605	Hs.374201	NM_017641	ENSG00000139116	KIF21A	CFEOM1|FEOM1|FEOM3A	kinesin family member 21A	protein-coding
chr12	42491850	42491910	0.011468073	2.146214447	0.0532429096373644±0.0420378884486489	0.0120278182016177±0.0192116222397875	intron (NM_173601, intron 5 of 7)	intron (NM_173601, intron 5 of 7)	46796	NM_173601	283464	Hs.259347	NM_173601	ENSG00000151233	GXYLT1	GLT8D3	glucoside xylosyltransferase 1	protein-coding
chr12	43496461	43496524	0.030239021	2.028946636	0.0315147087993947±0.0237359802301279	0.00772217254747044±0.0185518657146589	Intergenic	MSTB1|LTR|ERVL-MaLR	-52625	NR_146866	105369740	Hs.577746	NR_146866	ENSG00000258331	LINC02461	-	long intergenic non-protein coding RNA 2461	ncRNA
chr12	43928304	43928363	0.027822659	-2.442576294	0.00638716363094068±0.0121010126231803	0.0347213636745106±0.0423672247758937	intron (NM_025003, intron 2 of 38)	L1MC4a|LINE|L1	17672	NM_025003	80070	Hs.287554	NM_025003	ENSG00000173157	ADAMTS20	ADAM-TS20|ADAMTS-20|GON-1	ADAM metallopeptidase with thrombospondin type 1 motif 20	protein-coding
chr12	44582093	44582151	0.045200604	-2.812781744	0.00506015460599551±0.00911219148515456	0.03555457260121±0.0461467596438297	intron (NM_032256, intron 4 of 7)	intron (NM_032256, intron 4 of 7)	352238	NM_032256	84216	Hs.444668	NM_032256	ENSG00000139173	TMEM117	-	transmembrane protein 117	protein-coding
chr12	45100150	45100229	0.013799607	2.162024395	0.0315554817630486±0.0245733058834626	0.00705083612013946±0.0123756461683461	intron (NM_001145108, intron 11 of 19)	intron (NM_001145108, intron 11 of 19)	169254	NM_001145109	4753	Hs.505326	NM_006159	ENSG00000184613	NELL2	NRP2	neural EGFL like 2	protein-coding
chr12	45602463	45602519	0.045200604	3.348209829	0.0179822544821284±0.0197874975087704	0.00176576355641538±0.00585637518511337	intron (NR_037144, intron 1 of 2)	L2a|LINE|L2	7298	NR_037144	51054	Hs.233495	NM_015899	ENSG00000134297	PLEKHA8P1	FAPP-2|FAPP2|PLEKHA8|PLEKHA9|hFAPP2	pleckstrin homology domain containing A8 pseudogene 1	pseudo
chr12	52483797	52483873	0.000565983	-2.113201169	0.0190862092104825±0.0228868606714053	0.082576528022235±0.037557750487162	intron (NR_120438, intron 2 of 2)	L2a|LINE|L2	-3518	NR_120440	26628	Hs.524431	NR_120438	ENSG00000257542	OR7E47P	OR7E141	olfactory receptor family 7 subfamily E member 47 pseudogene	pseudo
chr12	54306266	54306328	0.011468073	-2.610925902	0.01030355471779±0.0181828130946879	0.0629439646886154±0.0556451899345186	Intergenic	L2a|LINE|L2	-26318	NM_017410	3229	Hs.118608	NM_017410	ENSG00000123364	HOXC13	ECTD9|HOX3|HOX3G	homeobox C13	protein-coding
chr12	55064623	55064682	0.006428241	3.100985293	0.0493109270252964±0.05725240941452	0.00574716383760625±0.0131899078591102	Intergenic	L2c|LINE|L2	-22504	NM_053283	117159	Hs.350570	NM_053283	ENSG00000161634	DCD	AIDD|DCD-1|DSEP|HCAP|PIF	dermcidin	protein-coding
chr12	55803425	55803481	0.018081722	2.575345646	0.0367217637937177±0.034882240940849	0.00616122748364101±0.0143530936909379	Intergenic	L1PA15|LINE|L1	9140	NM_001005518	403282	Hs.554553	NM_001005518	ENSG00000205328	OR6C65	-	olfactory receptor family 6 subfamily C member 65	protein-coding
chr12	57648319	57648422	0.013799607	2.168177143	0.0485753547400236±0.0498186762847815	0.0108076090162451±0.0226548644941644	3' UTR (NM_001351211, exon 25 of 25)	3' UTR (NM_001351211, exon 25 of 25)	-3401	NM_145064	246329	Hs.417595	NM_145064	ENSG00000185482	STAC3	MYPBB|NAM	SH3 and cysteine rich domain 3	protein-coding
chr12	59124447	59124504	0.005258397	2.67304065	0.0438763909041881±0.028895350317262	0.00687963634052059±0.0173913968172997	intron (NR_120452, intron 1 of 7)	intron (NR_120452, intron 1 of 7)	51022	NR_120452	101927653	Hs.130744	NR_120452	ENSG00000257259	LINC02388	-	long intergenic non-protein coding RNA 2388	ncRNA
chr12	60958228	60958292	0.016540172	-2.110544934	0.0124738636341962±0.0189569313927536	0.0538689268922264±0.0490133480375446	Intergenic	L1PA15|LINE|L1	875109	NR_073055	9194	Hs.88156	NM_004731	ENSG00000118596	SLC16A7	MCT2	solute carrier family 16 member 7	protein-coding
chr12	61026411	61026564	0.027822659	-2.632795326	0.00322900915687734±0.00769130232003295	0.020027172667059±0.0169885027152711	Intergenic	L1MEf|LINE|L1	943337	NR_073055	9194	Hs.88156	NM_004731	ENSG00000118596	SLC16A7	MCT2	solute carrier family 16 member 7	protein-coding
chr12	61499825	61499941	0.016540172	-2.025275965	0.0154363636604764±0.0184903110300271	0.0628367647189985±0.0570309011487815	Intergenic	Intergenic	1086737	NM_178539	338811	Hs.269745	NM_178539	ENSG00000198673	TAFA2	FAM19A2|TAFA-2	TAFA chemokine like family member 2	protein-coding
chr12	64440420	64440487	0.045200604	2.682363266	0.0353507267480546±0.0561515903699151	0.00550714541565288±0.0182651350096464	intron (NM_020762, intron 6 of 21)	L2a|LINE|L2	175622	NM_001300940	144577	Hs.444671	NM_152440	ENSG00000174206	C12orf66	-	chromosome 12 open reading frame 66	protein-coding
chr12	65569590	65569648	0.004748828	2.13664247	0.0526302184232256±0.0253269086274506	0.0119685544209047±0.0324464437290372	intron (NM_001167614, intron 1 of 12)	L2c|LINE|L2	6256	NM_014319	23592	Hs.744150	NM_014319	ENSG00000174106	LEMD3	MAN1	LEM domain containing 3	protein-coding
chr12	66837071	66837127	0.016540172	-2.233680851	0.00731530921025708±0.0152464356460596	0.0344062725251371±0.0269833961294045	intron (NM_021150, intron 12 of 23)	MER31B|LTR|ERV1	140774	NM_033647	92797	Hs.505941	NM_033647	ENSG00000127311	HELB	DHB|hDHB	DNA helicase B	protein-coding
chr12	67068534	67068681	0.019747672	3.795024991	0.0244486089795828±0.0243099830384075	0.00176131809976967±0.00584163127339776	intron (NM_001366723, intron 1 of 23)	intron (NM_001366723, intron 1 of 23)	4248	NM_021150	23426	Hs.505946	NM_021150	ENSG00000155974	GRIP1	FRASRS3|GRIP	glutamate receptor interacting protein 1	protein-coding
chr12	67563920	67563979	0.016540172	-2.073066097	0.0105041636323387±0.0127857748937996	0.0441994186152111±0.043152102891235	Intergenic	Intergenic	-73886	NR_120490	102724421	Hs.135774	NR_120490	ENSG00000257083	LOC102724421	-	uncharacterized LOC102724421	ncRNA
chr12	71264506	71264567	0.045200604	-2.567931008	0.00734575465321539±0.0105176810649707	0.043557272716002±0.0416066615415306	intron (NM_002849, intron 2 of 13)	intron (NM_002849, intron 2 of 13)	49981	NM_002849	5801	Hs.506076	NM_002849	ENSG00000153233	PTPRR	EC-PTP|PCPTP1|PTP-SL|PTPBR7|PTPRQ	protein tyrosine phosphatase receptor type R	protein-coding
chr12	71347931	71347988	0.013799607	-2.144508569	0.00970870933749458±0.021702089838989	0.0429262454536828±0.0320656550256497	Intergenic	Intergenic	-33442	NM_002849	5801	Hs.506076	NM_002849	ENSG00000153233	PTPRR	EC-PTP|PCPTP1|PTP-SL|PTPBR7|PTPRQ	protein tyrosine phosphatase receptor type R	protein-coding
chr12	72429553	72429561	0.023485516	2.083400027	0.0415697824209928±0.0405450015490977	0.00980870899828996±0.0190462395175537	Intergenic	L2a|LINE|L2	96932	NM_173353	121278	Hs.736576	NM_173353	ENSG00000139287	TPH2	ADHD7|NTPH	tryptophan hydroxylase 2	protein-coding
chr12	75700441	75700500	0.016540172	3.515707674	0.0273918182673779±0.0263687967784217	0.00239490006457675±0.00794298492459901	intron (NR_149161, intron 5 of 11)	L1M5|LINE|L1	23633	NM_032606	84698	Hs.733835	NM_032606	ENSG00000180881	CAPS2	UG0636c06	calcyphosine 2	protein-coding
chr12	76625749	76625801	0.023485516	-2.036789888	0.017368163744157±0.0181857101870732	0.0712670456956733±0.0702169312056844	Intergenic	L1MA9|LINE|L1	-27888	NR_146531	105369848		NR_146531		LNCOG	LINC02407|lncRNA-OG	lncRNA osteogenesis associated	ncRNA
chr12	78489190	78489248	0.019747672	-2.85093892	0.00643873638050122±0.0119701948210297	0.0464535357261246±0.0607424853398172	intron (NM_001024383, intron 12 of 39)	intron (NM_001024383, intron 12 of 39)	264307	NR_135021	105369860	Hs.156898	NR_135021	ENSG00000258220	LINC02424	-	long intergenic non-protein coding RNA 2424	ncRNA
chr12	83146813	83146903	0.007827231	2.270396672	0.0329647545110095±0.0227847992666317	0.00683269988406787±0.0120059861412817	intron (NM_001320321, intron 1 of 10)	intron (NM_001320321, intron 1 of 10)	65924	NM_001320322	160335	Hs.577775	NM_152588	ENSG00000179104	TMTC2	IBDBP1	transmembrane O-mannosyltransferase targeting cadherins 2	protein-coding
chr12	83541080	83541137	0.003861491	2.134848585	0.0482952816581184±0.0304944173103879	0.0109964180737734±0.0162233526346228	Intergenic	MLT2B4|LTR|ERVL	460175	NM_001320322	160335	Hs.577775	NM_152588	ENSG00000179104	TMTC2	IBDBP1	transmembrane O-mannosyltransferase targeting cadherins 2	protein-coding
chr12	84262811	84262874	0.009493054	2.1783486	0.0467499276115135±0.03981816519256	0.0103283910588785±0.0178970068556298	Intergenic	Intergenic	1043735	NM_001146335	55117	Hs.44424	NM_018057	ENSG00000072041	SLC6A15	NTT73|SBAT1|V7-3|hv7-3	solute carrier family 6 member 15	protein-coding
chr12	86107896	86107954	0.000565983	-2.376061595	0.0111512272534045±0.013706135896262	0.0578879910436543±0.027334679745765	Intergenic	L1M4|LINE|L1	122262	NM_005447	9182	Hs.527881	NM_005447	ENSG00000198774	RASSF9	P-CIP1|PAMCI|PCIP1	Ras association domain family member 9	protein-coding
chr12	86758929	86758990	0.032833544	2.835062665	0.0322487999431111±0.03039967564409	0.00451933626424182±0.0103442820532234	intron (NM_001351285, intron 4 of 8)	MER11C|LTR|ERVK	-107883	NM_001351287	25834	Hs.589093	NM_013244	ENSG00000182050	MGAT4C	GNTIVH|HGNT-IV-H	MGAT4 family member C	protein-coding
chr12	87282516	87282576	0.045200604	-2.551672805	0.00604885460978204±0.0109865309405926	0.0354652641849084±0.0356651465824227	Intergenic	L1MEe|LINE|L1	-49769	NM_013244	25834	Hs.589093	NM_013244	ENSG00000182050	MGAT4C	GNTIVH|HGNT-IV-H	MGAT4 family member C	protein-coding
chr12	89328999	89329065	0.016540172	2.189181398	0.0272045911035754±0.0252148340969171	0.00596530887890945±0.010394925825573	Intergenic	Intergenic	84437	NR_038385	728084	Hs.132563	NR_038385	ENSG00000246363	LINC02458	-	long intergenic non-protein coding RNA 2458	ncRNA
chr12	89503099	89503155	0.013799607	3.029233593	0.0361760641363534±0.0339505223641892	0.00443129986524582±0.0146969589865728	Intergenic	Intergenic	-89658	NR_038385	728084	Hs.132563	NR_038385	ENSG00000246363	LINC02458	-	long intergenic non-protein coding RNA 2458	ncRNA
chr12	90675111	90675168	0.045200604	-3.990592641	0.00228558175943115±0.00758041712371345	0.0363316270099445±0.0454879849882367	Intergenic	THE1C-int|LTR|ERVL-MaLR	-11955	NR_135018	105369893	Hs.577777	NR_135018		LINC02392	-	long intergenic non-protein coding RNA 2392	ncRNA
chr12	90716629	90716797	0.045200604	2.239119337	0.0299339727921919±0.0271653123890246	0.00634048201821066±0.0146132266165776	Intergenic	L2c|LINE|L2	29618	NR_135018	105369893	Hs.577777	NR_135018		LINC02392	-	long intergenic non-protein coding RNA 2392	ncRNA
chr12	90847488	90847549	0.015115269	-2.03216616	0.019024409353733±0.0292628304999852	0.0778133571147918±0.0632137465061055	Intergenic	Intergenic	160424	NR_135018	105369893	Hs.577777	NR_135018		LINC02392	-	long intergenic non-protein coding RNA 2392	ncRNA
chr12	93085356	93085414	0.004284372	3.15955338	0.0463605367324569±0.0428937557556687	0.00518833625723015±0.0115687816573262	Intergenic	Intergenic	-11234	NM_001037671	338809	Hs.326303	NM_001037671	ENSG00000187510	C12orf74	-	chromosome 12 open reading frame 74	protein-coding
chr12	97280831	97280887	0.011468073	2.671162359	0.0468962543051351±0.0459628473689251	0.00736271793192082±0.0129534299516604	Intergenic	MER115|DNA|hAT-Tip100	-20176	NM_152905	121441	Hs.270084	NM_152905	ENSG00000139350	NEDD1	GCP-WD|TUBGCP7	NEDD1 gamma-tubulin ring complex targeting factor	protein-coding
chr12	99255730	99255794	0.011468073	-2.286532965	0.00846248187802054±0.0149029484528445	0.0412869461050088±0.0377204697292215	intron (NM_181670, intron 3 of 12)	intron (NM_181670, intron 3 of 12)	32790	NM_001352225	56899	Hs.506458	NM_020140	ENSG00000185046	ANKS1B	AIDA|AIDA-1|ANKS2|EB-1|EB1|cajalin-2	ankyrin repeat and sterile alpha motif domain containing 1B	protein-coding
chr12	101609161	101609219	0.016540172	-2.311714091	0.00534620914946902±0.00978720754155547	0.0265424634245309±0.0196590813809227	Intergenic	THE1B-int|LTR|ERVL-MaLR	-5174	NM_145913	160728	Hs.444536	NM_145913	ENSG00000256870	SLC5A8	AIT|SMCT|SMCT1	solute carrier family 5 member 8	protein-coding
chr12	102323914	102323972	0.013799607	2.457943501	0.0379700638692487±0.0412253597650739	0.00691077265549789±0.0120874233659608	Intergenic	Intergenic	52585	NM_018370	55332	Hs.525634	NM_018370	ENSG00000136048	DRAM1	DRAM	DNA damage regulated autophagy modulator 1	protein-coding
chr12	102564204	102564264	0.011468073	-11.32056111	1e-05±0	0.0255757549946958±0.037009809305557	intron (NR_135123, intron 4 of 4)	Tigger3b|DNA|TcMar-Tigger	27377	NM_002674	5367	Hs.707990	NM_002674	ENSG00000183395	PMCH	MCH|ppMCH	pro-melanin concentrating hormone	protein-coding
chr12	103462594	103462655	0.045200604	2.915987079	0.0348133815621788±0.0388669194539282	0.00461260889741506±0.0106068204980253	Intergenic	MLT2A2|LTR|ERVL	-82995	NR_126333	101929058	Hs.171310	NR_126333	ENSG00000257860	LOC101929058	-	uncharacterized LOC101929058	ncRNA
chr12	104615938	104616001	0.011468073	2.100746869	0.0424596452238884±0.0326307111851705	0.00989893654530697±0.0144529159678978	intron (NM_001093771, intron 1 of 16)	intron (NM_001093771, intron 1 of 16)	6413	NM_001093771	7296	Hs.654922	NM_003330	ENSG00000198431	TXNRD1	GRIM-12|TR|TR1|TRXR1|TXNR	thioredoxin reductase 1	protein-coding
chr12	104929114	104929176	0.004284372	2.208846211	0.058959780938246±0.0538830536558324	0.0127534268593246±0.0285639583280884	intron (NM_018413, intron 1 of 2)	intron (NM_018413, intron 1 of 2)	-56266	NR_037487	100500843		NR_037487	ENSG00000264295	MIR3922	-	microRNA 3922	ncRNA
chr12	105491798	105491861	0.041788997	-2.293051713	0.0063265636563301±0.0140757381445983	0.0310059633444656±0.028969689329026	Intergenic	L1PB3|LINE|L1	9590	NR_121211	414300	Hs.191637	NR_121211		LOC414300	-	uncharacterized LOC414300	ncRNA
chr12	106222346	106222402	0.007827231	2.690833525	0.0290838271718133±0.0183552870046011	0.00450432740829207±0.0149391639462188	Intergenic	L1PB4|LINE|L1	121822	NR_110111	101929110	Hs.145944	NR_110108	ENSG00000257859	CASC18	-	cancer susceptibility 18	ncRNA
chr12	106372945	106373006	0.023485516	2.023707892	0.0384089636870405±0.0310019765523561	0.00944573618471621±0.0133827621312543	Intergenic	Intergenic	160835	NM_014840	9891	Hs.524692	NM_014840	ENSG00000074590	NUAK1	ARK5	NUAK family kinase 1	protein-coding
chr12	107709055	107709121	0.045200604	-2.039692469	0.0179657909003171±0.0147068281900184	0.0738677644932812±0.0698220260774223	Intergenic	(TG)n|Simple_repeat|Simple_repeat	-3123	NM_001347943	121551	Hs.271272	NM_152322	ENSG00000151136	BTBD11	ABTB2B	BTB domain containing 11	protein-coding
chr12	110014890	110014947	0.027822659	-3.212279901	0.00306060910224914±0.00696839299486821	0.0283661549064246±0.0375491040568154	intron (NM_001114185, intron 3 of 10)	intron (NM_001114185, intron 3 of 10)	3320	NM_001114185	4598	Hs.130607	NM_000431	ENSG00000110921	MVK	LRBP|MK|MVLK|POROK3	mevalonate kinase	protein-coding
chr12	110952778	110952909	0.003127446	-2.382523837	0.00833103636449032±0.0125374229403142	0.0434420359405604±0.025980401785457	intron (NM_152442, intron 5 of 11)	intron (NM_152442, intron 5 of 11)	12708	NM_001286531	144715	Hs.97794	NM_152442	ENSG00000151164	RAD9B	-	RAD9 checkpoint clamp component B	protein-coding
chr12	112808961	112809018	0.045200604	-2.548510939	0.0054539909416979±0.0123271269915174	0.0319074905392798±0.0331811283780499	intron (NM_001109662, intron 1 of 75)	intron (NM_001109662, intron 1 of 75)	11245	NM_001109662	283450	Hs.530943	NM_173813	ENSG00000173064	HECTD4	C12ord51|C12orf51|HEEL|POTAGE	HECT domain E3 ubiquitin protein ligase 4	protein-coding
chr12	113023208	113023265	0.006428241	3.582922064	0.0211059454489838±0.0161595418656285	0.00176131809976967±0.00584163127339776	intron (NM_001347952, intron 1 of 21)	intron (NM_001347952, intron 1 of 21)	10197	NM_001347952	22895	Hs.21239	NM_014954	ENSG00000089169	RPH3A	-	rabphilin 3A	protein-coding
chr12	113755662	113755722	0.006428241	2.816564177	0.0394852909852158±0.0267021542897435	0.00560486350547183±0.0124723502284382	intron (NM_001330466, intron 7 of 14)	intron (NM_001330466, intron 7 of 14)	17222	NM_001330466	80024	Hs.286194	NM_024959	ENSG00000089060	SLC8B1	NCKX6|NCLX|SLC24A6	solute carrier family 8 member B1	protein-coding
chr12	115379499	115379556	0.009493054	2.023514987	0.0555770359933376±0.0527467332092839	0.013669627295299±0.017330215717102	Intergenic	LTR16A|LTR|ERVL	-257548	NM_016569	6926	Hs.744016	NM_005996	ENSG00000135111	TBX3	TBX3-ISO|UMS|XHL	T-box transcription factor 3	protein-coding
chr12	116398992	116399089	0.045200604	4.380904322	0.0367888454347849±0.0407402523141319	0.00176576355641538±0.00585637518511337	3' UTR (NM_015335, exon 31 of 31)	3' UTR (NM_015335, exon 31 of 31)	187418	NR_030351	693205		NR_030351	ENSG00000207967	MIR620	MIRN620|hsa-mir-620	microRNA 620	ncRNA
chr12	116957667	116957739	0.027822659	2.005157743	0.0328231362456625±0.0283011464565871	0.00817650014703923±0.0144201565292191	Intergenic	Intergenic	-13524	NR_027345	100287569	Hs.441601	NM_207436	ENSG00000196668	LINC00173	NCRNA00173	long intergenic non-protein coding RNA 173	ncRNA
chr12	119464608	119464668	0.045200604	-4.884401375	0.00122946365313096±0.00407766963081507	0.0363134088164026±0.0543601260505442	intron (NM_194286, intron 1 of 12)	AluSz|SINE|Alu	45292	NM_194286	84530	Hs.744964	NM_194286	ENSG00000139767	SRRM4	KIAA1853|MU-MB-2.76|nSR100	serine/arginine repetitive matrix 4	protein-coding
chr12	120486756	120486815	0.016540172	-2.27318432	0.0101463818414645±0.0162829914268861	0.0490464827215129±0.0480025190060509	intron (NR_147894, intron 3 of 8)	L2c|LINE|L2	59138	NM_207311	92558	Hs.369763	NM_207311	ENSG00000135127	BICDL1	BICDR-1|BICDR1|CCDC64|CCDC64A|H_267D11.1	BICD family like cargo adaptor 1	protein-coding
chr12	122697049	122697147	0.027822659	2.650888178	0.0422496363859285±0.0693841950009513	0.00672707266428253±0.0117758948921744	intron (NM_138930, intron 5 of 5)	HAL1|LINE|L1	8842	NM_030765	79369	Hs.363315	NM_030765	ENSG00000176383	B3GNT4	B3GN-T4|beta3Gn-T4	UDP-GlcNAc:betaGal beta-1,3-N-acetylglucosaminyltransferase 4	protein-coding
chr12	123428963	123429057	0.032833544	-2.189690355	0.00611629100008443±0.0105136906847614	0.0279029819437048±0.0316696934117363	exon (NM_019625, exon 7 of 12)	exon (NM_019625, exon 7 of 12)	22000	NM_001243014	23457	Hs.511951	NM_019624	ENSG00000150967	ABCB9	EST122234|TAPL	ATP binding cassette subfamily B member 9	protein-coding
chr12	127240873	127240931	0.003127446	-2.09834421	0.0165011908181689±0.021230449229329	0.0706610090353272±0.0599891028049134	intron (NR_033878, intron 1 of 4)	intron (NR_033878, intron 1 of 4)	15906	NR_033878	387895	Hs.534660	NR_033878		LINC00944	-	long intergenic non-protein coding RNA 944	ncRNA
chr12	127811297	127811359	0.021546121	2.309215254	0.0239536274563182±0.0214814225000636	0.00483312728730115±0.0107535574683656	intron (NR_110057, intron 2 of 2)	intron (NR_110057, intron 2 of 2)	13289	NR_110057	101927616	Hs.637827	NR_110057	ENSG00000256362	LINC02375	-	long intergenic non-protein coding RNA 2375	ncRNA
chr12	129737017	129737126	0.023485516	3.26245976	0.0273614910177209±0.0235971444115484	0.00285129079764539±0.00945666174398293	intron (NM_133448, intron 4 of 8)	L1PA4|LINE|L1	43926	NR_110058	101927735	Hs.569212	NR_110058	ENSG00000256699	TMEM132D-AS2	-	TMEM132D antisense RNA 2	ncRNA
chr12	132157521	132157541	0.008624254	2.630584551	0.0257660272446545±0.0180120201599891	0.00416066362099214±0.00938534601704107	Intergenic	Intergenic	-24865	NR_146868	105370085	Hs.739274	NR_146868		LINC02414	-	long intergenic non-protein coding RNA 2414	ncRNA
chr12	132548213	132548269	0.016540172	2.46677622	0.0317215817895802±0.035304534166956	0.00573827292431484±0.0131653754828061	intron (NM_015409, intron 47 of 52)	intron (NM_015409, intron 47 of 52)	-20587	NR_003290	347918	Hs.122115	NM_182613	ENSG00000185684	EP400P1	EP400NL	EP400 pseudogene 1	pseudo
chr12	132941932	132942000	0.038597931	2.240902463	0.0380190995267846±0.034638782328142	0.00804309072819622±0.0138162565260518	Intergenic	Intergenic	35530	NR_120467	101928416		NR_120467	ENSG00000255916	LOC101928416	-	uncharacterized LOC101928416	ncRNA
chr12	133664260	133664319	0.045200604	2.091524193	0.0300417364659634±0.0305165693877126	0.00704877281730824±0.0120863659291098	intron (NM_001300777, intron 4 of 4)	intron (NM_001300777, intron 4 of 4)	7501	NM_001300776	7699	Hs.181552	NM_003440	ENSG00000196387	ZNF140	pHZ-39	zinc finger protein 140	protein-coding
chr13	19626345	19626407	0.038597931	-2.97629604	0.00351506370035085±0.00854785971010051	0.0276622552086006±0.0266543626040091	Intergenic	(TG)n|Simple_repeat|Simple_repeat	43977	NR_026852	348021	Hs.314114	NR_026852	ENSG00000232685	LINC00442	-	long intergenic non-protein coding RNA 442	ncRNA
chr13	21150946	21151006	0.038597931	-2.592689115	0.00685678185387091±0.0117745077582253	0.0413616186177188±0.047447471860254	intron (NR_148465, intron 2 of 20)	L1MA2|LINE|L1	9680	NM_001353567	8100	Hs.187376	NM_006531	ENSG00000032742	IFT88	D13S1056E|DAF19|TG737|TTC10|hTg737	intraflagellar transport 88	protein-coding
chr13	21573287	21573344	0.027822659	3.123971261	0.0346705454655669±0.0372042144217727	0.00397696362977677±0.00891847451816162	intron (NM_014572, intron 2 of 7)	CpG	-49749	NR_104058	101930748	Hs.637638	NR_104058	ENSG00000233780	LINC00367	-	long intergenic non-protein coding RNA 367	ncRNA
chr13	23325555	23325767	0.016540172	3.828506409	0.0250226364217021±0.0230367851938047	0.00176131809976967±0.00584163127339776	Intergenic	Intergenic	146659	NR_033774	646201	Hs.729338	NR_033774		BASP1P1	-	BASP1 pseudogene 1	pseudo
chr13	23752421	23752590	0.002262468	2.085782074	0.0471710909835317±0.0284953127223188	0.0111120184036818±0.0280757200655956	Intergenic	Intergenic	-2554	NM_000231	6445	Hs.37167	NM_000231	ENSG00000102683	SGCG	35DAG|A4|DAGA4|DMDA|DMDA1|LGMD2C|LGMDR5|MAM|SCARMD2|SCG3|gamma-SG	sarcoglycan gamma	protein-coding
chr13	24441907	24441974	0.001814118	4.779507068	0.0484961811453104±0.0538598412676801	0.00176576355641538±0.00585637518511337	intron (NM_005932, intron 7 of 18)	intron (NM_005932, intron 7 of 18)	-21066	NM_001014442	542767	Hs.642624	NM_001014442		PCOTH	C1QTNF9B-AS1	Pro-X-Gly collagen triple helix like repeat containing	protein-coding
chr13	26544434	26544490	0.006428241	2.692726648	0.033286636356603±0.0295674882465026	0.00514847277240319±0.0114885521080692	intron (NM_001313741, intron 34 of 35)	ORSL-2b|DNA|hAT-Tip100	80736	NM_001007538	387914	Hs.433791	NM_001007538	ENSG00000180730	SHISA2	C13orf13|PRO28631|TMEM46|WGAR9166|bA398O19.2|hShisa	shisa family member 2	protein-coding
chr13	28830902	28830968	0.045200604	2.249322303	0.0385681907223029±0.0400582297184897	0.0081117728894407±0.0152042980809348	intron (NM_175854, intron 7 of 18)	intron (NM_175854, intron 7 of 18)	-117624	NR_029383	100288730	Hs.123191	NR_029383		PAN3-AS1	-	PAN3 antisense RNA 1	ncRNA
chr13	29980202	29980259	0.045200604	2.173950932	0.0238441999324343±0.0283698206948406	0.00528394532474605±0.0175248640549352	intron (NM_001366650, intron 8 of 15)	intron (NM_001366650, intron 8 of 15)	-22566	NM_015233	23281	Hs.22287	NM_015233	ENSG00000132938	MTUS2	CAZIP|ICIS|KIAA0774|TIP150	microtubule associated scaffold protein 2	protein-coding
chr13	30385155	30385214	0.009493054	2.524334246	0.0426156178794124±0.0318738585685262	0.00740744546055793±0.0127562041391096	intron (NM_007106, intron 1 of 4)	intron (NM_007106, intron 1 of 4)	39569	NM_007106	5412	Hs.145575	NM_007106	ENSG00000122042	UBL3	HCG-1|PNSC1	ubiquitin like 3	protein-coding
chr13	32314544	32314601	0.007827231	2.680288021	0.0472223279489712±0.0486405772305279	0.00736716338856653±0.0129579720701507	intron (NM_130806, intron 1 of 17)	intron (NM_130806, intron 1 of 17)	894	NM_001166058	122042	Hs.680763	NM_130806	ENSG00000133105	RXFP2	GPR106|GREAT|INSL3R|LGR8|LGR8.1|RXFPR2	relaxin family peptide receptor 2	protein-coding
chr13	32517500	32517557	0.027822659	2.254806448	0.0442207812924276±0.0506910594709592	0.00926535441116853±0.0184534074843695	intron (NR_027062, intron 1 of 3)	intron (NR_027062, intron 1 of 3)	88247	NR_103839	100507099	Hs.536364	NR_103839		FRY-AS1	-	FRY antisense RNA 1	ncRNA
chr13	33301063	33301130	0.012586118	-2.000982199	0.0165455727414651±0.0168349910583489	0.0662273637611757±0.0490804827501702	intron (NM_015032, intron 19 of 34)	L1MC5|LINE|L1	140508	NM_015032	23047	Hs.744901	NM_015032	ENSG00000083642	PDS5B	APRIN|AS3|CG008	PDS5 cohesin associated factor B	protein-coding
chr13	33308600	33308663	0.011468073	2.07753209	0.0345117454840378±0.0237751143901282	0.00817650014703923±0.0144201565292191	intron (NM_015032, intron 20 of 34)	intron (NM_015032, intron 20 of 34)	148043	NM_015032	23047	Hs.744901	NM_015032	ENSG00000083642	PDS5B	APRIN|AS3|CG008	PDS5 cohesin associated factor B	protein-coding
chr13	33683133	33683190	0.002522823	-2.476039018	0.0127705637026917±0.0187360276378437	0.0710513088852167±0.0637954971888074	intron (NM_001243476, intron 16 of 17)	intron (NM_001243476, intron 16 of 17)	77066	NM_001243466	90627	Hs.156551	NM_052851	ENSG00000133121	STARD13	ARHGAP37|DLC2|GT650|LINC00464	StAR related lipid transfer domain containing 13	protein-coding
chr13	34678006	34678065	0.045200604	-2.409349403	0.00805330903015352±0.0118069855258608	0.0427819725803353±0.0469973425179874	Intergenic	Intergenic	-244144	NR_146542	105370158		NR_146542		LINC02343	-	long intergenic non-protein coding RNA 2343	ncRNA
chr13	35540387	35540454	0.005258397	2.497219113	0.0354407726025039±0.028469173946846	0.00627719069069081±0.0111100871280854	intron (NM_015678, intron 1 of 57)	intron (NM_015678, intron 1 of 57)	23997	NM_015678	26960	Hs.491172	NM_015678	ENSG00000172915	NBEA	BCL8B|LYST2	neurobeachin	protein-coding
chr13	36615035	36615101	0.023485516	-2.215509457	0.010677218098532±0.0132091480907033	0.0495898638936606±0.0566254608323393	intron (NM_001330072, intron 3 of 16)	L1MC3|LINE|L1	90451	NM_004734	9201	Hs.507755	NM_004734	ENSG00000133083	DCLK1	CL1|CLICK1|DCAMKL1|DCDC3A|DCLK	doublecortin like kinase 1	protein-coding
chr13	38501713	38501771	0.009493054	-2.341749737	0.00868300009857524±0.0159169660720905	0.0440156094052575±0.0430942909977924	Intergenic	Intergenic	-57180	NM_001135956	7223	Hs.262960	NM_003306	ENSG00000133107	TRPC4	HTRP-4|HTRP4|TRP4	transient receptor potential cation channel subfamily C member 4	protein-coding
chr13	40338946	40339004	0.016540172	2.781749678	0.0271332091228528±0.0259831570684039	0.00394558195363391±0.0130860149198011	intron (NM_001145079, intron 18 of 18)	L1M5|LINE|L1	-100703	NR_036190	100422940		NR_036190	ENSG00000264171	MIR4305	-	microRNA 4305	ncRNA
chr13	40542423	40542482	0.023485516	-4.194986972	0.00228560004721988±0.00510297909556404	0.0418617274950851±0.0514915021661157	Intergenic	L2a|LINE|L2	-213493	NR_046870	100874127	Hs.578028	NR_046870	ENSG00000230710	LINC00332	NCRNA00332	long intergenic non-protein coding RNA 332	ncRNA
chr13	40803828	40803889	0.038597931	-2.434634462	0.00668345459482886±0.0124029587398716	0.0361325825479897±0.0334884799640372	Intergenic	AT_rich|Low_complexity|Low_complexity	-9220	NR_033877	400123	Hs.577960	NR_033877	ENSG00000215483	LINC00548	-	long intergenic non-protein coding RNA 548	ncRNA
chr13	44979214	44979272	0.013799607	2.323917158	0.029889908873222±0.0246072776508145	0.00596974553032354±0.0135513428134138	intron (NR_104174, intron 1 of 1)	intron (NR_104174, intron 1 of 1)	877	NR_104174	400128	Hs.438480	NR_104174	ENSG00000237361	TUSC8	LINC01071|XLOC_010588	tumor suppressor candidate 8	ncRNA
chr13	45156224	45156282	0.011468073	-2.269825658	0.0124098636548627±0.0163139896243898	0.0598484101620587±0.0582897798868427	Intergenic	Intergenic	-5552	NM_001243799	8848	Hs.436383	NM_006022	ENSG00000102804	TSC22D1	Ptg-2|TGFB1I4|TSC22	TSC22 domain family member 1	protein-coding
chr13	45900305	45900367	0.019747672	2.020440073	0.0286192001605575±0.0193853949765937	0.00705414570190689±0.0156944986406678	Intergenic	Intergenic	10246	NR_145985	109616966		NR_145726	ENSG00000253051	SNORA31B	-	small nucleolar RNA, H/ACA box 31B	snoRNA
chr13	45950776	45950833	0.007096844	2.10730955	0.0639434724368832±0.0483842873062518	0.0148399634794755±0.0224340025535843	intron (NR_024458, intron 4 of 10)	HERVE-int|LTR|ERV1	35325	NR_024458	100190939	Hs.375766	NR_024458		TPT1-AS1	-	TPT1 antisense RNA 1	ncRNA
chr13	46023700	46023764	0.015115269	2.468805967	0.0440317822450941±0.033863393410751	0.00795392725955356±0.0178369544639338	Intergenic	Intergenic	-15342	NM_031431	83548	Hs.507948	NM_031431	ENSG00000136152	COG3	SEC34	component of oligomeric golgi complex 3	protein-coding
chr13	47194357	47194424	0.038597931	-2.188585873	0.00439785454760898±0.00979389017069346	0.0200479909438978±0.0176769787302333	intron (NM_001164213, intron 1 of 18)	AluJr|SINE|Alu	67086	NM_001164213	23143	Hs.507971	NM_015116	ENSG00000136141	LRCH1	CHDC1|NP81	leucine rich repeats and calponin homology domain containing 1	protein-coding
chr13	47790697	47790755	0.012586118	-2.141563762	0.0106713546609337±0.0149880671283509	0.0470862911844795±0.0531310039866814	Intergenic	Intergenic	-319515	NM_001165947	3356	Hs.72630	NM_000621	ENSG00000102468	HTR2A	5-HT2A|HTR2	5-hydroxytryptamine receptor 2A	protein-coding
chr13	49707396	49707453	0.045200604	-2.153601625	0.0133673091503707±0.0175215403513849	0.0594761270013722±0.0802490732502964	intron (NM_014923, intron 3 of 23)	intron (NM_014923, intron 3 of 23)	22972	NM_014923	22862	Hs.508010	NM_014923	ENSG00000102531	FNDC3A	FNDC3|HUGO|bA203I16.1|bA203I16.5	fibronectin type III domain containing 3A	protein-coding
chr13	50885898	50885955	0.013799607	-2.028953134	0.0149169272997162±0.0214351613529937	0.0608772640539841±0.0612453734183254	intron (NR_109974, intron 2 of 6)	intron (NR_109974, intron 2 of 6)	139773	NR_002183	145165	Hs.511834	NM_153290		ST13P4	FAM10A4|FAM10A4P	ST13, Hsp70 interacting protein pseudogene 4	pseudo
chr13	51913938	51913997	0.007827231	2.133570886	0.0475013002075932±0.0378908891400253	0.0108252182941545±0.0203466778112313	Intergenic	Intergenic	-1200	NM_001101320	647174	Hs.685891	NM_001101320	ENSG00000253309	SERPINE3	-	serpin family E member 3	protein-coding
chr13	52593191	52593248	0.002262468	-2.079787889	0.0140795453705571±0.0175523017034043	0.0595205822451548±0.0431856530497806	exon (NM_001004127, exon 2 of 4)	exon (NM_001004127, exon 2 of 4)	-5607	NM_021645	9724	Hs.512963	NM_021645	ENSG00000253797	UTP14C	2700066J21Rik|KIAA0266|UTP14B	UTP14C small subunit processome component	protein-coding
chr13	56325677	56325739	0.019747672	-3.987181457	0.00211227278817784±0.00700561629326373	0.0334974093870683±0.0483923261973411	Intergenic	Intergenic	577119	NR_049804	100846996		NR_049804	ENSG00000264387	MIR5007	-	microRNA 5007	ncRNA
chr13	56960118	56960177	0.038597931	2.259099844	0.0215958729386329±0.0203016787940793	0.00451142713427543±0.0103277468816445	Intergenic	Intergenic	-754904	NM_001130405	729240	Hs.525056	NM_001130405	ENSG00000229665	PRR20C	PRR20|PRR20A|PRR20B|PRR20D|PRR20E	proline rich 20C	protein-coding
chr13	57078573	57078630	0.045200604	2.296664589	0.0259611093523827±0.0417166563126183	0.00528394532474605±0.0175248640549352	Intergenic	Intergenic	-636450	NM_001130405	729240	Hs.525056	NM_001130405	ENSG00000229665	PRR20C	PRR20|PRR20A|PRR20B|PRR20D|PRR20E	proline rich 20C	protein-coding
chr13	57110832	57110891	0.032833544	2.143472805	0.0281812001697041±0.0290933414999671	0.00637837245383045±0.0113526764538511	Intergenic	L1ME3|LINE|L1	-604190	NM_001130405	729240	Hs.525056	NM_001130405	ENSG00000229665	PRR20C	PRR20|PRR20A|PRR20B|PRR20D|PRR20E	proline rich 20C	protein-coding
chr13	58530683	58530806	0.00281032	3.015273168	0.0552074087953025±0.0559019509988932	0.00682825442742216±0.0120008659483752	Intergenic	L1MA7|LINE|L1	-209216	NR_120416	101926897	Hs.640215	NR_120416	ENSG00000277448	LINC02338	-	long intergenic non-protein coding RNA 2338	ncRNA
chr13	58751582	58751640	0.018081722	-2.27917943	0.00855908187275583±0.012702402355136	0.041545936668461±0.0363487545370288	intron (NR_120416, intron 1 of 2)	L1M1|LINE|L1	11650	NR_120416	101926897	Hs.640215	NR_120416	ENSG00000277448	LINC02338	-	long intergenic non-protein coding RNA 2338	ncRNA
chr13	61590172	61590228	0.016540172	2.194980324	0.031622927127914±0.0289441880052909	0.00690632719885218±0.0120823692819854	Intergenic	Intergenic	183814	NR_036128	100422973		NR_036128	ENSG00000266663	MIR3169	-	microRNA 3169	ncRNA
chr13	61605691	61605755	0.004748828	-2.341297539	0.00930761816826733±0.0138201777398583	0.0471671186387538±0.0377305545195044	Intergenic	L1P4|LINE|L1	168291	NR_036128	100422973		NR_036128	ENSG00000266663	MIR3169	-	microRNA 3169	ncRNA
chr13	61746980	61747036	0.027822659	2.719624283	0.0297461091117425±0.0299954385259532	0.00451587259092114±0.0103347923997885	Intergenic	Intergenic	27006	NR_036128	100422973		NR_036128	ENSG00000266663	MIR3169	-	microRNA 3169	ncRNA
chr13	65230551	65230607	0.009493054	2.457255167	0.0447007631036368±0.0527795232528034	0.00813968174836851±0.0146070535851026	Intergenic	L2a|LINE|L2	-580435	NR_145420	144766	Hs.719557	NR_145420	ENSG00000227674	LINC00355	-	long intergenic non-protein coding RNA 355	ncRNA
chr13	65305964	65306020	0.023485516	3.083783707	0.0299038365483284±0.0292341097616175	0.00352708165618505±0.00784726891071847	Intergenic	Intergenic	-655848	NR_145420	144766	Hs.719557	NR_145420	ENSG00000227674	LINC00355	-	long intergenic non-protein coding RNA 355	ncRNA
chr13	68894673	68894731	0.019747672	4.034468796	0.0289353455670855±0.0331727892957888	0.00176576355641538±0.00585637518511337	Intergenic	L1PA17|LINE|L1	564755	NR_038878	338862		NR_038878	ENSG00000281778	LINC00550	-	long intergenic non-protein coding RNA 550	ncRNA
chr13	70195339	70195485	0.004284372	2.814626586	0.0317952091043645±0.0213316539840438	0.00451933626424182±0.0103442820532234	Intergenic	MER41B|LTR|ERV1	398934	NR_125752	103689913	Hs.585628	NR_125752	ENSG00000235221	LINC00383	LINC00401	long intergenic non-protein coding RNA 383	ncRNA
chr13	72194701	72194758	0.007827231	-2.280512081	0.0078002092513171±0.0135952659507706	0.03789734586396±0.031591305341094	intron (NM_001366712, intron 4 of 12)	intron (NM_001366712, intron 4 of 12)	246600	NM_004392	1602	Hs.129452	NM_004392	ENSG00000276644	DACH1	DACH	dachshund family transcription factor 1	protein-coding
chr13	72982580	72982641	0.016540172	3.81945866	0.024866199967536±0.023789836055667	0.00176131809976967±0.00584163127339776	Intergenic	Intergenic	319156	NM_001071775	440145	Hs.28465	NM_001071775	ENSG00000204899	MZT1	C13orf37|MOZART1	mitotic spindle organizing protein 1	protein-coding
chr13	73099167	73099223	0.019747672	2.596535807	0.046471045775847±0.0691616143597147	0.00768329101529987±0.0138686132104264	Intergenic	Intergenic	202572	NM_001071775	440145	Hs.28465	NM_001071775	ENSG00000204899	MZT1	C13orf37|MOZART1	mitotic spindle organizing protein 1	protein-coding
chr13	73702588	73702647	0.027822659	2.193642684	0.0450398813594471±0.0541785795264517	0.00984566353938795±0.0182276684104943	Intergenic	AluJb|SINE|Alu	69475	NM_001730	688	Hs.508234	NM_001730	ENSG00000102554	KLF5	BTEB2|CKLF|IKLF	Kruppel like factor 5	protein-coding
chr13	77745222	77745331	0.011468073	-2.143206577	0.0227627999741922±0.0203240560839577	0.100553026930852±0.0974935364014676	intron (NM_015057, intron 38 of 82)	intron (NM_015057, intron 38 of 82)	95628	NR_046716	100874212	Hs.569288	NR_046716	ENSG00000236051	MYCBP2-AS1	-	MYCBP2 antisense RNA 1	ncRNA
chr13	78060634	78060691	0.011468073	2.319679112	0.0362733184275302±0.0404299684922221	0.00726598162542689±0.0185931958259301	Intergenic	Intergenic	-49146	NM_001160706	8796	Hs.534699	NM_003843	ENSG00000136155	SCEL	-	sciellin	protein-coding
chr13	78839879	78839937	0.038597931	2.010587568	0.0645399814979596±0.0667842791434003	0.0160170182247053±0.0206002405645639	intron (NR_047001, intron 2 of 5)	intron (NR_047001, intron 2 of 5)	210918	NR_047001	100874222	Hs.493062	NR_047001	ENSG00000234377	OBI1-AS1	POU4F1-AS1|RNF219-AS1	OBI1 antisense RNA 1	ncRNA
chr13	79366086	79366156	0.007827231	2.473142241	0.0330977543172511±0.0222821397682203	0.00596085461703213±0.0135276268435407	intron (NR_046869, intron 3 of 4)	intron (NR_046869, intron 3 of 4)	48064	NR_046869	100874126	Hs.577893	NR_046869		LINC00331	NCRNA00331	long intergenic non-protein coding RNA 331	ncRNA
chr13	80237887	80237943	0.00281032	4.064430498	0.0400684821334752±0.0426735160901062	0.00239490006457675±0.00794298492459901	Intergenic	Intergenic	97053	NR_125772	103724388	Hs.434862	NR_125772	ENSG00000227676	LINC01068	-	long intergenic non-protein coding RNA 1068	ncRNA
chr13	80328970	80329032	0.006428241	2.357126018	0.0271405545486645±0.0215966989627212	0.00529728186401454±0.0175690963516907	Intergenic	Intergenic	-49520	NR_125785	102724076	Hs.208617	NR_125785	ENSG00000229011	LINC01038	-	long intergenic non-protein coding RNA 1038	ncRNA
chr13	80479603	80479661	0.012586118	2.931237919	0.0320326457308097±0.0404743176492346	0.00419954532249406±0.00949058699950102	intron (NR_120413, intron 1 of 5)	intron (NR_120413, intron 1 of 5)	32911	NR_120413	101927195	Hs.342412	NR_120413	ENSG00000229175	LINC00382	TCONS_00021500	long intergenic non-protein coding RNA 382	ncRNA
chr13	80649372	80649443	0.001292745	2.207285629	0.0548091454600746±0.0287527418271879	0.0118684457107024±0.017637876456946	Intergenic	Intergenic	64196	NR_104138	101515984	Hs.569290	NR_104138		LINC01080	TCONS_00021856	long intergenic non-protein coding RNA 1080	ncRNA
chr13	82089141	82089199	0.006428241	4.122778841	0.0307618638669902±0.0406936054466545	0.00176576355641538±0.00585637518511337	Intergenic	Intergenic	-288052	NR_047494	100861546	Hs.539621	NR_047494	ENSG00000260094	LINC00564	-	long intergenic non-protein coding RNA 564	ncRNA
chr13	82189231	82189291	0.004284372	-2.409315984	0.0102775000374425±0.0124530741120913	0.0545963824472644±0.0398264737178821	Intergenic	Intergenic	-388143	NR_047494	100861546	Hs.539621	NR_047494	ENSG00000260094	LINC00564	-	long intergenic non-protein coding RNA 564	ncRNA
chr13	82523474	82523537	0.011468073	-2.706532764	0.0105586273765022±0.012729877519333	0.0689215458590876±0.0533581498006174	Intergenic	Intergenic	-722388	NR_047494	100861546	Hs.539621	NR_047494	ENSG00000260094	LINC00564	-	long intergenic non-protein coding RNA 564	ncRNA
chr13	82637356	82637413	0.013799607	2.374090686	0.0416355451399629±0.053996821480633	0.00803140906447713±0.0158052700547509	Intergenic	Tigger4a|DNA|TcMar-Tigger	-836267	NR_047494	100861546	Hs.539621	NR_047494	ENSG00000260094	LINC00564	-	long intergenic non-protein coding RNA 564	ncRNA
chr13	83364874	83364936	0.023485516	3.675379892	0.045062481849031±0.0714705064855434	0.00352708165618505±0.00784726891071847	Intergenic	Intergenic	1091623	NM_052910	114798	Hs.415478	NM_052910	ENSG00000178235	SLITRK1	LRRC12|TTM	SLIT and NTRK like family member 1	protein-coding
chr13	83753495	83753555	0.003476877	2.0704391	0.0470417001369324±0.0280166753456382	0.0112000183964317±0.0196823194665757	Intergenic	L1ME3A|LINE|L1	703003	NM_052910	114798	Hs.415478	NM_052910	ENSG00000178235	SLITRK1	LRRC12|TTM	SLIT and NTRK like family member 1	protein-coding
chr13	84352678	84352739	0.032833544	3.566345649	0.0288835912942886±0.0429560167880188	0.00243822722272439±0.00808668485140711	Intergenic	Intergenic	103819	NM_052910	114798	Hs.415478	NM_052910	ENSG00000178235	SLITRK1	LRRC12|TTM	SLIT and NTRK like family member 1	protein-coding
chr13	84541322	84541378	0.019747672	2.226423945	0.0404580994085832±0.0367477621704307	0.00864539989693597±0.0176077434407801	Intergenic	Intergenic	-84741	NM_001281503	114798	Hs.415478	NM_052910	ENSG00000178235	SLITRK1	LRRC12|TTM	SLIT and NTRK like family member 1	protein-coding
chr13	84676229	84676293	0.011468073	-2.49399812	0.00770667279985816±0.0136156066288525	0.0434145360169085±0.0360775997013822	Intergenic	Intergenic	-38476	NR_046871	100874128	Hs.578060	NR_046871		LINC00333	NCRNA00333	long intergenic non-protein coding RNA 333	ncRNA
chr13	85003676	85003736	0.013799607	-2.85223776	0.00604885460978204±0.0109865309405926	0.0436799634586681±0.0417315025120619	intron (NR_046871, intron 3 of 6)	L1MC3|LINE|L1	288969	NR_046871	100874128	Hs.578060	NR_046871		LINC00333	NCRNA00333	long intergenic non-protein coding RNA 333	ncRNA
chr13	85783962	85784019	0.02557465	2.059761136	0.0358299452134154±0.03037725675012	0.00859401798383755±0.0123204030620577	Intergenic	Intergenic	-61799	NR_126383	104355140		NR_126383	ENSG00000226370	LINC00375	-	long intergenic non-protein coding RNA 375	ncRNA
chr13	88769690	88769755	0.007827231	-2.05651331	0.0151626543903892±0.0221019745845919	0.0630735722793774±0.0452445775454808	Intergenic	MamRep1527|LTR|LTR	-25399	NR_131919	105370306	Hs.560133	NR_131919	ENSG00000231019	LINC00373	-	long intergenic non-protein coding RNA 373	ncRNA
chr13	89136277	89136336	0.013799607	2.421767207	0.0503806908699599±0.0367989877063905	0.00940241783180018±0.017783809302496	Intergenic	Intergenic	-56777	NR_047021	100874168	Hs.126406	NR_047021		LINC00433	-	long intergenic non-protein coding RNA 433	ncRNA
chr13	89436817	89436877	0.000912887	-2.352377251	0.0107850364663384±0.0168552911149897	0.0550754090601747±0.0358215755599248	Intergenic	L1PA13|LINE|L1	157740	NR_047490	100861553	Hs.560132	NR_047490	ENSG00000261666	LINC00560	-	long intergenic non-protein coding RNA 560	ncRNA
chr13	89657369	89657425	0.030239021	11.49760104	0.0289149729704315±0.0436559565746949	1e-05±0	Intergenic	Intergenic	-230148	NR_047025	100874172	Hs.569291	NR_047025		LINC00440	-	long intergenic non-protein coding RNA 440	ncRNA
chr13	90397149	90397212	0.011468073	3.190552386	0.0218644907528704±0.0199249069853721	0.00239490006457675±0.00794298492459901	Intergenic	Intergenic	-180514	NR_046991	100874139	Hs.742173	NR_046991		LINC00353	-	long intergenic non-protein coding RNA 353	ncRNA
chr13	91608246	91608308	0.035616364	2.087187418	0.0422465547241948±0.0364693691981028	0.00994226370345461±0.0145077551496751	Intergenic	Intergenic	-29426	NR_027039	144776	Hs.434120	NR_027039	ENSG00000231674	LINC00410	-	long intergenic non-protein coding RNA 410	ncRNA
chr13	92142730	92142793	0.027822659	-3.220532145	0.00521736371923576±0.0116312551429465	0.0486326451328668±0.0662353308631908	intron (NM_004466, intron 2 of 7)	intron (NM_004466, intron 2 of 7)	91887	NM_004466	2262	Hs.655675	NM_004466	ENSG00000179399	GPC5	-	glypican 5	protein-coding
chr13	92570736	92570793	0.035616364	2.023146467	0.0424407185478644±0.0440872484668541	0.010441309179772±0.0151547019059045	intron (NM_004466, intron 6 of 7)	intron (NM_004466, intron 6 of 7)	433695	NR_120382	100873970	Hs.567269	NR_120382		GPC5-AS2	-	GPC5 antisense RNA 2	ncRNA
chr13	94610908	94610993	0.019747672	3.634715309	0.0275206454098224±0.0311406914433746	0.0022156455300071±0.00734846489146168	intron (NM_005708, intron 3 of 8)	L1PA16|LINE|L1	-100225	NR_046536	100873973	Hs.615939	NR_046536		GPC6-AS2	-	GPC6 antisense RNA 2	ncRNA
chr13	94761988	94762050	0.009493054	2.092470387	0.046412290666591±0.0326885192824856	0.0108826998621225±0.0169957427250722	intron (NM_005708, intron 4 of 8)	intron (NM_005708, intron 4 of 8)	78226	NR_046535	100873972	Hs.670344	NR_046535	ENSG00000236520	GPC6-AS1	-	GPC6 antisense RNA 1	ncRNA
chr13	95254823	95254880	0.023485516	-2.567974937	0.00627348182553595±0.0114138270342131	0.0372002730992707±0.0472688250209325	intron (NM_180989, intron 1 of 8)	intron (NM_180989, intron 1 of 8)	741	NM_180989	160897	Hs.439363	NM_180989	ENSG00000152749	GPR180	ITR	G protein-coupled receptor 180	protein-coding
chr13	96652496	96652661	0.003476877	-2.156273474	0.0174759726294062±0.023948953038768	0.0779012363742698±0.0595596730870342	intron (NM_020121, intron 5 of 38)	intron (NM_020121, intron 5 of 38)	53076	NM_020121	55757	Hs.193226	NM_020121	ENSG00000102595	UGGT2	HUGT2|UGCGL2|UGT2	UDP-glucose glycoprotein glucosyltransferase 2	protein-coding
chr13	98665958	98666049	0.001448776	2.488339963	0.041870745237578±0.0271038124858654	0.00746183639222925±0.0128811658729356	intron (NM_002271, intron 21 of 28)	intron (NM_002271, intron 21 of 28)	60075	NM_002271	3843	Hs.712598	NM_002271	ENSG00000065150	IPO5	IMB3|KPNB3|Pse1|RANBP5|imp5	importin 5	protein-coding
chr13	102288796	102288858	0.004284372	2.25169327	0.0407576544040983±0.0253076847072525	0.00855819085104897±0.0156112039709947	intron (NM_001271754, intron 6 of 10)	intron (NM_001271754, intron 6 of 10)	146524	NM_001271756	9358	Hs.696554	NM_004791	ENSG00000198542	ITGBL1	OSCP|TIED	integrin subunit beta like 1	protein-coding
chr13	102879618	102879682	0.016540172	2.197293214	0.0408689999444918±0.0394128329058746	0.00891133651814676±0.0158722553852034	intron (NM_001321940, intron 1 of 5)	intron (NM_001321940, intron 1 of 5)	83386	NM_001321932	2259	Hs.508616	NM_004115	ENSG00000102466	FGF14	FGF-14|FHF-4|FHF4|SCA27	fibroblast growth factor 14	protein-coding
chr13	103283415	103283472	0.045200604	3.948231557	0.027187791229649±0.030793243521015	0.00176131809976967±0.00584163127339776	intron (NM_003291, intron 10 of 28)	L2b|LINE|L2	34108	NM_001330588	7174	Hs.432424	NM_003291	ENSG00000134900	TPP2	TPP-2|TPP-II|TPPII	tripeptidyl peptidase 2	protein-coding
chr13	105448157	105448213	0.005258397	2.071058178	0.0402477815408598±0.0256293906930874	0.00957836346192792±0.013634599481084	Intergenic	Intergenic	-670031	NM_001161814	267012	Hs.381382	NM_172370	ENSG00000182346	DAOA	LG72|SG72	D-amino acid oxidase activator	protein-coding
chr13	109017050	109017108	0.018081722	-2.144189028	0.00660090012983841±0.0156987081743527	0.0291788637299429±0.0206266509780975	Intergenic	HAL1|LINE|L1	95102	NM_006573	10673	Hs.525157	NM_006573	ENSG00000102524	TNFSF13B	BAFF|BLYS|CD257|DTL|TALL-1|TALL1|THANK|TNFSF20|TNLG7A|ZTNF4	TNF superfamily member 13b	protein-coding
chr13	109069069	109069125	0.007827231	2.225123595	0.0452977816828272±0.037647866055709	0.00968830913982606±0.0148250596118962	Intergenic	L1P3|LINE|L1	147120	NM_006573	10673	Hs.525157	NM_006573	ENSG00000102524	TNFSF13B	BAFF|BLYS|CD257|DTL|TALL-1|TALL1|THANK|TNFSF20|TNLG7A|ZTNF4	TNF superfamily member 13b	protein-coding
chr13	109314534	109314652	0.001448776	2.198266421	0.0483914908360351±0.0351730433389619	0.0105444727973504±0.015656453646207	intron (NM_001198950, intron 1 of 34)	L1PBa1|LINE|L1	32634	NM_001198950	23026	Hs.656587	NM_015011	ENSG00000041515	MYO16	MYAP3|MYR8|Myo16b|NYAP3|PPP1R107	myosin XVI	protein-coding
chr13	111826273	111826277	0.005258397	2.992949428	0.0421362637796185±0.04044581601678	0.00529283640736883±0.0125550075032902	intron (NM_001354057, intron 3 of 18)	intron (NM_001354057, intron 3 of 18)	-12866	NM_001113513	8874	Hs.508738	NM_003899	ENSG00000102606	ARHGEF7	BETA-PIX|COOL-1|COOL1|Nbla10314|P50|P50BP|P85|P85COOL1|P85SPR|PAK3|PIXB	Rho guanine nucleotide exchange factor 7	protein-coding
chr13	114435913	114435974	0.041788997	2.434977771	0.0388338995928114±0.0550773236617888	0.00718140889975157±0.0165040683779648	exon (NM_002929, exon 6 of 7)	exon (NM_002929, exon 6 of 7)	18118	NR_028064	100130386	Hs.704121	NM_001137672	ENSG00000279770	LINC00552	-	long intergenic non-protein coding RNA 552	ncRNA
chr14	21766290	21766346	0.038597931	3.131355051	0.0396010274575515±0.0498359238850067	0.00451933626424182±0.0103442820532234	intron (NM_020366, intron 2 of 23)	MER90a|LTR|ERV1	10182	NM_020366	57096	Hs.126035	NM_020366	ENSG00000092200	RPGRIP1	CORD13|LCA6|RGI1|RGRIP|RPGRIP|RPGRIP1d	RPGR interacting protein 1	protein-coding
chr14	22074609	22074793	0.003476877	2.680169455	0.068432863463055±0.050305792780396	0.0106771000745621±0.0158621540827215	Intergenic	Intergenic	28395	NM_001005466	26534	Hs.554580	NM_001005466	ENSG00000255582	OR10G2	OR14-41	olfactory receptor family 10 subfamily G member 2	protein-coding
chr14	22426660	22426719	0.027822659	3.239837519	0.0226243270391767±0.029972957209703	0.00239490006457675±0.00794298492459901	Intergenic	L1PA15|LINE|L1	-287458	NM_001317107	26687		NM_001317107	ENSG00000276240	OR4E1	OR4E1P	olfactory receptor family 4 subfamily E member 1 (gene/pseudogene)	protein-coding
chr14	22586026	22586082	0.030239021	11.09043062	0.0218048087236556±0.0254038346867132	1e-05±0	Intergenic	L1MDa|LINE|L1	315691	NR_148362	105370401	Hs.435144	NR_148361		LOC105370401	-	uncharacterized LOC105370401	ncRNA
chr14	23359489	23359549	0.032833544	2.175414099	0.0410792456770485±0.0402173995937318	0.0090940547260371±0.0160791924315255	Intergenic	L2|LINE|L2	7088	NM_173527	161253	Hs.444911	NM_173527	ENSG00000139890	REM2	-	RRAD and GEM like GTPase 2	protein-coding
chr14	25677314	25677373	0.048844064	-2.054149588	0.0078831636770205±0.0123705457648953	0.0327386815439571±0.0275808241526427	Intergenic	L1PA2|LINE|L1	-157841	NM_001304476	29091	Hs.508958	NM_014178	ENSG00000168952	STXBP6	HSPC156|amisyn	syntaxin binding protein 6	protein-coding
chr14	25780402	25780458	0.015115269	2.494178915	0.0369345908137885±0.0322105302353222	0.0065555724908005±0.0163723920697959	Intergenic	Intergenic	-260927	NM_001304476	29091	Hs.508958	NM_014178	ENSG00000168952	STXBP6	HSPC156|amisyn	syntaxin binding protein 6	protein-coding
chr14	28629100	28629175	0.009493054	2.654293254	0.0423992635174231±0.0367184731579795	0.00673498179424892±0.011788764296323	Intergenic	L2c|LINE|L2	-486711	NR_148992	728755	Hs.652058	NR_148991	ENSG00000258932	LOC728755	-	uncharacterized LOC728755	ncRNA
chr14	28902574	28902641	0.045200604	-3.227165994	0.00376325456256215±0.00930553879284562	0.0352401186458089±0.0546268395956489	Intergenic	L1M5|LINE|L1	331917	NR_125758	103695363	Hs.569360	NR_125758		FOXG1-AS1	FOXG1-AS	FOXG1 antisense RNA 1	ncRNA
chr14	29331532	29331594	0.003861491	2.187180219	0.0633656270802021±0.0457699879435538	0.013913836160844±0.020116651820461	Intergenic	L1MC|LINE|L1	-76570	NR_135255	105370424	Hs.375809	NR_135255	ENSG00000257056	LINC02282	-	long intergenic non-protein coding RNA 2282	ncRNA
chr14	33415873	33415937	0.011468073	-2.065717825	0.00997305458242243±0.0159559170756206	0.0417514174160632±0.0427866799995517	intron (NM_173159, intron 1 of 11)	intron (NM_173159, intron 1 of 11)	7820	NM_001164749	64067	Hs.657892	NM_022123	ENSG00000151322	NPAS3	MOP6|PASD6|bHLHe12	neuronal PAS domain protein 3	protein-coding
chr14	33614319	33614381	0.019747672	2.63435938	0.0354072910479524±0.0358508296568396	0.00570258159529079±0.0189133234879659	intron (NM_001164749, intron 2 of 11)	L1ME4a|LINE|L1	206265	NM_001164749	64067	Hs.657892	NM_022123	ENSG00000151322	NPAS3	MOP6|PASD6|bHLHe12	neuronal PAS domain protein 3	protein-coding
chr14	33914266	33914324	0.035616364	-2.260770637	0.0119008183140646±0.0168986971768213	0.0570343636314977±0.053065508035429	intron (NM_173159, intron 4 of 11)	intron (NM_173159, intron 4 of 11)	-263848	NR_132771	106635522		NR_132771		SNORA89	-	small nucleolar RNA, H/ACA box 89	snoRNA
chr14	36721019	36721081	0.016540172	2.449896999	0.0577597091482444±0.0668577502448518	0.010571400211616±0.0150980708116382	Intergenic	MLT1F1|LTR|ERVL-MaLR	68793	NM_016586	51562	Hs.368647	NM_016586	ENSG00000151332	MBIP	-	MAP3K12 binding inhibitory protein 1	protein-coding
chr14	39325649	39325710	0.02557465	2.224312392	0.0390662640671838±0.0419638750037566	0.0083602089434862±0.0118201350021507	intron (NR_039982, intron 2 of 4)	L1PA8|LINE|L1	-26119	NR_135256	105370457	Hs.128254	NR_135256		LOC105370457	-	uncharacterized LOC105370457	ncRNA
chr14	42587224	42587336	0.035616364	-2.452515673	0.0094881819730455±0.0157930179791523	0.0519354367120699±0.0651564279182839	Intergenic	L1PB1|LINE|L1	511221	NR_144389	145581	Hs.136893	NM_152447	ENSG00000165379	LRFN5	C14orf146|FIGLER8|SALM5	leucine rich repeat and fibronectin type III domain containing 5	protein-coding
chr14	43718238	43718297	0.018081722	-2.4824307	0.00674405456943945±0.0101041529587612	0.037688354707577±0.0380310963748809	Intergenic	L1MEc|LINE|L1	1258218	NM_032135	84075	Hs.307086	NM_032135	ENSG00000189139	FSCB	C14orf155	fibrous sheath CABYR binding protein	protein-coding
chr14	44317642	44317700	0.048844064	-2.134868993	0.0130295633253726±0.0223221449235777	0.0572254827076738±0.0583411971209723	Intergenic	L1P4|LINE|L1	658815	NM_032135	84075	Hs.307086	NM_032135	ENSG00000189139	FSCB	C14orf155	fibrous sheath CABYR binding protein	protein-coding
chr14	47859879	47859942	0.016540172	-3.019846854	0.0060488363219933±0.0111862897704828	0.049060991203243±0.0479132264004995	intron (NM_001113498, intron 1 of 16)	MER67C|LTR|ERV1	-47462	NR_103766	161357	Hs.436380	NM_182830	ENSG00000139915	MDGA2	MAMDC1|c14_5286	MAM domain containing glycosylphosphatidylinositol anchor 2	protein-coding
chr14	52803929	52803985	0.032833544	2.910039166	0.0428952639075843±0.0410660703264899	0.00570690005340358±0.0137869397480247	Intergenic	Intergenic	22927	NM_000956	5732	Hs.2090	NM_000956	ENSG00000125384	PTGER2	EP2	prostaglandin E receptor 2	protein-coding
chr14	53749839	53749900	0.012586118	3.512369074	0.0453816274689002±0.0697335026296626	0.00397696362977677±0.00891847451816162	Intergenic	AluSx1|SINE|Alu	129798	NR_110062	101927620		NR_110062	ENSG00000258731	LOC101927620	-	uncharacterized LOC101927620	ncRNA
chr14	54014261	54014329	0.010439076	2.889105159	0.0294947090812704±0.022954937361923	0.00398140908642248±0.00892692517511209	Intergenic	Intergenic	394223	NR_110062	101927620		NR_110062	ENSG00000258731	LOC101927620	-	uncharacterized LOC101927620	ncRNA
chr14	56621906	56621968	0.038597931	-2.755408877	0.00618086365813558±0.0113042936821329	0.0417359098792076±0.0432323345101094	intron (NM_021255, intron 1 of 5)	L1ME4a|LINE|L1	36808	NM_021255	57161	Hs.657926	NM_021255	ENSG00000139946	PELI2	-	pellino E3 ubiquitin protein ligase family member 2	protein-coding
chr14	57634816	57634872	0.013799607	2.042788161	0.0728106182068586±0.0549599580015127	0.0176707184450193±0.0306769260630784	Intergenic	Zaphod|DNA|hAT-Tip100	100779	NM_006544	10640	Hs.743987	NM_006544	ENSG00000070367	EXOC5	HSEC10|PRO1912|SEC10|SEC10L1|SEC10P	exocyst complex component 5	protein-coding
chr14	57694120	57694180	0.032833544	-3.511219882	0.00235921364616263±0.00615013114943603	0.0268998450006951±0.0333618815782995	intron (NM_006544, intron 12 of 17)	L1ME3D|LINE|L1	41473	NM_006544	10640	Hs.743987	NM_006544	ENSG00000070367	EXOC5	HSEC10|PRO1912|SEC10|SEC10L1|SEC10P	exocyst complex component 5	protein-coding
chr14	59011830	59011892	0.027822659	2.760355187	0.0332150630314242±0.0323794963234211	0.00490213617343793±0.00846807584376735	intron (NM_001329944, intron 31 of 31)	MIRb|SINE|MIR	-88925	NR_046093	51339	Hs.48950	NM_016651	ENSG00000165617	DACT1	DAPPER|DAPPER1|DPR1|FRODO|HDPR1|TBS2|THYEX3	dishevelled binding antagonist of beta catenin 1	protein-coding
chr14	59264841	59264901	0.045200604	3.816260966	0.0248111457648602±0.0422677379902091	0.00176131809976967±0.00584163127339776	Intergenic	Intergenic	-30135	NR_110547	102723742	Hs.232734	NR_110547	ENSG00000258583	LINC01500	-	long intergenic non-protein coding RNA 1500	ncRNA
chr14	59867576	59867681	0.016540172	2.207689589	0.0438332542438398±0.0383285074188398	0.00948905419896948±0.0180165660068268	Intergenic	L1P2|LINE|L1	64469	NM_022571	64582	Hs.647573	NM_022571	ENSG00000181619	GPR135	HUMNPIIY20	G protein-coupled receptor 135	protein-coding
chr14	60036572	60036632	0.003476877	2.263022909	0.0649679181250659±0.0417831513151669	0.0135350908068093±0.0173925147491849	intron (NM_001164399, intron 3 of 19)	LTR41|LTR|ERVL	6928	NM_001164399	729665		NM_001164399	ENSG00000151838	CCDC175	C14orf38|c14_5395	coiled-coil domain containing 175	protein-coding
chr14	60710270	60710329	0.009493054	2.491058542	0.0434445821764794±0.0407750437220598	0.00772773609919981±0.017900173126534	Intergenic	MER63C|DNA|hAT-Blackjack	-2168	NM_177952	5494	Hs.130036	NM_021003	ENSG00000100614	PPM1A	PP2C-ALPHA|PP2CA|PP2Calpha	protein phosphatase, Mg2+/Mn2+ dependent 1A	protein-coding
chr14	60875852	60875912	0.000912887	-2.679939336	0.0101848635822534±0.0125632760327879	0.0652675549076362±0.0460037413343017	Intergenic	L1PA15-16|LINE|L1	76899	NM_174978	317761	Hs.335754	NM_174978	ENSG00000179008	C14orf39	Six6os1	chromosome 14 open reading frame 39	protein-coding
chr14	61088946	61089002	0.003127446	-2.538530979	0.00990375453098252±0.0150781135103071	0.0575405272909186±0.0532115295507627	Intergenic	Intergenic	-16960	NR_126480	104548971		NR_126480		SALRNA1	SAL-RNA1|XLOC_023166	senescence associated long non-coding RNA 1	ncRNA
chr14	62190145	62190202	0.041788997	-2.283900364	0.0102591182697903±0.0149385699001367	0.0499611645936966±0.0549459626060222	intron (NM_181054, intron 4 of 13)	intron (NM_181054, intron 4 of 13)	25633	NR_045406	100750247	Hs.597216	NR_045406		HIF1A-AS2	3'aHIF-1A|aHIF	HIF1A antisense RNA 2	ncRNA
chr14	62239229	62239289	0.023485516	2.659441488	0.0262865908443927±0.0239161574137466	0.00416066362099214±0.00938534601704107	intron (NM_003082, intron 4 of 9)	AluSg|SINE|Alu	10121	NM_003082	6617	Hs.179312	NM_003082	ENSG00000023608	SNAPC1	PTFgamma|SNAP43	small nuclear RNA activating complex polypeptide 1	protein-coding
chr14	62980867	62980926	0.045200604	2.150734635	0.0445006538859822±0.0568803927321529	0.0100214544006369±0.0183895543976992	Intergenic	L1M3|LINE|L1	-374206	NR_104063	101954204	Hs.607093	NR_104063	ENSG00000259142	LINC00644	-	long intergenic non-protein coding RNA 644	ncRNA
chr14	66395952	66396003	0.002262468	3.208128769	0.0367942362685095±0.0253896919328837	0.00398140908642248±0.00892692517511209	Intergenic	Intergenic	458158	NR_030355	693210		NR_030355	ENSG00000207781	MIR625	MIRN625|hsa-mir-625	microRNA 625	ncRNA
chr14	67031299	67031356	0.005816857	2.268592285	0.0583898176185109±0.0543184070356583	0.012117772447792±0.0200207818623517	intron (NM_020806, intron 1 of 22)	intron (NM_020806, intron 1 of 22)	57203	NM_020806	10243	Hs.208765	NM_020806	ENSG00000171723	GPHN	GEPH|GPH|GPHRYN|HKPX1|MOCODC	gephyrin	protein-coding
chr14	67449277	67449336	0.032833544	2.294128565	0.0421281722797589±0.0424390314270738	0.00858956372196023±0.0150585622295003	intron (NM_020806, intron 9 of 22)	intron (NM_020806, intron 9 of 22)	-206850	NM_173526	161142	Hs.412818	NM_173526	ENSG00000172717	FAM71D	C14orf54	family with sequence similarity 71 member D	protein-coding
chr14	70720664	70720683	0.006428241	-2.162560122	0.0114143455231731±0.013381550574297	0.0511030097576705±0.0404271419427823	Intergenic	L1PA7|LINE|L1	-6156	NR_003951	145241	Hs.712468	NR_003951	ENSG00000235812	ADAM21P1	ADAM21P	ADAM metallopeptidase domain 21 pseudogene 1	pseudo
chr14	71341774	71341890	0.038597931	2.452752271	0.0216004636816003±0.0187877192513858	0.00394558195363391±0.0130860149198011	Intergenic	LTR8|LTR|ERV1	-32344	NM_001308160	22990	Hs.446559	NM_014982	ENSG00000100731	PCNX1	PCNX|PCNXL1|pecanex	pecanex 1	protein-coding
chr14	72507373	72507432	0.021546121	2.268978141	0.053421045907519±0.0484845678432494	0.0110836271196604±0.0181397991258505	intron (NM_001370288, intron 2 of 16)	L1M4c|LINE|L1	107159	NM_001370288	9628	Hs.509872	NM_004296	ENSG00000182732	RGS6	GAP|HA117|S914	regulator of G protein signaling 6	protein-coding
chr14	72814166	72814229	0.045200604	2.229847448	0.0277790909802372±0.0351951398633079	0.00592198172076181±0.0102998651000861	intron (NM_001370288, intron 2 of 16)	intron (NM_001370288, intron 2 of 16)	-169330	NR_106994	102465832		NR_106994	ENSG00000273830	MIR7843	hsa-mir-7843	microRNA 7843	ncRNA
chr14	73980554	73980612	0.009493054	2.169131947	0.0499889092011885±0.0421725177997877	0.0111147546294061±0.0157436529829619	intron (NM_001220484, intron 6 of 17)	intron (NM_001220484, intron 6 of 17)	22945	NM_024644	79697	Hs.509916	NM_024644	ENSG00000170468	RIOX1	C14orf169|JMJD9|MAPJD|NO66|ROX|URLC2|hsNO66	ribosomal oxygenase 1	protein-coding
chr14	75121126	75121188	0.005258397	2.485246234	0.0232967998493801±0.0148124676123565	0.00416066362099214±0.00938534601704107	Intergenic	Intergenic	-42217	NM_000428	4053	Hs.512776	NM_000428	ENSG00000119681	LTBP2	C14orf141|GLC3D|LTBP3|MSPKA|MSTP031|WMS3	latent transforming growth factor beta binding protein 2	protein-coding
chr14	78297190	78297247	0.005258397	2.028511345	0.0582929636267098±0.0439067214156344	0.0142880635844035±0.0187881999969416	intron (NM_001366490, intron 4 of 11)	intron (NM_001366490, intron 4 of 11)	30767	NM_020421	57143	Hs.413208	NM_020421	ENSG00000063761	ADCK1	-	aarF domain containing kinase 1	protein-coding
chr14	78712669	78712730	0.032833544	2.039760394	0.0370890090072697±0.0324835674449186	0.00902019999921321±0.0168889437874225	intron (NR_073547, intron 2 of 20)	intron (NR_073547, intron 2 of 20)	75984	NR_158973	9369	Hs.368307	NM_004796	ENSG00000021645	NRXN3	C14orf60	neurexin 3	protein-coding
chr14	78764064	78764127	0.005816857	-2.226928246	0.0116532546552745±0.0172262211838416	0.0545531003312631±0.0420894427277518	intron (NM_001330195, intron 3 of 20)	intron (NM_001330195, intron 3 of 20)	-105966	NM_004796	9369	Hs.368307	NM_004796	ENSG00000021645	NRXN3	C14orf60	neurexin 3	protein-coding
chr14	79560932	79560995	0.032833544	2.455106403	0.034964718432589±0.0421378439203405	0.00637630915099924±0.0110364774027976	intron (NR_073547, intron 14 of 20)	intron (NR_073547, intron 14 of 20)	-105361	NR_135159	105370586		NR_135159	ENSG00000258419	LOC105370586	-	uncharacterized LOC105370586	ncRNA
chr14	80397373	80397430	0.006428241	2.036492347	0.0474000728943131±0.030103133920094	0.0115540362894535±0.0217763849344983	Intergenic	ERVL-B4-int|LTR|ERVL	-280360	NR_038355	100628307	Hs.623865	NR_038355	ENSG00000258766	DIO2-AS1	-	DIO2 antisense RNA 1	ncRNA
chr14	81564735	81564799	0.038597931	2.007450641	0.027768345719034±0.026084927167374	0.00690632719885218±0.0120823692819854	intron (NM_000369, intron 7 of 9)	intron (NM_000369, intron 7 of 9)	104411	NR_003021	677845	Hs.693251	NR_003021	ENSG00000221303	SNORA79	ACA65|SNORA79A	small nucleolar RNA, H/ACA box 79	snoRNA
chr14	82566368	82566424	0.006428241	4.403813057	0.0372835814275525±0.0547989363803369	0.00176131809976967±0.00584163127339776	Intergenic	Intergenic	-356914	NR_146498	102724294		NR_146498	ENSG00000258718	LINC02311	-	long intergenic non-protein coding RNA 2311	ncRNA
chr14	85665719	85665777	0.011468073	2.195533646	0.0442321816967292±0.0457484106436303	0.00965643623335794±0.0192462936886679	Intergenic	Intergenic	-72528	NR_145983	26843		NR_145983		SNORD3P3	RNU3P3|U3|U3.5|u3.7	small nucleolar RNA, C/D box 3 pseudogene 3	snoRNA
chr14	87098730	87098789	0.041788997	-2.654311355	0.00559756362980062±0.01245537428599	0.0352392271161079±0.0441676555396134	Intergenic	Intergenic	-273362	NR_038445	283585	Hs.381998	NR_038445	ENSG00000258804	LINC01148	-	long intergenic non-protein coding RNA 1148	ncRNA
chr14	90501956	90502015	0.013799607	2.085492825	0.0486430908468636±0.0392286093172532	0.0114610726860436±0.0210628553215038	intron (NM_001008744, intron 15 of 15)	MIR|SINE|MIR	-26352	NM_022054	56659	Hs.510191	NM_022054	ENSG00000152315	KCNK13	K2p13.1|THIK-1|THIK1	potassium two pore domain channel subfamily K member 13	protein-coding
chr14	93407188	93407209	0.016540172	-2.079907694	0.0118737273256887±0.0213019276837977	0.050199764018709±0.0389584806925479	3' UTR (NM_001363707, exon 9 of 9)	3' UTR (NM_001363707, exon 9 of 9)	17704	NM_001301690	1113	Hs.150793	NM_001275	ENSG00000100604	CHGA	CGA	chromogranin A	protein-coding
chr14	97806350	97806412	0.00281032	2.435857954	0.0566941547122868±0.0410059252887137	0.0104778451337056±0.0188906230066759	Intergenic	THE1B|LTR|ERVL-MaLR	-118772	NR_110165	101929241	Hs.650839	NR_110165	ENSG00000246084	LINC02325	-	long intergenic non-protein coding RNA 2325	ncRNA
chr14	99440545	99440608	0.02557465	2.153156813	0.0295445455068891±0.0272289825588044	0.0066422088579698±0.016641232171989	Intergenic	Intergenic	262627	NR_161367	283598	Hs.448754	NM_182560	ENSG00000176605	C14orf177	-	chromosome 14 open reading frame 177	ncRNA
chr14	101389199	101389268	0.032833544	2.520919481	0.0228512090715495±0.0262281263102142	0.00398140908642248±0.00892692517511209	intron (NR_146000, intron 9 of 50)	L1PB2|LINE|L1	-1924	NR_003229	767561		NR_003229	ENSG00000202191	SNORD113-1	14q(I-1)	small nucleolar RNA, C/D box 113-1	snoRNA
chr14	101428482	101428538	0.000811285	3.44341784	0.0452137359163977±0.0409598642527921	0.00415621816434643±0.00937740196530004	promoter-TSS (NR_003199)	promoter-TSS (NR_003199)	-881	NR_003199	767583		NR_003199	ENSG00000199390	SNORD114-7	14q(II-7)	small nucleolar RNA, C/D box 114-7	snoRNA
chr14	101984639	101984702	0.004284372	2.161149114	0.0418308541517366±0.0308544228624093	0.00935246355154296±0.0132132361327515	Intergenic	Intergenic	42088	NR_152593	64150	Hs.525597	NR_002770	ENSG00000258498	DIO3OS	C14orf134|DIO3-AS1|DIO3-OS|NCRNA00041	DIO3 opposite strand upstream RNA	ncRNA
chr14	104439944	104439970	0.038597931	2.739941381	0.0419277274473147±0.0398984593073259	0.00627620010213417±0.0140912081506298	intron (NM_153046, intron 6 of 35)	intron (NM_153046, intron 6 of 35)	-31091	NM_001257268	647286	Hs.632325	NM_001257268	ENSG00000227729	RD3L	TDRD9-AS1|TDRD9AS1	retinal degeneration 3 like	protein-coding
chr14	105309521	105309578	0.009493054	-2.098370613	0.0114749363538894±0.0171737820596025	0.0491386003453623±0.0397581128087185	Intergenic	Intergenic	22012	NR_024396	196872	Hs.352220	NR_024396	ENSG00000258701	LINC00638	-	long intergenic non-protein coding RNA 638	ncRNA
chr14	105921856	105921916	0.035616364	2.106716916	0.0447792365131053±0.0479283150780428	0.0103966087441553±0.0163064443403028	intron (NM_004689, intron 7 of 20)	FLAM_A|SINE|Alu	-17396	NM_001270837	1397	Hs.534309	NM_001312	ENSG00000182809	CRIP2	CRIP|CRP2|ESP1	cysteine rich protein 2	protein-coding
chr15	24878422	24878494	0.005258397	2.126994025	0.0749413271180608±0.0501362989437821	0.0171566454863006±0.0224924763088131	Intergenic	LTR10B|LTR|ERV1	-42083	NM_018958	23742	Hs.649663	NM_018958	ENSG00000185823	NPAP1	C15orf2	nuclear pore associated protein 1	protein-coding
chr15	25653834	25653891	0.032833544	2.113470155	0.0547513176094402±0.0481637097679116	0.0126525092531334±0.0152421848134842	intron (NM_001354544, intron 3 of 14)	intron (NM_001354544, intron 3 of 14)	29513	NM_001354526	7337	Hs.598862	NM_000462	ENSG00000114062	UBE3A	ANCR|AS|E6-AP|EPVE6AP|HPVE6A	ubiquitin protein ligase E3A	protein-coding
chr15	25856211	25856270	0.045200604	2.461007079	0.0388157635249875±0.0450757048149155	0.00704970888116143±0.0179134461971451	Intergenic	Intergenic	-172038	NM_130838	7337	Hs.598862	NM_000462	ENSG00000114062	UBE3A	ANCR|AS|E6-AP|EPVE6AP|HPVE6A	ubiquitin protein ligase E3A	protein-coding
chr15	26929779	26929835	0.006428241	2.439769024	0.0495216455310583±0.0392257393651318	0.00912749089977957±0.0157677202212183	intron (NM_001278631, intron 3 of 9)	Tigger1|DNA|TcMar-Tigger	32105	NM_001191320	2562	Hs.302352	NM_000814	ENSG00000166206	GABRB3	ECA5|EIEE43	gamma-aminobutyric acid type A receptor beta3 subunit	protein-coding
chr15	31677582	31677647	0.038597931	2.716319936	0.0232089365070516±0.0207075338122084	0.00353151830759915±0.0117127211665773	intron (NM_001302461, intron 1 of 1)	Tigger1|DNA|TcMar-Tigger	58577	NM_001302461	51621	Hs.376443	NM_015995	ENSG00000169926	KLF13	BTEB3|FKLF2|NSLP1|RFLAT-1|RFLAT1	Kruppel like factor 13	protein-coding
chr15	32112902	32112960	0.027822659	-2.905780737	0.00457120009443976±0.0102059581911281	0.0342576363208619±0.0432929505475414	intron (NM_001329907, intron 1 of 10)	intron (NM_001329907, intron 1 of 10)	49945	NM_130901	161725	Hs.355236	NM_130901	ENSG00000169918	OTUD7A	C15orf16|C16ORF15|CEZANNE2|OTUD7	OTU deubiquitinase 7A	protein-coding
chr15	33343120	33343181	0.004748828	2.296473197	0.0662884366783228±0.0508699270397878	0.0134936816651713±0.0207913827121779	intron (NM_001103184, intron 2 of 16)	L1MC4a|LINE|L1	17224	NM_001103184	342184	Hs.657649	NM_198500	ENSG00000248905	FMN1	FMN|LD	formin 1	protein-coding
chr15	34529829	34529886	0.013799607	2.035156156	0.0618195449086752±0.0612732318928678	0.01508282717656±0.0194894732810346	intron (NM_001042497, intron 19 of 23)	intron (NM_001042497, intron 19 of 23)	12641	NM_001286420	51234	Hs.250905	NM_016454	ENSG00000128463	EMC4	PIG17|TMEM85	ER membrane protein complex subunit 4	protein-coding
chr15	35797293	35797385	0.027822659	3.29448777	0.0217390178956768±0.0229011664105344	0.0022156455300071±0.00734846489146168	intron (NM_080650, intron 3 of 8)	intron (NM_080650, intron 3 of 8)	41027	NM_080650	89978	Hs.107196	NM_080650	ENSG00000134146	DPH6	ATPBD4	diphthamine biosynthesis 6	protein-coding
chr15	36881656	36881720	0.006428241	2.191557242	0.0408660457892851±0.0378773866049426	0.00894619067284193±0.0166986284816723	intron (NM_001321758, intron 1 of 8)	intron (NM_001321758, intron 1 of 8)	-5390	NM_001290232	84529	Hs.48348	NM_032499	ENSG00000186073	C15orf41	HH114	chromosome 15 open reading frame 41	protein-coding
chr15	37413333	37413394	0.035616364	-2.026277754	0.011263954537836±0.0161211217153745	0.0458840001374483±0.0448752521721443	Intergenic	Intergenic	-19852	NM_001220482	4212	Hs.510989	NM_002399	ENSG00000134138	MEIS2	CPCMR|HsT18361|MRG1	Meis homeobox 2	protein-coding
chr15	37998004	37998062	0.019747672	2.099146306	0.0344110361554406±0.0342282128006995	0.00803140906447713±0.0158052700547509	Intergenic	LTR16C|LTR|ERVL	-228775	NM_152453	145942	Hs.179646	NM_152453	ENSG00000166069	TMCO5A	TMCO5	transmembrane and coiled-coil domains 5A	protein-coding
chr15	39202542	39202599	0.035616364	2.162146223	0.0453218087892641±0.0473157844039571	0.01012596369467±0.0147305504677942	Intergenic	L1M3f|LINE|L1	213772	NR_160786	NA
chr15	40439270	40439396	0.038597931	-2.874422629	0.00490976362065835±0.00941243009319794	0.0360037730160084±0.043927581105221	Intergenic	Intergenic	-13877	NM_001211	701	Hs.513645	NM_001211	ENSG00000156970	BUB1B	BUB1beta|BUBR1|Bub1A|MAD3L|MVA1|SSK1|hBUBR1	BUB1 mitotic checkpoint serine/threonine kinase B	protein-coding
chr15	40831025	40831084	0.011468073	2.370028251	0.0382928822866895±0.0340956603422879	0.00740744546055793±0.0127562041391096	intron (NM_001289132, intron 3 of 3)	intron (NM_001289132, intron 3 of 3)	-6306	NR_002208	359821	Hs.678598	NR_002208		MRPL42P5	-	mitochondrial ribosomal protein L42 pseudogene 5	pseudo
chr15	42464063	42464124	0.006428241	-2.400961379	0.0100553455677899±0.0161714111134316	0.0531078101220456±0.0470392625753592	intron (NM_015289, intron 11 of 24)	intron (NM_015289, intron 11 of 24)	-15260	NR_033151	255189	Hs.231873	NM_213600	ENSG00000168907	PLA2G4F	PLA2G4FZ	phospholipase A2 group IVF	protein-coding
chr15	46425022	46425082	0.030239021	2.103117548	0.0411670548333363±0.0428032990661693	0.0095818271352486±0.0136403798945428	Intergenic	L1MA10|LINE|L1	427659	NR_135680	105370802	Hs.447522	NR_135680	ENSG00000259200	LOC105370802	-	uncharacterized LOC105370802	ncRNA
chr15	49455519	49455683	0.016540172	2.131740184	0.0508714093064719±0.0443356553910405	0.0116079634224827±0.0181150650162818	intron (NM_001352048, intron 1 of 11)	L1ME1|LINE|L1	5749	NR_039866	100616332		NR_039866	ENSG00000264210	MIR4716	mir-4716	microRNA 4716	ncRNA
chr15	49556286	49556342	0.035616364	2.141830784	0.0336729274554686±0.0351193329280507	0.00763001800938085±0.0177606270461906	intron (NR_147895, intron 5 of 10)	L1PA3|LINE|L1	93870	NM_001289030	2585	Hs.122006	NM_002044	ENSG00000156958	GALK2	GK2	galactokinase 2	protein-coding
chr15	51302518	51302581	0.030239021	-2.37232696	0.0066834728826176±0.0154909949978272	0.0346053913235664±0.0361365227600715	Intergenic	L1MC1|LINE|L1	-27135	NR_146310	109729174		NR_146310	ENSG00000259240	MIR4713HG	-	MIR4713 host gene	ncRNA
chr15	54391375	54391433	0.001814118	3.258902358	0.0421506094492294±0.0295535988211523	0.00440328195691108±0.0146040340972159	intron (NM_001080534, intron 1 of 30)	intron (NM_001080534, intron 1 of 30)	86559	NM_001080534	440279	Hs.657273	NM_001080534	ENSG00000137766	UNC13C	-	unc-13 homolog C	protein-coding
chr15	54610664	54610728	0.003127446	-2.312754512	0.010476881976832±0.0166571205750649	0.0520523728972131±0.0454854507719427	intron (NM_001080534, intron 11 of 30)	L1MA8|LINE|L1	305851	NM_001080534	440279	Hs.657273	NM_001080534	ENSG00000137766	UNC13C	-	unc-13 homolog C	protein-coding
chr15	57838174	57838178	0.004284372	-2.167044414	0.016531581397761±0.0251913279243979	0.0742437279021198±0.064479074330057	intron (NM_032866, intron 17 of 18)	intron (NM_032866, intron 17 of 18)	-45926	NM_001285900	145781	Hs.437256	NM_001018090	ENSG00000137878	GCOM1	GRINL1A|Gcom2|MYZAP|MYZAP-POLR2M|gcom	GRINL1A complex locus 1	protein-coding
chr15	57875166	57875234	0.016540172	-2.135800235	0.00714457272128625±0.0123423695145166	0.0313990274444222±0.0278266351997162	Intergenic	L2|LINE|L2	-8902	NM_001285900	145781	Hs.437256	NM_001018090	ENSG00000137878	GCOM1	GRINL1A|Gcom2|MYZAP|MYZAP-POLR2M|gcom	GRINL1A complex locus 1	protein-coding
chr15	58134831	58134951	0.023485516	-2.470806645	0.00868110917508601±0.0176611319211251	0.0481240458109162±0.0497050097342342	Intergenic	L1PA15|LINE|L1	135979	NM_015532	81488	Hs.437256	NM_015532	ENSG00000255529	POLR2M	GCOM1|GRINL1A|Gdown|Gdown1	RNA polymerase II subunit M	protein-coding
chr15	58251645	58251706	0.006428241	-2.066104557	0.0138732545416463±0.0149945904234798	0.058094872161746±0.0390507881835432	intron (NM_003888, intron 12 of 12)	intron (NM_003888, intron 12 of 12)	54545	NM_170697	8854	Hs.643455	NM_003888	ENSG00000128918	ALDH1A2	RALDH(II)|RALDH2|RALDH2-T	aldehyde dehydrogenase 1 family member A2	protein-coding
chr15	59300785	59300845	0.019747672	2.035164171	0.0369710366834293±0.0404480335589954	0.00902019999921321±0.0168889437874225	intron (NM_001270530, intron 1 of 13)	L1ME2z|LINE|L1	20470	NM_001270530	54778	Hs.404423	NM_017610	ENSG00000157450	RNF111	ARK|hRNF111	ring finger protein 111	protein-coding
chr15	60663471	60663530	0.032833544	-2.379352084	0.00709473629566755±0.0131255743315031	0.0369141272861849±0.0373170434111763	intron (NM_001002857, intron 4 of 13)	intron (NM_001002857, intron 4 of 13)	26684	NM_001136015	302	Hs.511605	NM_004039	ENSG00000182718	ANXA2	ANX2|ANX2L4|CAL1H|HEL-S-270|LIP2|LPC2|LPC2D|P36|PAP-IV	annexin A2	protein-coding
chr15	62347623	62347685	0.000268008	2.85840616	0.0734026359224861±0.0474739596865142	0.0101215182380243±0.0147145833708071	intron (NM_001018088, intron 1 of 81)	AluY|SINE|Alu	4992	NM_020821	54832	Hs.511668	NM_017684	ENSG00000129003	VPS13C	PARK23	vacuolar protein sorting 13 homolog C	protein-coding
chr15	63430877	63430935	0.007827231	2.124038312	0.0527896273203871±0.0393395532762343	0.0121101452545686±0.0219889185847072	intron (NM_032857, intron 5 of 5)	intron (NM_032857, intron 5 of 5)	16846	NM_032857	114294	Hs.410388	NM_032857	ENSG00000103642	LACTB	G24|MRPL56	lactamase beta	protein-coding
chr15	63607724	63607741	0.003861491	2.253623316	0.0616098640655929±0.0436047927372933	0.012919390743429±0.0195982173445332	Intergenic	MER4A|LTR|ERV1	37929	NM_031301	83464	Hs.511703	NM_031301	ENSG00000138613	APH1B	APH-1B|PRO1328|PSFL|TAAV688	aph-1 homolog B, gamma-secretase subunit	protein-coding
chr15	64342250	64342313	0.030239021	2.255206577	0.0358032455498522±0.0325876350148244	0.00749959085475314±0.0183129633527166	Intergenic	MIR|SINE|MIR	-3598	NM_001363730	23604	Hs.237886	NM_014326	ENSG00000035664	DAPK2	DRP-1|DRP1	death associated protein kinase 2	protein-coding
chr15	65711328	65711391	0.004284372	3.621672113	0.0433609360321001±0.0384269757908068	0.00352262739430774±0.0116832333431461	intron (NM_020962, intron 1 of 19)	MIR3|SINE|MIR	3925	NM_020962	57722	Hs.458607	NM_020962	ENSG00000103742	IGDCC4	DDM36|NOPE	immunoglobulin superfamily DCC subclass member 4	protein-coding
chr15	67399450	67399507	0.038597931	-2.15122308	0.00770983641797846±0.0133492744864593	0.0342474182729016±0.0333990329575296	intron (NM_005902, intron 1 of 8)	L2a|LINE|L2	-18575	NM_001145102	4088	Hs.727986	NM_005902	ENSG00000166949	SMAD3	HSPC193|HsT17436|JV15-2|LDS1C|LDS3|MADH3	SMAD family member 3	protein-coding
chr15	68081699	68081756	0.035616364	-2.016147395	0.0130712728608738±0.0202962784126095	0.0528735806318847±0.0508123765195802	intron (NM_002757, intron 20 of 20)	L1ME4a|LINE|L1	-36119	NM_001365915	390598	Hs.451224	NM_001031807	ENSG00000188779	SKOR1	CORL1|FUSSEL15|LBXCOR1	SKI family transcriptional corepressor 1	protein-coding
chr15	70593238	70593295	0.016540172	2.067780967	0.0354884361678903±0.0282694948955953	0.00846491821787573±0.0154602345436086	Intergenic	Intergenic	-203011	NM_001105192	7090	Hs.287362	NM_005078	ENSG00000140332	TLE3	ESG|ESG3|GRG3|HsT18976	TLE family member 3, transcriptional corepressor	protein-coding
chr15	70614503	70614559	0.019747672	3.974643082	0.0383319546553221±0.0450241072714701	0.00243822722272439±0.00808668485140711	Intergenic	MIR|SINE|MIR	183736	NR_146562	105370880		NR_146562	ENSG00000259473	LINC02205	-	long intergenic non-protein coding RNA 2205	ncRNA
chr15	71203479	71203537	0.019747672	2.007835361	0.0452484632418914±0.0455381810888937	0.0112508455799384±0.015947556125599	intron (NM_017691, intron 5 of 15)	L2a|LINE|L2	18726	NM_001199017	54839	Hs.12692	NM_017691	ENSG00000137821	LRRC49	PGs4	leucine rich repeat containing 49	protein-coding
chr15	71709683	71709748	0.02557465	2.639366089	0.0368696185336871±0.0432888211010443	0.00591752745888449±0.0134547018398689	intron (NM_024817, intron 6 of 16)	L1MA2|LINE|L1	-129859	NM_001286429	79875	Hs.387057	NM_024817	ENSG00000187720	THSD4	ADAMTSL-6|ADAMTSL6|FVSY9334|PRO34005	thrombospondin type 1 domain containing 4	protein-coding
chr15	71977886	71977948	0.000500954	3.628239517	0.0519841181283647±0.0367800076240568	0.00420399077913977±0.00949841408320707	intron (NM_001286429, intron 2 of 11)	Charlie1|DNA|hAT-Charlie	5961	NR_120346	101929173	Hs.680593	NR_120346		THSD4-AS2	-	THSD4 antisense RNA 2	ncRNA
chr15	72482865	72482921	0.035616364	2.109894707	0.0353138905695893±0.0330111072893519	0.00818095440891655±0.0115315652573422	intron (NM_001012642, intron 1 of 11)	intron (NM_001012642, intron 1 of 11)	7235	NM_001012642	196996	Hs.596332	NM_001012642	ENSG00000175318	GRAMD2A	GRAMD2	GRAM domain containing 2A	protein-coding
chr15	73498775	73498915	0.009493054	2.090052328	0.038273390721191±0.0272732156007901	0.00898935425687918±0.0172679808938071	intron (NM_002499, intron 7 of 28)	intron (NM_002499, intron 7 of 28)	-93406	NR_162148	113219462		NR_162148		MIR12135	-	microRNA 12135	ncRNA
chr15	73523713	73523772	0.030239021	-11.82405327	1e-05±0	0.0362572370266372±0.0474670906305766	intron (NM_002499, intron 7 of 28)	intron (NM_002499, intron 7 of 28)	-68508	NR_162148	113219462		NR_162148		MIR12135	-	microRNA 12135	ncRNA
chr15	74076178	74076236	0.007096844	3.13194797	0.0395783363756808±0.0289966371878979	0.00451489080759611±0.0103372446413913	Intergenic	THE1C|LTR|ERVL-MaLR	15652	NR_120352	101929221		NR_120352		INSYN1-AS1	C15orf59-AS1	INSYN1 antisense RNA 1	ncRNA
chr15	74415479	74415488	0.02557465	2.319850271	0.0394533642313697±0.0537833010840419	0.00790204548022964±0.0191752504032553	Intergenic	Intergenic	6135	NR_027073	283731	Hs.631696	NR_027073	ENSG00000248540	LOC283731	-	uncharacterized LOC283731	ncRNA
chr15	76569119	76569206	0.003127446	2.031468337	0.046382345428521±0.0499438323971608	0.0113453997129744±0.0317261253357805	intron (NM_001127716, intron 7 of 10)	L1MCa|LINE|L1	-16670	NR_028510	7302	Hs.684881	NR_002721		TYRO3P	-	TYRO3P protein tyrosine kinase pseudogene	pseudo
chr15	76716682	76716765	0.027822659	2.420068061	0.0375277184965935±0.0421742706827221	0.00701195441863753±0.0123050394160891	intron (NR_148227, intron 27 of 32)	L1PA5|LINE|L1	87610	NM_145805	64843	Hs.444677	NM_145805	ENSG00000159556	ISL2	-	ISL LIM homeobox 2	protein-coding
chr15	77221176	77221234	0.030239021	2.0607589	0.0339506454765796±0.0283774370154269	0.00813762725076891±0.011455170457857	Intergenic	Intergenic	-2885	NM_002902	5955	Hs.79088	NM_002902	ENSG00000117906	RCN2	E6BP|ERC-55|ERC55|TCBP49	reticulocalbin 2	protein-coding
chr15	78496601	78496661	0.009493054	-2.349065927	0.00963135470043527±0.0137946361897039	0.0490712005306374±0.0386166498437039	intron (NM_001199377, intron 2 of 13)	intron (NM_001199377, intron 2 of 13)	30276	NM_015162	23205	Hs.655760	NM_015162	ENSG00000103740	ACSBG1	BG|BG1|BGM|GR-LACS|LPD	acyl-CoA synthetase bubblegum family member 1	protein-coding
chr15	78572455	78572515	0.027822659	2.448825443	0.03482409092513±0.037215278012434	0.00637837245383045±0.0113526764538511	exon (NM_001130183, exon 6 of 7)	exon (NM_001130183, exon 6 of 7)	13925	NM_001130183	55466	Hs.513053	NM_018602	ENSG00000140403	DNAJA4	MST104|MSTP104|PRO1472	DnaJ heat shock protein family (Hsp40) member A4	protein-coding
chr15	79154260	79154323	0.007827231	2.327896095	0.0437751185487617±0.0403098690213653	0.00871888158673588±0.0124627952867458	Intergenic	Intergenic	-10831	NM_206839	10933	Hs.374503	NM_006791	ENSG00000185787	MORF4L1	Eaf3|FWP006|HsT17725|MEAF3|MORFRG15|MRG15|S863-6	mortality factor 4 like 1	protein-coding
chr15	79801736	79801793	0.000912887	-2.03937117	0.0241419730538671±0.0246478023873537	0.0992395200512626±0.0596925538685401	Intergenic	HAL1|LINE|L1	76907	NM_015206	23251	Hs.301654	NM_015206	ENSG00000169330	MINAR1	KIAA1024|UBTOR	membrane integral NOTCH2 associated receptor 1	protein-coding
chr15	80341491	80341550	0.009493054	2.176332064	0.0436294996602968±0.0419050300766325	0.0096524820070375±0.026239709073454	Intergenic	L1MB3|LINE|L1	-10389	NM_001242911	54469	Hs.596679	NM_019006	ENSG00000086666	ZFAND6	AWP1|ZA20D3|ZFAND5B	zinc finger AN1-type containing 6	protein-coding
chr15	83345138	83345260	0.005258397	2.102257124	0.0643670452250675±0.0412341121508008	0.0149906726384705±0.0187776468001595	intron (NM_004644, intron 14 of 25)	intron (NM_004644, intron 14 of 25)	-13772	NM_001348441	8120	Hs.199593	NM_004644	ENSG00000103723	AP3B2	EIEE48|NAPTB	adaptor related protein complex 3 subunit beta 2	protein-coding
chr15	84141349	84141408	0.009493054	-2.0307135	0.0127506909722631±0.0150717035668462	0.0521002007140354±0.0426617209812634	intron (NM_001324182, intron 1 of 9)	L1MD1|LINE|L1	-17987	NM_001324187	6457	Hs.270055	NM_003027	ENSG00000140600	SH3GL3	CNSA3|EEN-B2|HsT19371|SH3D2C|SH3P13	SH3 domain containing GRB2 like 3, endophilin A3	protein-coding
chr15	85953335	85953393	0.048844064	2.03631623	0.0312838816845958±0.0302186839702733	0.00762655433606017±0.0177557691884011	intron (NM_007200, intron 1 of 36)	intron (NM_007200, intron 1 of 36)	29530	NM_006738	11214	Hs.459211	NM_006738	ENSG00000170776	AKAP13	AKAP-13|AKAP-Lbc|ARHGEF13|BRX|HA-3|Ht31|LBC|PRKA13|PROTO-LB|PROTO-LBC|c-lbc|p47	A-kinase anchoring protein 13	protein-coding
chr15	86048007	86048066	0.021546121	2.552238708	0.0465624542398886±0.0470630851516253	0.0079384452917359±0.0192007067479439	intron (NM_007200, intron 2 of 36)	intron (NM_007200, intron 2 of 36)	-115144	NM_001270546	11214	Hs.459211	NM_006738	ENSG00000170776	AKAP13	AKAP-13|AKAP-Lbc|ARHGEF13|BRX|HA-3|Ht31|LBC|PRKA13|PROTO-LB|PROTO-LBC|c-lbc|p47	A-kinase anchoring protein 13	protein-coding
chr15	87374672	87374729	0.023485516	-2.239373901	0.0073296365074136±0.0126538399684203	0.0346099644560705±0.0369376449329271	intron (NM_152336, intron 23 of 24)	THE1B-int|LTR|ERVL-MaLR	-101410	NR_135682	105370954	Hs.668501	NR_135682	ENSG00000259636	LOC105370954	-	uncharacterized LOC105370954	ncRNA
chr15	87773739	87773798	0.045200604	-2.177996049	0.00487070920115167±0.0109525746359642	0.0220411546867002±0.0199777221203354	Intergenic	L1PA4|LINE|L1	-242112	NR_135683	102724452	Hs.128062	NR_135683	ENSG00000259620	LOC102724452	-	uncharacterized LOC102724452	ncRNA
chr15	88180643	88180701	0.027822659	2.104451624	0.0331869181245565±0.0295349722598279	0.00771727294407106±0.0146694423240334	Intergenic	MER63C|DNA|hAT-Blackjack	60512	NR_026869	145978	Hs.350808	NM_152454	ENSG00000259527	LINC00052	NCRNA00052|TMEM83	long intergenic non-protein coding RNA 52	ncRNA
chr15	90475260	90475324	0.02557465	2.903970962	0.0419514915821227±0.048032434143619	0.00560486350547183±0.0124723502284382	Intergenic	Tigger2|DNA|TcMar-Tigger	-19108	NM_182616	348110	Hs.6734	NM_182616	ENSG00000242498	ARPIN	C15orf38	actin related protein 2/3 complex inhibitor	protein-coding
chr15	91044438	91044498	0.027822659	2.068743012	0.0551677720451897±0.058669453599016	0.0131501814519817±0.0169210731471578	3' UTR (NM_003870, exon 38 of 38)	3' UTR (NM_003870, exon 38 of 38)	-28687	NM_001042574	64784	Hs.567572	NM_022769	ENSG00000140577	CRTC3	TORC-3|TORC3	CREB regulated transcription coactivator 3	protein-coding
chr15	91985535	91985592	0.045200604	4.081786669	0.029900109056722±0.0350604641188068	0.00176576355641538±0.00585637518511337	Intergenic	MER51A|LTR|ERV1	-21005	NR_110106	101926928	Hs.638788	NR_110106	ENSG00000258551	CRAT37	-	cervical cancer-associated transcript 37	ncRNA
chr15	93343882	93343941	0.038597931	-2.521564392	0.00562731820073995±0.0100325604505522	0.0323123088614507±0.0337781266077539	Intergenic	AluSx|SINE|Alu	5198	NR_033769	728619	Hs.684129	NR_033769		ASB9P1	-	ankyrin repeat and SOCS box containing 9 pseudogene 1	pseudo
chr15	93957220	93957282	0.019747672	-2.792520956	0.00624146363274616±0.0114061872758555	0.0432433186268264±0.0501924430210252	Intergenic	LTR1|LTR|ERV1	207956	NM_001365393	105370980		NM_001365393		LOC105370980	-	putative uncharacterized protein UNQ9370/PRO34162	protein-coding
chr15	94764513	94764571	0.005258397	-2.290496158	0.0134356545115059±0.0139062913585108	0.0657304909757592±0.0768599357300059	Intergenic	Intergenic	-76888	NM_001159643	55784	Hs.33368	NM_018349	ENSG00000140563	MCTP2	-	multiple C2 and transmembrane domain containing 2	protein-coding
chr15	95545291	95545349	0.015115269	-2.737895585	0.00453826361759141±0.010324326957299	0.0302746001292359±0.0275086767808747	Intergenic	Intergenic	146728	NR_077061	440311	Hs.745156	NR_077061	ENSG00000277654	LOC440311	-	NOP53 ribosome biogenesis factor pseudogene	pseudo
chr15	96153853	96153911	0.023485516	-2.299239955	0.00973599099300123±0.0188955863261532	0.0479203914715485±0.0483721346703424	Intergenic	Intergenic	177560	NR_027133	145820	Hs.652702	NR_027132	ENSG00000259134	LINC00924	-	long intergenic non-protein coding RNA 924	ncRNA
chr15	97560982	97561039	0.005258397	2.613045167	0.0364953817969019±0.0305107219598744	0.00596530887890945±0.010394925825573	Intergenic	L1MA6|LINE|L1	234346	NR_158220	145946	Hs.326528	NM_173499	ENSG00000185594	SPATA8	SRG8	spermatogenesis associated 8	ncRNA
chr15	97836210	97836280	0.023485516	-2.9277263	0.00668345459482886±0.0124029587398716	0.0508550911803137±0.0678411059588356	Intergenic	L1PA3|LINE|L1	228796	NR_120324	101927286	Hs.611279	NR_120324	ENSG00000259664	LINC02254	-	long intergenic non-protein coding RNA 2254	ncRNA
chr15	100370579	100370636	0.007096844	3.692106098	0.0455879640172828±0.0423024096762026	0.00352708165618505±0.00784726891071847	intron (NR_135737, intron 3 of 4)	L1PA5|LINE|L1	23380	NR_135737	400464	Hs.187134	NM_001013670	ENSG00000259363	LOC400464	-	ubiquitin conjugating enzyme E2 Q2 pseudogene	pseudo
chr15	100450101	100450158	0.016540172	2.30156103	0.0309630547734824±0.0264453348117801	0.00628065436401149±0.011118311556007	Intergenic	Intergenic	102902	NR_135737	400464	Hs.187134	NM_001013670	ENSG00000259363	LOC400464	-	ubiquitin conjugating enzyme E2 Q2 pseudogene	pseudo
chr15	100787740	100787797	0.005258397	2.191889187	0.0423756724392826±0.0373255439002265	0.00927453640509735±0.0181467463043269	intron (NM_139057, intron 7 of 21)	intron (NM_139057, intron 7 of 21)	94411	NM_139057	170691	Hs.513200	NM_139057	ENSG00000140470	ADAMTS17	WMS4	ADAM metallopeptidase with thrombospondin type 1 motif 17	protein-coding
chr15	102134429	102134488	0.003127446	2.960213383	0.058086982504888±0.079666431950766	0.00746389969506046±0.0192286642515944	Intergenic	L1PB1|LINE|L1	20083	NR_147041	101927505	Hs.578394	NR_147041		LINC02348	-	long intergenic non-protein coding RNA 2348	ncRNA
chr16	3048083	3048121	0.016540172	2.209130596	0.055851744657213±0.0583992763131062	0.0120787549425255±0.0175165632447657	promoter-TSS (NR_110947)	promoter-TSS (NR_110947)	-854	NR_110947	101929613	Hs.741644	NR_110947		LOC101929613	LA16c-380H5.3	uncharacterized LOC101929613	ncRNA
chr16	3083367	3083457	0.030239021	-2.026672217	0.0118587999181314±0.0167167234806571	0.0483203276314518±0.0483755488753347	intron (NR_047572, intron 2 of 7)	L2b|LINE|L2	930	NR_047572	100128770	Hs.666223	NR_047572	ENSG00000205890	LOC100128770	-	uncharacterized LOC100128770	ncRNA
chr16	5330054	5330207	0.016540172	3.52298635	0.0316534545272589±0.03105398717347	0.00275357270782644±0.00913256750482321	Intergenic	L1MA4A|LINE|L1	-182310	NM_201598	196483	Hs.406461	NM_201400	ENSG00000118894	EEF2KMT	EFM3|FAM86A|SB153|eEF2-KMT	eukaryotic elongation factor 2 lysine methyltransferase	protein-coding
chr16	7323866	7323927	0.041788997	-2.061309831	0.00562733648852868±0.0126410675735386	0.0234865363348614±0.0188562700425411	intron (NM_018723, intron 4 of 15)	intron (NM_018723, intron 4 of 15)	-58949	NM_145893	54715	Hs.459842	NM_018723	ENSG00000078328	RBFOX1	2BP1|A2BP1|FOX-1|FOX1|HRNBP1	RNA binding fox-1 homolog 1	protein-coding
chr16	7525662	7525720	0.035616364	-2.36491502	0.0083916363391009±0.0126180174987668	0.0432271908291361±0.0568739232995724	intron (NM_145891, intron 1 of 12)	MIR|SINE|MIR	142845	NM_145891	54715	Hs.459842	NM_018723	ENSG00000078328	RBFOX1	2BP1|A2BP1|FOX-1|FOX1|HRNBP1	RNA binding fox-1 homolog 1	protein-coding
chr16	10378811	10378869	0.009493054	2.059772611	0.0395532180978493±0.0253762754365144	0.00948699089613827±0.0178194091284637	Intergenic	HERVH-int|LTR|ERV1	-101078	NM_001352120	80063	Hs.513343	NM_024997	ENSG00000166669	ATF7IP2	MCAF2	activating transcription factor 7 interacting protein 2	protein-coding
chr16	10947380	10947436	0.011468073	3.059112879	0.0184665181758729±0.0153522114737425	0.0022156455300071±0.00734846489146168	Intergenic	AluSz6|SINE|Alu	-23647	NM_001286402	4261	Hs.592051	NM_000246	ENSG00000179583	CIITA	C2TA|CIITAIV|MHC2TA|NLRA	class II major histocompatibility complex transactivator	protein-coding
chr16	12331207	12331222	0.009493054	2.170581223	0.0517586456103758±0.0368683175515811	0.0114966906945814±0.0185803625434659	intron (NM_032167, intron 14 of 20)	LTR86B1|LTR|ERVL	260624	NM_032167	92017	Hs.458401	NM_032167	ENSG00000048471	SNX29	A-388D4.1|RUNDC2A	sorting nexin 29	protein-coding
chr16	14662027	14662087	0.038597931	3.336944645	0.0335824631831862±0.0567688971113422	0.00332347269762645±0.0110227119390172	intron (NM_002582, intron 18 of 23)	AluSx4|SINE|Alu	62060	NM_002582	5073	Hs.253197	NM_002582	ENSG00000140694	PARN	DAN|DKCB6|PFBMFT4	poly(A)-specific ribonuclease	protein-coding
chr16	15982998	15983054	0.008624254	-3.576020799	0.0033417364413088±0.0077454974989136	0.0398530643433332±0.0496697528141995	promoter-TSS (NM_001304500)	promoter-TSS (NM_001304500)	-566	NM_001304498	123811	Hs.514179	NM_144600	ENSG00000133393	FOPNL	C16orf63|FOR20|PHSECRG2	FGFR1OP N-terminal like	protein-coding
chr16	16599818	16599874	0.027822659	2.917883398	0.0300889636643908±0.0364034510520023	0.00398140908642248±0.00892692517511209	Intergenic	Intergenic	126744	NM_001282507	101059938	Hs.634612	NM_001282507	ENSG00000214967	NPIPA7	NPIPA8	nuclear pore complex interacting protein family member A7	protein-coding
chr16	17024406	17024421	0.045200604	2.001393485	0.0563769731670618±0.0522592305070305	0.0140806363726204±0.0206378295680919	Intergenic	L2b|LINE|L2	-203947	NR_135179	102723692	Hs.737758	NR_135179	ENSG00000261448	LOC102723692	-	uncharacterized LOC102723692	ncRNA
chr16	18584377	18584435	0.038597931	-2.076578165	0.0102743545377796±0.0154871965081647	0.0433378002860329±0.0497284830661168	intron (NR_003569, intron 2 of 9)	intron (NR_003569, intron 2 of 9)	1836	NR_003569	653190	Hs.13188	NR_003569	ENSG00000256340	ABCC6P1	-	ATP binding cassette subfamily C member 6 pseudogene 1	pseudo
chr16	18695337	18695397	0.032833544	2.008819652	0.0298114728859879±0.0262145670049782	0.00740744546055793±0.0127562041391096	Intergenic	L1MB8|LINE|L1	106289	NM_001019	6210	Hs.370504	NM_001019	ENSG00000134419	RPS15A	DBA20|S15a	ribosomal protein S15a	protein-coding
chr16	20385580	20385595	0.035616364	2.12781755	0.0226910637522285±0.0191924532584968	0.00519179993055083±0.0115770385702471	intron (NM_174924, intron 5 of 11)	L2a|LINE|L2	-21388	NM_003361	7369	Hs.654425	NM_003361	ENSG00000169344	UMOD	ADMCKD2|FJHN|HNFJ|HNFJ1|MCKD2|THGP|THP	uromodulin	protein-coding
chr16	20874358	20874416	0.032833544	2.446695439	0.0438662821596319±0.047024556091903	0.00804640911519526±0.0144557511359846	intron (NM_173475, intron 1 of 2)	intron (NM_173475, intron 1 of 2)	-36817	NM_001369632	57149	Hs.745012	NM_020424	ENSG00000102897	LYRM1	A211C6.1	LYR motif containing 1	protein-coding
chr16	20936465	20936523	0.009493054	-2.207352416	0.0101904361085458±0.0217545708994282	0.0470621819523247±0.0280743090715917	TTS (NM_001128302)	TTS (NM_001128302)	23910	NM_001369644	57149	Hs.745012	NM_020424	ENSG00000102897	LYRM1	A211C6.1	LYR motif containing 1	protein-coding
chr16	21570296	21570354	0.004284372	2.214017323	0.0519971541044387±0.0311591201313215	0.0112071181224151±0.0213025788567312	Intergenic	Intergenic	-38217	NM_001288660	51108	Hs.279583	NM_016025	ENSG00000197006	METTL9	CGI-81|DREV|DREV1|PAP1	methyltransferase like 9	protein-coding
chr16	21632185	21632245	0.007096844	3.936420534	0.0540002997625958±0.0683200569733294	0.00352708165618505±0.00784726891071847	intron (NM_001077180, intron 3 of 4)	intron (NM_001077180, intron 3 of 4)	21317	NM_016025	51108	Hs.279583	NM_016025	ENSG00000197006	METTL9	CGI-81|DREV|DREV1|PAP1	methyltransferase like 9	protein-coding
chr16	21988533	21988590	0.013799607	2.803226783	0.0314401997761293±0.0248825560833806	0.00450432740829207±0.0149391639462188	intron (NM_003366, intron 12 of 13)	AluJr|SINE|Alu	23875	NM_001363519	255762	Hs.98244	NM_173806	ENSG00000155714	PDZD9	C16orf65	PDZ domain containing 9	protein-coding
chr16	24297105	24297173	0.038597931	-2.00569981	0.0105787364935333±0.0196216577178951	0.0424824548377232±0.0411132040708013	intron (NM_006539, intron 1 of 3)	intron (NM_006539, intron 1 of 3)	30265	NM_006539	10368	Hs.7235	NM_006539	ENSG00000006116	CACNG3	-	calcium voltage-gated channel auxiliary subunit gamma 3	protein-coding
chr16	24561301	24561358	0.048844064	-2.076125846	0.0113052544607357±0.0161005791288343	0.047671245241707±0.0508873600621137	TTS (NM_032626)	TTS (NM_032626)	10422	NM_032626	5930	Hs.188553	NM_006910	ENSG00000122257	RBBP6	MY038|P2P-R|PACT|RBQ-1|SNAMA	RB binding protein 6, ubiquitin ligase	protein-coding
chr16	24808858	24808923	0.000720262	3.918618697	0.0368719363415783±0.0221165133978088	0.00243822722272439±0.00808668485140711	exon (NM_001351850, exon 10 of 24)	exon (NM_001351850, exon 10 of 24)	-48293	NM_001258414	115584	Hs.164118	NM_052944	ENSG00000158865	SLC5A11	KST1|RKST1|SGLT6|SMIT2	solute carrier family 5 member 11	protein-coding
chr16	25516335	25516400	0.035616364	2.270283518	0.0342135175385258±0.0549168737363481	0.00709209083156152±0.0170823593076088	Intergenic	Intergenic	-186912	NM_006040	9951	Hs.655275	NM_006040	ENSG00000182601	HS3ST4	3-OST-4|30ST4|3OST4|h3-OST-4	heparan sulfate-glucosamine 3-sulfotransferase 4	protein-coding
chr16	25898575	25898580	0.045200604	-2.347843327	0.00797035443511875±0.0116411249510606	0.0405741005458615±0.0369118592809785	intron (NM_006040, intron 1 of 1)	LTR16C|LTR|ERVL	-137980	NR_036146	100422923		NR_036146	ENSG00000265005	MIR548W	-	microRNA 548w	ncRNA
chr16	30829187	30829255	0.011468073	2.480522674	0.0419048094613985±0.0412442520615184	0.00750848193737593±0.0136318979290933	Intergenic	L1MD|LINE|L1	-30695	NM_001080417	23361	Hs.301094	NM_001080417	ENSG00000102870	ZNF629	ZNF|ZNF65	zinc finger protein 629	protein-coding
chr16	31590714	31590772	0.045200604	2.526465958	0.0265640541911125±0.0351578719796536	0.00461054559458385±0.0102672876945709	Intergenic	MER11C|LTR|ERVK	-9898	NR_027011	440359	Hs.650902	NR_027011		YBX3P1	CSDAP1	Y-box binding protein 3 pseudogene 1	pseudo
chr16	31741019	31741079	0.00281032	-3.271018581	0.00776976380835879±0.0155923173578584	0.0750036720525135±0.0629486153409029	intron (NM_001130913, intron 3 of 4)	L1MA9|LINE|L1	16499	NM_001130913	124411	Hs.528826	NM_001004300	ENSG00000197302	ZNF720	-	zinc finger protein 720	protein-coding
chr16	32135847	32135904	0.002522823	2.252583268	0.0450122728943824±0.0241017402249319	0.00944573618471621±0.0133827621312543	Intergenic	L1MD|LINE|L1	63558	NR_135178	102723753		NR_135178		LOC102723753	-	HECT and RLD domain containing E3 ubiquitin protein ligase 2 pseudogene	pseudo
chr16	32496724	32496781	0.019747672	2.203213087	0.0345615639605305±0.027577650304957	0.00750516355037688±0.0129516376387756	Intergenic	ALR/Alpha|Satellite|centr	-164711	NR_158162	105369266		NR_158162		LOC105369266	-	uncharacterized LOC105369266	ncRNA
chr16	33646182	33646259	0.030239021	2.135784091	0.0525218458338217±0.0535330643320923	0.0119510181248188±0.0188513779226837	Intergenic	Intergenic	74377	NR_130772	104644205	Hs.742548	NR_130771		ENPP7P13	DUNQU1	ectonucleotide pyrophosphatase/phosphodiesterase 7 pseudogene 13	pseudo
chr16	48915286	48915371	0.002522823	2.601026481	0.0468135452405972±0.0316814193490376	0.00771586359901861±0.0189727686240427	Intergenic	Intergenic	-271238	NM_153029	9683	Hs.511839	NM_153029	ENSG00000102921	N4BP1	-	NEDD4 binding protein 1	protein-coding
chr16	49824352	49824408	0.007827231	2.358324022	0.0486517001620748±0.039451712229819	0.00948793610388582±0.0186673694962644	intron (NM_001271620, intron 1 of 7)	MIRc|SINE|MIR	32269	NM_015069	23090	Hs.443715	NM_015069	ENSG00000102935	ZNF423	Ebfaz|JBTS19|NPHP14|OAZ|Roaz|ZFP423|Zfp104|hOAZ	zinc finger protein 423	protein-coding
chr16	50336952	50337094	0.018081722	2.19957596	0.0469239005310969±0.0421201809394375	0.0102154091000557±0.0142872482860919	intron (NM_001286057, intron 10 of 18)	intron (NM_001286057, intron 10 of 18)	10496	NR_106829	102465462		NR_106829	ENSG00000274969	MIR6771	hsa-mir-6771	microRNA 6771	ncRNA
chr16	50669477	50669534	0.032833544	2.783917947	0.0310711090198972±0.0320807130346141	0.00451142713427543±0.0103277468816445	3' UTR (NM_033119, exon 10 of 10)	3' UTR (NM_033119, exon 10 of 10)	-33260	NR_110908	101927272	Hs.460777	NR_110908	ENSG00000260249	LOC101927272	-	uncharacterized LOC101927272	ncRNA
chr16	51205625	51205627	0.045200604	-2.932291031	0.00457118180665103±0.00848589905132238	0.0348928184671835±0.0468037907978108	Intergenic	Intergenic	-20443	NM_002968	6299	Hs.135787	NM_002968	ENSG00000103449	SALL1	HEL-S-89|HSAL1|Sal-1|TBS|ZNF794	spalt like transcription factor 1	protein-coding
chr16	54726986	54727045	0.003476877	3.430623063	0.0380786819891496±0.0289247200694731	0.00353151830759915±0.0117127211665773	Intergenic	MLT1I|LTR|ERVL-MaLR	155129	NR_134971	101927480	Hs.499208	NR_134971	ENSG00000245694	LOC101927480	-	uncharacterized LOC101927480	ncRNA
chr16	57143764	57143820	0.003127446	2.010254121	0.0508865458382801±0.0334509751605563	0.0126315365460786±0.0340856628730563	intron (NM_152727, intron 1 of 15)	MER41A|LTR|ERV1	17297	NM_152727	221184	Hs.339809	NM_152727	ENSG00000140848	CPNE2	COPN2|CPN2	copine 2	protein-coding
chr16	57871535	57871595	0.045200604	2.112357652	0.0277583367106589±0.027201199441926	0.00641963630914687±0.0111232993722874	Intergenic	Intergenic	27016	NM_001278081	388282	Hs.434720	NM_001278081		LOC388282	-	uncharacterized LOC388282	protein-coding
chr16	58970655	58970691	0.032833544	3.042637236	0.0226893274282867±0.0225278819681087	0.00275357270782644±0.00913256750482321	Intergenic	MIR3|SINE|MIR	-202453	NM_001286220	2806	Hs.599470	NM_002080	ENSG00000125166	GOT2	KAT4|KATIV|KYAT4|mitAAT	glutamic-oxaloacetic transaminase 2	protein-coding
chr16	59155146	59155208	0.006428241	-2.113567047	0.0124454547397115±0.0236075489562077	0.0538589458235285±0.0357095917355491	Intergenic	Intergenic	-386957	NM_001286220	2806	Hs.599470	NM_002080	ENSG00000125166	GOT2	KAT4|KATIV|KYAT4|mitAAT	glutamic-oxaloacetic transaminase 2	protein-coding
chr16	59874804	59874949	0.004284372	2.441080252	0.0346022910353812±0.0249271025040547	0.00637186369435353±0.0110307048843312	Intergenic	Intergenic	-14380	NR_110917	101927580	Hs.552235	NR_110917	ENSG00000261807	LINC02141	-	long intergenic non-protein coding RNA 2141	ncRNA
chr16	64635576	64635634	0.013799607	2.198208752	0.0319288994439623±0.0267258968759862	0.00695756348696621±0.0121719543182167	Intergenic	MIRc|SINE|MIR	520361	NM_001308392	1009	Hs.116471	NM_001797	ENSG00000140937	CDH11	CAD11|CDHOB|ESWS|OB|OSF-4	cadherin 11	protein-coding
chr16	65648019	65648109	0.013799607	-2.856479917	0.00762688199227505±0.0150790788624526	0.0552373917942697±0.0483282755608865	Intergenic	L1PA16|LINE|L1	-37861	NR_027755	283867	Hs.444774	NM_001101346	ENSG00000261742	LINC00922	-	long intergenic non-protein coding RNA 922	ncRNA
chr16	67919675	67919732	0.015115269	-3.323113981	0.00516604547473516±0.0115099261553896	0.0517029367725957±0.059329772736034	exon (NM_001348682, exon 2 of 3)	exon (NM_001348682, exon 2 of 3)	916	NM_001348682	123904	Hs.435464	NM_198443	ENSG00000188038	NRN1L	MRCC2446|UNQ2446|cpg15-2	neuritin 1 like	protein-coding
chr16	68381701	68381758	0.038597931	2.193582971	0.0190325455570763±0.0168068433538554	0.00416066362099214±0.00938534601704107	intron (NR_147058, intron 13 of 18)	intron (NR_147058, intron 13 of 18)	36713	NM_001290018	54496	Hs.640229	NM_019023	ENSG00000132600	PRMT7	SBIDDS	protein arginine methyltransferase 7	protein-coding
chr16	68819936	68819995	0.045200604	-2.260890527	0.00910944542424244±0.0115309456701911	0.0436604094098914±0.0681435388777124	intron (NM_001317184, intron 2 of 14)	intron (NM_001317184, intron 2 of 14)	48771	NM_004360	999	Hs.461086	NM_004360	ENSG00000039068	CDH1	Arc-1|BCDS1|CD324|CDHE|ECAD|LCAM|UVO	cadherin 1	protein-coding
chr16	69150159	69150224	0.02557465	2.418219051	0.0351098272949457±0.0430662502776132	0.00656859102574261±0.015195319821007	3' UTR (NM_005329, exon 4 of 4)	3' UTR (NM_005329, exon 4 of 4)	8749	NM_005329	3038	Hs.592069	NM_005329	ENSG00000103044	HAS3	-	hyaluronan synthase 3	protein-coding
chr16	69335639	69335703	0.045200604	2.097566943	0.036609500138597±0.0371273337415275	0.00855388153683055±0.0283700155588156	3' UTR (NM_006750, exon 7 of 7)	3' UTR (NM_006750, exon 7 of 7)	-9582	NM_013245	27183	Hs.128420	NM_013245	ENSG00000132612	VPS4A	SKD1|SKD1A|SKD2|VPS4|VPS4-1	vacuolar protein sorting 4 homolog A	protein-coding
chr16	70173523	70173582	0.001448776	2.781826861	0.0596092993562871±0.0532877524843651	0.00866763649339025±0.0151135911589401	intron (NM_001322119, intron 9 of 16)	intron (NM_001322119, intron 9 of 16)	26024	NM_001322117	55066	Hs.744043	NM_017990	ENSG00000090857	PDPR	PDP3	pyruvate dehydrogenase phosphatase regulatory subunit	protein-coding
chr16	70188460	70188520	0.016540172	2.168208109	0.0521537278863516±0.0471257449140943	0.0116035179658369±0.0181129611861178	intron (NM_001322119, intron 16 of 16)	intron (NM_001322119, intron 16 of 16)	18861	NR_126007	400541	Hs.461183	NR_126007	ENSG00000247228	LOC400541	-	uncharacterized LOC400541	ncRNA
chr16	70211463	70211526	0.023485516	2.062949242	0.0509921188720248±0.0446538493129502	0.0122037543491884±0.0143300926468861	intron (NM_173619, intron 4 of 12)	intron (NM_173619, intron 4 of 12)	3805	NM_173619	283971	Hs.556045	NM_173619	ENSG00000157335	CLEC18C	MRCL|MRCL3	C-type lectin domain family 18 member C	protein-coding
chr16	72705560	72705621	0.030239021	-10.90962312	1e-05±0	0.0192364000461318±0.0208629666210138	Intergenic	Intergenic	-6722	NR_159371	101927957	Hs.637253	NR_126330	ENSG00000261008	LINC01572	-	long intergenic non-protein coding RNA 1572	ncRNA
chr16	73771684	73771754	0.018081722	-2.485628417	0.00499955463138493±0.011599440275374	0.0280014183372259±0.022083790310046	Intergenic	Intergenic	351015	NR_038234	100506172	Hs.434230	NR_038234	ENSG00000258779	LINC01568	-	long intergenic non-protein coding RNA 1568	ncRNA
chr16	75375282	75375343	0.019747672	-2.152934041	0.00898745469748973±0.0135480265274828	0.0399700267748399±0.0345159416691421	intron (NM_006324, intron 5 of 6)	intron (NM_006324, intron 5 of 6)	-73408	NM_001170715	9564	Hs.479747	NM_014567	ENSG00000050820	BCAR1	CAS|CAS1|CASS1|CRKAS|P130Cas	BCAR1 scaffold protein, Cas family member	protein-coding
chr16	76220193	76220252	0.011468073	-2.174403088	0.0133843183178793±0.0260843654621504	0.0604166733947667±0.0459438453098695	Intergenic	Intergenic	-91076	NM_001322190	85445	Hs.461389	NM_033401	ENSG00000152910	CNTNAP4	CASPR4	contactin associated protein like 4	protein-coding
chr16	76407354	76407444	0.032833544	3.660370401	0.0308287177573551±0.0558510639074325	0.00243822722272439±0.00808668485140711	intron (NR_136213, intron 3 of 23)	intron (NR_136213, intron 3 of 23)	63650	NM_138994	85445	Hs.461389	NM_033401	ENSG00000152910	CNTNAP4	CASPR4	contactin associated protein like 4	protein-coding
chr16	78443798	78443861	0.002262468	-3.63797674	0.00517288189042697±0.00913315442063278	0.0643980452282862±0.0593756356148919	intron (NM_001291997, intron 5 of 7)	MLT1D|LTR|ERVL-MaLR	310279	NM_001291997	51741	Hs.461453	NM_016373	ENSG00000186153	WWOX	D16S432E|EIEE28|FOR|FRA16D|HHCMA56|PRO0128|SCAR12|SDR41C1|WOX1	WW domain containing oxidoreductase	protein-coding
chr16	79726410	79726472	0.007827231	-2.582458189	0.00596590001474726±0.0107911506280174	0.0357333182949911±0.0360710334345792	Intergenic	Intergenic	-77927	NR_104660	101928248	Hs.659802	NR_104660	ENSG00000260876	LINC01229	-	long intergenic non-protein coding RNA 1229	ncRNA
chr16	81348429	81348479	0.005816857	2.11964525	0.0871973269703713±0.0653835546083918	0.0200644089755687±0.0221701725302892	promoter-TSS (NM_022041)	promoter-TSS (NM_022041)	-117	NM_022041	8139	Hs.112569	NM_022041	ENSG00000261609	GAN	GAN1|KLHL16	gigaxonin	protein-coding
chr16	81431140	81431200	0.006428241	-4.689511868	0.00183114544911817±0.00607322239129181	0.0472505185753107±0.0465346136685597	Intergenic	MLT1D|LTR|ERVL-MaLR	12547	NR_039871	100616150		NR_039871	ENSG00000284473	MIR4720	-	microRNA 4720	ncRNA
chr16	81723561	81723622	0.005258397	2.056423643	0.04988115450198±0.0342368027683662	0.0119919910688292±0.0176172483911235	intron (NM_030629, intron 10 of 20)	L1PA5|LINE|L1	24633	NR_045112	100129617	Hs.657151	NR_045112		LOC100129617	-	uncharacterized LOC100129617	ncRNA
chr16	83342736	83342794	0.00281032	-3.210185867	0.00639741833914409±0.0151014931390928	0.0592061728239059±0.0542723675580491	intron (NM_001220490, intron 4 of 12)	intron (NM_001220490, intron 4 of 12)	-199186	NR_036147	100422853		NR_036147	ENSG00000263785	MIR3182	mir-3182	microRNA 3182	ncRNA
chr16	84277044	84277105	0.019747672	-2.049772152	0.0147731727497144±0.0150653316131505	0.0611669292504137±0.0497285617989023	Intergenic	MLT1D|LTR|ERVL-MaLR	-3719	NM_172347	93107	Hs.335877	NM_133490	ENSG00000168418	KCNG4	KV6.3|KV6.4	potassium voltage-gated channel modifier subfamily G member 4	protein-coding
chr16	88653900	88653957	0.032833544	-2.066780881	0.0115532091056758±0.0143638739729385	0.0484022636982527±0.0473185501203937	intron (NM_144604, intron 3 of 17)	intron (NM_144604, intron 3 of 17)	17118	NM_144604	124245	Hs.93670	NM_144604	ENSG00000158545	ZC3H18	NHN1	zinc finger CCCH-type containing 18	protein-coding
chr16	89291257	89291314	0.011468073	-2.605306936	0.00906130908565086±0.0135110173537214	0.055139964277094±0.0632786308572859	intron (NR_037705, intron 4 of 5)	intron (NR_037705, intron 4 of 5)	7175	NR_037705	197320	Hs.647385	NM_182531	ENSG00000170100	ZNF778	-	zinc finger protein 778	protein-coding
chr17	1727874	1727931	0.015115269	3.170338984	0.0317528451030904±0.055320540793623	0.00352708165618505±0.00784726891071847	intron (NM_052928, intron 2 of 10)	AluSz|SINE|Alu	5293	NM_052928	114826	Hs.514602	NM_052928	ENSG00000186532	SMYD4	ZMYND21	SET and MYND domain containing 4	protein-coding
chr17	2563903	2563962	0.021546121	2.386362594	0.0359693179753693±0.0332702548971803	0.00687963634052059±0.0173913968172997	intron (NM_000430, intron 2 of 10)	L1PA8|LINE|L1	32280	NR_106834	102465465		NR_106834	ENSG00000273606	MIR6776	hsa-mir-6776	microRNA 6776	ncRNA
chr17	4168983	4169040	0.009493054	2.078833438	0.0595612173730677±0.046656871300778	0.0140984816984697±0.0189116325075634	Intergenic	AluJr|SINE|Alu	-1738	NM_016376	51479	Hs.696087	NM_016376	ENSG00000185722	ANKFY1	ANKHZN|BTBD23|ZFYVE14	ankyrin repeat and FYVE domain containing 1	protein-coding
chr17	5813090	5813105	0.027822659	2.451953909	0.036850900135257±0.035208271337129	0.00673498179424892±0.011788764296323	intron (NR_040000, intron 3 of 3)	intron (NR_040000, intron 3 of 3)	137544	NR_040000	339166	Hs.736088	NR_040000	ENSG00000284837	LOC339166	-	uncharacterized LOC339166	ncRNA
chr17	11983681	11983740	0.016540172	-2.013521659	0.0143287271599878±0.021635465757628	0.0578546178611842±0.0464709771076718	intron (NM_001281435, intron 3 of 11)	intron (NM_001281435, intron 3 of 11)	-1505	NR_030613	100126313		NR_030613	ENSG00000266297	MIR744	MIRN744|hsa-mir-744|mir-744	microRNA 744	ncRNA
chr17	12965302	12965361	0.027822659	-2.106254871	0.00755602730946106±0.014058505531922	0.0325341461734338±0.0291059208331901	Intergenic	L1ME4a|LINE|L1	-43951	NM_001165962	60528	Hs.434232	NM_018127	ENSG00000006744	ELAC2	COXPD17|ELC2|HPC2	elaC ribonuclease Z 2	protein-coding
chr17	14553053	14553116	0.045200604	2.28218588	0.0417808731171217±0.0462910074295347	0.00858956372196023±0.0150585622295003	Intergenic	L1ME2|LINE|L1	346028	NR_026880	84815	Hs.597458	NM_032729	ENSG00000266709	MGC12916	-	uncharacterized protein MGC12916	ncRNA
chr17	16802782	16802842	0.019747672	-3.098214361	0.00596590001474726±0.0107911506280174	0.0510894734073769±0.0623873704487134	Intergenic	AluY|SINE|Alu	33678	NR_147084	96597		NR_147084		TBC1D27P	TBC1D27	TBC1 domain family member 27, pseudogene	pseudo
chr17	18593940	18594005	0.032833544	-2.531297213	0.00896034542132506±0.0156418497231097	0.051798972047188±0.0582191115317425	Intergenic	(TG)n|Simple_repeat|Simple_repeat	-7338	NM_001353223	147166	Hs.164324	NM_001037330	ENSG00000108448	TRIM16L	TRIM70	tripartite motif containing 16 like	protein-coding
chr17	20265844	20265939	0.002262468	3.605467626	0.0561977452175183±0.0420535206771773	0.00461705435406077±0.0106136341473893	intron (NR_023380, intron 10 of 15)	intron (NR_023380, intron 10 of 15)	41405	NR_023380	348254	Hs.462475	NR_023380		CCDC144CP	CCDC144C	coiled-coil domain containing 144C, pseudogene	pseudo
chr17	20443163	20443220	0.038597931	-2.10201174	0.0113175365735184±0.021118158140328	0.048587045547637±0.0502646583077925	Intergenic	L1PA13|LINE|L1	-35381	NR_029393	644945	Hs.572477	NR_029393	ENSG00000214822	KRT16P3	KERSMCR	keratin 16 pseudogene 3	pseudo
chr17	20644741	20644799	0.038597931	2.151172511	0.0471817177127708±0.0422885202650618	0.0106219999830831±0.019394174384678	Intergenic	Intergenic	29011	NR_073509	100287072	Hs.676308	NR_073509		LOC100287072	-	ribosomal protein S6 kinase B1 pseudogene	pseudo
chr17	21928685	21928748	0.035616364	-2.10921432	0.00838575461371378±0.0122556613991869	0.0361808634955774±0.0371138510145493	Intergenic	L1MEc|LINE|L1	24655	NR_027084	284124	Hs.310247	NR_027084	ENSG00000276399	FLJ36000	-	uncharacterized FLJ36000	ncRNA
chr17	22053439	22053497	0.006428241	2.783743393	0.0513991640711372±0.0432292375027423	0.00746389969506046±0.0192286642515944	Intergenic	L1PA3|LINE|L1	31031	NM_001190452	100462977	Hs.740185	NM_001190452	ENSG00000256618	MTRNR2L1	HN1	MT-RNR2 like 1	protein-coding
chr17	25886105	25886175	0.023485516	-2.140150974	0.0197118454697457±0.031500639075799	0.0868914259428327±0.0865561346433417	intron (NM_014238, intron 3 of 20)	intron (NM_014238, intron 3 of 20)	-72074	NM_002308	3965	Hs.81337	NM_002308	ENSG00000168961	LGALS9	HUAT|LGALS9A	galectin 9	protein-coding
chr17	26672558	26672618	0.023485516	3.424981574	0.0189173363826491±0.0181759702143598	0.00176131809976967±0.00584163127339776	3' UTR (NM_021137, exon 7 of 7)	3' UTR (NM_021137, exon 7 of 7)	9801	NM_021137	7126	Hs.76090	NM_021137	ENSG00000109079	TNFAIP1	B12|B61|BTBD34|EDP1|hBACURD2	TNF alpha induced protein 1	protein-coding
chr17	30628628	30628690	0.009493054	2.885983448	0.115305673331022±0.0890129114460701	0.0155985091220249±0.0200223307350717	intron (NM_001363835, intron 6 of 7)	AluSq2|SINE|Alu	35464	NM_001363835	162494	Hs.655027	NM_138328	ENSG00000141314	RHBDL3	RHBDL4|VRHO	rhomboid like 3	protein-coding
chr17	30764993	30765050	0.011468073	2.347420753	0.051000544632023±0.0536484857661805	0.0100214544006369±0.0183895543976992	Intergenic	MER41D|LTR|ERV1	-6506	NM_001270482	5717	Hs.443379	NM_002815	ENSG00000108671	PSMD11	Rpn6|S9|p44.5	proteasome 26S subunit, non-ATPase 11	protein-coding
chr17	32293808	32293865	0.001814118	-4.071057354	0.00211227278817784±0.00700561629326373	0.0355026181787252±0.0249419199269289	intron (NM_001094, intron 1 of 9)	intron (NM_001094, intron 1 of 9)	189988	NM_001094	40	Hs.368417	NM_001094	ENSG00000108684	ASIC2	ACCN|ACCN1|ASIC2a|BNC1|BNaC1|MDEG|hBNaC1	acid sensing ion channel subunit 2	protein-coding
chr17	33790900	33790957	0.013799607	2.048394291	0.0427577277137474±0.0401736379997545	0.0103368090296333±0.0143894795275917	Intergenic	MSTB1|LTR|ERVL-MaLR	-15144	NM_144682	146857	Hs.462833	NM_144682	ENSG00000154760	SLFN13	SLFN10|hSLFN13	schlafen family member 13	protein-coding
chr17	34843957	34844016	0.008624254	2.055580116	0.0498335178602825±0.0395091223685233	0.0119875456121835±0.0176044181194122	intron (NM_001281434, intron 2 of 2)	intron (NM_001281434, intron 2 of 2)	1462	NR_104011	9326	Hs.2210	NM_004773	ENSG00000273611	ZNHIT3	PEHO|TRIP3	zinc finger HIT-type containing 3	protein-coding
chr17	35120040	35120106	0.007827231	2.311454405	0.0430115632374178±0.0339121516576143	0.00866499102928421±0.0164326856802292	Intergenic	L1MB4|LINE|L1	162061	NM_024864	79922	Hs.194864	NM_024864	ENSG00000278619	MRM1	-	mitochondrial rRNA methyltransferase 1	protein-coding
chr17	36201791	36201867	0.009493054	3.137680234	0.0310029182583093±0.0252252129627162	0.00352262739430774±0.0116832333431461	TTS (NR_024178)	TTS (NR_024178)	42534	NR_024178	284100	Hs.434159	NM_001129906	ENSG00000276715	YWHAEP7	-	tyrosine 3-monooxygenase/tryptophan 5-monooxygenase activation protein epsilon pseudogene 7	pseudo
chr17	36963130	36963193	0.019747672	2.004321571	0.0349199365485798±0.0403476145346017	0.00870387273078614±0.016481334332828	non-coding (NR_073428, exon 8 of 11)	non-coding (NR_073428, exon 8 of 11)	-7004	NM_003559	8396	Hs.260603	NM_003559	ENSG00000276293	PIP4K2B	PI5P4KB|PIP5K2B|PIP5KIIB|PIP5KIIbeta|PIP5P4KB	phosphatidylinositol-5-phosphate 4-kinase type 2 beta	protein-coding
chr17	37025707	37025731	0.032833544	2.552902896	0.0300349997864528±0.0321100901678759	0.00511831824075092±0.0169755411622027	promoter-TSS (NM_001271608)	promoter-TSS (NM_001271608)	-393	NM_001271608	3927	Hs.741156	NM_006148	ENSG00000002834	LASP1	Lasp-1|MLN50	LIM and SH3 protein 1	protein-coding
chr17	38382928	38382988	0.003127446	2.041736446	0.0389102543280883±0.0230877844507442	0.00945018164136192±0.0133863976854055	intron (NM_133264, intron 1 of 7)	intron (NM_133264, intron 1 of 7)	7402	NM_133264	147179	Hs.421622	NM_133264	ENSG00000171475	WIPF2	WICH|WIRE	WAS/WASL interacting protein family member 2	protein-coding
chr17	39444565	39444621	0.023485516	2.453929814	0.036882427775047±0.0402041982209918	0.00673151812092824±0.0117811548577984	Intergenic	Intergenic	12643	NM_001277332	100505724		NM_001277332	ENSG00000180386	KRTAP9-7	KAP9.7|KRTAP9L1	keratin associated protein 9-7	protein-coding
chr17	40300748	40300815	0.001026174	3.21725077	0.0554367185316302±0.0474583003084768	0.00596085461703213±0.0135276268435407	intron (NM_201434, intron 1 of 6)	L2b|LINE|L2	6225	NM_004583	5878	Hs.650382	NM_004583	ENSG00000108774	RAB5C	L1880|RAB5CL|RAB5L|RABL	RAB5C, member RAS oncogene family	protein-coding
chr17	42118065	42118126	0.001814118	2.421493395	0.0860970443622632±0.0588451603471284	0.0160711182450706±0.0209549051174939	intron (NM_001369486, intron 1 of 3)	AluSg7|SINE|Alu	-17577	NM_001304813	84336	Hs.514211	NM_032376	ENSG00000091947	TMEM101	-	transmembrane protein 101	protein-coding
chr17	44558104	44558160	0.008624254	-2.087294527	0.0129634182561527±0.0219109521676962	0.0550881002775647±0.0465373526969739	Intergenic	MIRc|SINE|MIR	-31944	NM_001006607	474170	Hs.646568	NM_001006607	ENSG00000238083	LRRC37A2	LRRC37	leucine rich repeat containing 37 member A2	protein-coding
chr17	46001451	46001513	0.008624254	3.286744083	0.0440273457630114±0.0430454816488534	0.00451142713427543±0.0103277468816445	intron (NM_003110, intron 4 of 6)	intron (NM_003110, intron 4 of 6)	17288	NR_103856	100506325	Hs.656008	NR_103856	ENSG00000234494	SP2-AS1	-	SP2 antisense RNA 1	ncRNA
chr17	46717106	46717166	0.016540172	2.59983569	0.0427095730873671±0.0519927924728763	0.00704525478861548±0.0233664666862922	Intergenic	Intergenic	-7215	NR_029582	406972		NR_029582	ENSG00000210741	MIR196A1	MIRN196-1|MIRN196A1|mir-196a-1	microRNA 196a-1	ncRNA
chr17	47752912	47752969	0.006428241	-2.620064573	0.00627350011332468±0.01163757776177	0.038568072698333±0.0258291520163742	intron (NM_001007227, intron 1 of 10)	intron (NM_001007227, intron 1 of 10)	2518	NM_001007228	8405	Hs.463382	NM_003563	ENSG00000121067	SPOP	BTBD32|TEF2	speckle type BTB/POZ protein	protein-coding
chr17	49676232	49676289	0.023485516	2.320277923	0.0329567363316362±0.0416859178504729	0.00659889084371653±0.0114525532731309	Intergenic	MSTA-int|LTR|ERVL-MaLR	163473	NR_146897	105371828	Hs.640153	NR_146897		LINC02073	-	long intergenic non-protein coding RNA 2073	ncRNA
chr17	50550259	50550327	0.019747672	-2.37350533	0.0113982273773713±0.0162876786499502	0.0590654633600603±0.0626690066264627	intron (NR_146898, intron 1 of 3)	ERVL-E-int|LTR|ERVL	82411	NR_146898	105371830		NR_146898	ENSG00000263317	LINC01982	-	long intergenic non-protein coding RNA 1982	ncRNA
chr17	51340135	51340163	0.032833544	2.535863709	0.0369897091930563±0.0329251546839466	0.00637837245383045±0.0113526764538511	Intergenic	Intergenic	277284	NM_001243552	100506650	Hs.146556	NM_001243552		C17orf112	-	chromosome 17 open reading frame 112	protein-coding
chr17	54904875	54905013	0.032833544	3.049062571	0.0227619363841685±0.0227618738659202	0.00275010903450575±0.00912107980002214	intron (NM_001085430, intron 2 of 7)	intron (NM_001085430, intron 2 of 7)	6337	NM_001085430	339210	Hs.658949	NM_001085430	ENSG00000214226	C17orf67	-	chromosome 17 open reading frame 67	protein-coding
chr17	55407327	55407389	0.005258397	-2.446551775	0.010340827093883±0.0215859302379096	0.0563690540465441±0.0566283663533316	intron (NM_001322250, intron 5 of 13)	intron (NM_001322250, intron 5 of 13)	72978	NM_170721	124540	Hs.658922	NM_138962	ENSG00000153944	MSI2	MSI2H	musashi RNA binding protein 2	protein-coding
chr17	55729416	55729448	0.018081722	2.722510371	0.0390568817542358±0.0361880160261862	0.00591752745888449±0.0134547018398689	intron (NM_001322250, intron 10 of 13)	intron (NM_001322250, intron 10 of 13)	-43659	NR_110807	101927539	Hs.680439	NR_110807	ENSG00000263499	LOC101927539	-	uncharacterized LOC101927539	ncRNA
chr17	57929400	57929466	0.006428241	-2.540396635	0.00780019096352836±0.0112110224105066	0.0453775269402699±0.045127549939509	Intergenic	Intergenic	10806	NR_029493	406991	Hs.444569	NR_029493	ENSG00000284190	MIR21	MIRN21|hsa-mir-21|miR-21|miRNA21	microRNA 21	ncRNA
chr17	58818056	58818116	0.019747672	2.331769572	0.0348078183491121±0.0359836538484768	0.00691423632881857±0.0120947836501807	intron (NM_001353146, intron 5 of 25)	L1MC2|LINE|L1	62874	NM_001330414	54828	Hs.655028	NM_017679	ENSG00000141376	BCAS3	GAOB1|MAAB	BCAS3 microtubule associated cell migration factor	protein-coding
chr17	59734793	59734886	0.030239021	2.133859606	0.0311264819042249±0.0307973711334014	0.00709209083156152±0.0170823593076088	Intergenic	L1M4|LINE|L1	-66260	NM_199290	342538	Hs.591178	NM_199290	ENSG00000253506	NACA2	ANAC|NACAL	nascent polypeptide associated complex subunit alpha 2	protein-coding
chr17	59787376	59787434	0.038597931	2.41448379	0.0221579909663308±0.0205757804857142	0.00415621816434643±0.00937740196530004	intron (NM_032043, intron 17 of 19)	AT_rich|Low_complexity|Low_complexity	-118825	NM_199290	342538	Hs.591178	NM_199290	ENSG00000253506	NACA2	ANAC|NACAL	nascent polypeptide associated complex subunit alpha 2	protein-coding
chr17	60896445	60896503	0.016540172	2.087334772	0.056581254879182±0.060289041339322	0.01331441832537±0.0169931295949011	intron (NR_135634, intron 1 of 1)	intron (NR_135634, intron 1 of 1)	10611	NR_135634	101927877	Hs.434615	NR_135634	ENSG00000265000	MARCH10-DT	-	MARCH10 divergent transcript	ncRNA
chr17	61794575	61794634	0.035616364	2.687930643	0.0544904819266362±0.0982402371137233	0.00845615430311723±0.0201636344415315	intron (NM_153335, intron 2 of 8)	intron (NM_153335, intron 2 of 8)	16907	NR_046273	729683	Hs.534931	NR_046273		LOC729683	-	uncharacterized LOC729683	ncRNA
chr17	64161009	64161065	0.021546121	2.656049261	0.0333329730413177±0.0416461108956103	0.00528839095072312±0.0125343843922497	intron (NM_001353129, intron 4 of 26)	(TG)n|Simple_repeat|Simple_repeat	26973	NM_001302891	201134	Hs.408676	NM_145036	ENSG00000154240	CEP112	CCDC46|MACOCO	centrosomal protein 112	protein-coding
chr17	67620112	67620172	0.013799607	2.230220785	0.0502611083740537±0.0472021405765196	0.0107119542292573±0.0166849703945876	intron (NR_109971, intron 2 of 5)	intron (NR_109971, intron 2 of 5)	30014	NR_109972	101928122	Hs.579342	NR_109971	ENSG00000227517	LINC01483	-	long intergenic non-protein coding RNA 1483	ncRNA
chr17	68702352	68702494	0.001814118	2.416934844	0.0352404000745578±0.0211253045422525	0.00659889084371653±0.0114525532731309	Intergenic	MER67D|LTR|ERV1	495897	NR_104152	101928165	Hs.407613	NR_104152	ENSG00000260785	CASC17	LINC00600	cancer susceptibility 17	ncRNA
chr17	68781528	68781586	0.019747672	2.469883488	0.0293468909168785±0.0241586712697155	0.00529728186401454±0.0175690963516907	Intergenic	Intergenic	416763	NR_104152	101928165	Hs.407613	NR_104152	ENSG00000260785	CASC17	LINC00600	cancer susceptibility 17	ncRNA
chr17	72153029	72153094	0.007827231	2.15016819	0.0489648358727043±0.0403337301728139	0.0110311091623523±0.0203540067455326	Intergenic	Intergenic	-46755	NM_000999	6169	Hs.380953	NM_000999	ENSG00000172809	RPL38	L38	ribosomal protein L38	protein-coding
chr17	73238943	73239002	0.027822659	-3.137061412	0.00499955463138493±0.011599440275374	0.0439826002852483±0.0426002987576883	exon (NM_138619, exon 7 of 17)	exon (NM_138619, exon 7 of 17)	18714	NM_014001	23163	Hs.87726	NM_014001	ENSG00000125447	GGA3	-	golgi associated, gamma adaptin ear containing, ARF binding protein 3	protein-coding
chr17	74292476	74292576	0.002522823	2.680625229	0.0481679089028727±0.0401218548827847	0.00751292739402164±0.0183535256921665	intron (NM_032134, intron 3 of 18)	L1MEc|LINE|L1	11235	NM_032134	84074	Hs.252739	NM_032134	ENSG00000129646	QRICH2	SPGF35	glutamine rich 2	protein-coding
chr17	75175707	75175765	0.005258397	-2.064227105	0.0149017636748877±0.0164791433031828	0.0623206462372433±0.049915719070257	intron (NM_001039573, intron 3 of 17)	intron (NM_001039573, intron 3 of 17)	-5559	NM_001144001	6397	Hs.464184	NM_003003	ENSG00000129657	SEC14L1	PRELID4A|SEC14L	SEC14 like lipid binding 1	protein-coding
chr17	77403863	77403874	0.001814118	3.115202075	0.0430583454329859±0.0252776290844632	0.00496921823783354±0.0111347049873617	intron (NM_001082575, intron 2 of 14)	intron (NM_001082575, intron 2 of 14)	74811	NM_001350451	146713	Hs.135229	NM_001025448	ENSG00000167281	RBFOX3	FOX-3|FOX3|HRNBP3|NEUN	RNA binding fox-1 homolog 3	protein-coding
chr17	78704490	78704492	0.02557465	-2.246692744	0.00888650017705829±0.0154692726127202	0.0421747639775276±0.0424660081715596	exon (NM_020761, exon 5 of 34)	exon (NM_020761, exon 5 of 34)	74941	NR_110852	101928855	Hs.670692	NR_110852	ENSG00000262833	LOC101928855	-	uncharacterized LOC101928855	ncRNA
chr17	80499880	80499936	0.030239021	11.16240507	0.0229202183810147±0.036173607497381	1e-05±0	intron (NM_004514, intron 1 of 8)	AluSz|SINE|Alu	22300	NM_004514	3607	Hs.591140	NM_004514	ENSG00000141568	FOXK2	ILF|ILF-1|ILF1|nGTBP	forkhead box K2	protein-coding
chr18	4441164	4441251	0.032833544	2.026840712	0.0313284088942137±0.0289868511545155	0.00768773647194558±0.0138864117597642	intron (NM_001242761, intron 1 of 11)	intron (NM_001242761, intron 1 of 11)	14058	NM_001242761	9229	Hs.594640	NM_004746	ENSG00000170579	DLGAP1	DAP-1|DAP-1-ALPHA|DAP-1-BETA|DAP1|DLGAP1A|DLGAP1B|GKAP|SAPAP1	DLG associated protein 1	protein-coding
chr18	5879500	5879556	0.006428241	2.043052857	0.058408436788754±0.0400702701606688	0.0141727912493727±0.027837707785811	Intergenic	Intergenic	16425	NM_001080209	645369		NM_001080209	ENSG00000206432	TMEM200C	TTMA	transmembrane protein 200C	protein-coding
chr18	6795804	6795864	0.005258397	3.948262421	0.0271883728829297±0.02031059533546	0.00176131809976967±0.00584163127339776	intron (NM_001366231, intron 1 of 16)	intron (NM_001366231, intron 1 of 16)	-38650	NM_001010000	79822	Hs.183114	NM_030672	ENSG00000088756	ARHGAP28	-	Rho GTPase activating protein 28	protein-coding
chr18	7708046	7708103	0.027822659	-2.176343465	0.0153966275128451±0.0212727916899293	0.0695937545123425±0.0828061870085668	intron (NM_001105244, intron 1 of 32)	intron (NM_001105244, intron 1 of 32)	140761	NM_001105244	5797	Hs.49774	NM_002845	ENSG00000173482	PTPRM	PTPRL1|R-PTP-MU|RPTPM|RPTPU|hR-PTPu	protein tyrosine phosphatase receptor type M	protein-coding
chr18	8135070	8135128	0.032833544	3.050325819	0.0292183093049309±0.0431285232632626	0.00352708165618505±0.00784726891071847	intron (NM_001105244, intron 13 of 32)	intron (NM_001105244, intron 13 of 32)	231933	NR_024419	100192426	Hs.666655	NR_024419	ENSG00000266149	LOC100192426	-	uncharacterized LOC100192426	ncRNA
chr18	14437709	14437787	0.009493054	2.465112563	0.0621702274815602±0.0488292894661548	0.011259254406799±0.0199390226380963	Intergenic	Intergenic	60957	NR_024076	440224	Hs.721675	NR_024076	ENSG00000265766	CXADRP3	-	CXADR pseudogene 3	pseudo
chr18	15047607	15047671	0.003861491	-2.306272357	0.0105370818213983±0.0147996461924558	0.052116772159934±0.0499211115041995	Intergenic	L1MC3|LINE|L1	-77172	NR_110783	101927642	Hs.711242	NR_110783	ENSG00000264301	LINC01444	-	long intergenic non-protein coding RNA 1444	ncRNA
chr18	15130344	15130443	0.004748828	2.094993048	0.0506050818684426±0.0357765172040636	0.0118450905111703±0.0182015585938833	Intergenic	Intergenic	-159927	NR_110783	101927642	Hs.711242	NR_110783	ENSG00000264301	LINC01444	-	long intergenic non-protein coding RNA 1444	ncRNA
chr18	19380449	19380514	0.009493054	3.998656009	0.0455781731077215±0.0468906431182814	0.00285129079764539±0.00945666174398293	intron (NM_020774, intron 9 of 20)	intron (NM_020774, intron 9 of 20)	25264	NR_029675	406922		NR_029675	ENSG00000283927	MIR133A1	MIRN133A1|mir-133a-1	microRNA 133a-1	ncRNA
chr18	21617052	21617155	0.019747672	2.272086027	0.0303368819030848±0.0307598528903155	0.00628065436401149±0.011118311556007	intron (NM_001135993, intron 1 of 13)	L1MB3|LINE|L1	-21680	NR_110796	102724246	Hs.569872	NR_110796	ENSG00000264745	TTC39C-AS1	-	TTC39C antisense RNA 1	ncRNA
chr18	23265214	23265274	0.02557465	2.071802018	0.0409000730988654±0.0368252008784731	0.00972858172926036±0.0217492825712851	Intergenic	L2c|LINE|L2	-333114	NM_015461	25925	Hs.116935	NM_015461	ENSG00000198795	ZNF521	EHZF|Evi3	zinc finger protein 521	protein-coding
chr18	23342093	23342153	0.003476877	-2.429254309	0.0111356999047778±0.0221132477676364	0.0599785458973863±0.0379739247597216	Intergenic	L1MEc|LINE|L1	328454	NM_001007559	6760	Hs.129261	NM_005637	ENSG00000141380	SS18	SSXT|SYT	SS18 subunit of BAF chromatin remodeling complex	protein-coding
chr18	23840907	23840963	0.045200604	-2.637278041	0.00557520003481345±0.0145812422813603	0.0346864817494696±0.036839876559538	intron (NR_121653, intron 1 of 15)	L1PA5|LINE|L1	34526	NM_001293725	6875	Hs.369519	NM_005640	ENSG00000141384	TAF4B	SPGF13|TAF2C2|TAFII105	TATA-box binding protein associated factor 4b	protein-coding
chr18	26011351	26011419	0.019747672	3.90271657	0.0205921999771486±0.0209646099705733	0.0013767909258604±0.00456629891584497	Intergenic	Intergenic	-254291	NM_001792	1000	Hs.464829	NM_001792	ENSG00000170558	CDH2	CD325|CDHN|CDw325|NCAD	cadherin 2	protein-coding
chr18	28082861	28082916	0.012586118	-3.034218767	0.00546329079026525±0.0121665492502314	0.0447553728114475±0.0528004031469283	Intergenic	L1ME3A|LINE|L1	204013	NR_031684	100302131		NR_031684	ENSG00000283218	MIR302F	MIRN302F|hsa-mir-302f	microRNA 302f	ncRNA
chr18	30394500	30394557	0.015115269	-2.331821974	0.00927444547414777±0.0133324943797794	0.0466913370923562±0.038362420673656	Intergenic	Intergenic	-41543	NM_020805	57565	Hs.446164	NM_020805	ENSG00000197705	KLHL14	-	kelch like family member 14	protein-coding
chr18	31747374	31747432	0.007827231	2.588987582	0.0403072273528034±0.0334871426378058	0.00669915466146034±0.0151903190482152	intron (NM_001353232, intron 1 of 9)	intron (NM_001353232, intron 1 of 9)	55031	NM_001282527	8715	Hs.514795	NM_003787	ENSG00000101746	NOL4	CT125|HRIHFB2255|NOLP	nucleolar protein 4	protein-coding
chr18	32579775	32579839	0.001814118	-2.249789551	0.0142341909760778±0.0170290445961155	0.0676997285336256±0.055010965397876	intron (NM_001143827, intron 1 of 7)	intron (NM_001143827, intron 1 of 7)	21475	NM_001143827	10982	Hs.532824	NM_014268	ENSG00000166974	MAPRE2	CSCSC2|EB1|EB2|RP1	microtubule associated protein RP/EB family member 2	protein-coding
chr18	32793028	32793140	0.012586118	3.19851475	0.0381546274504878±0.0450764353216497	0.00415621816434643±0.00937740196530004	Intergenic	L1MB3|LINE|L1	-27914	NM_001135178	84307	Hs.591061	NM_032347	ENSG00000186812	ZNF397	ZNF47|ZSCAN15	zinc finger protein 397	protein-coding
chr18	33859555	33859656	0.045200604	3.048397782	0.0183298728344115±0.0195570878936052	0.0022156455300071±0.00734846489146168	Intergenic	L1M5|LINE|L1	-18070	NM_025135	80206	Hs.436636	NM_025135	ENSG00000134775	FHOD3	FHOS2|Formactin2	formin homology 2 domain containing 3	protein-coding
chr18	34621950	34622013	0.00281032	3.494130528	0.026985190808773±0.0170222067231337	0.00239490006457675±0.00794298492459901	intron (NM_001353920, intron 7 of 10)	AluJb|SINE|Alu	-118205	NR_134585	105372069	Hs.666765	NR_134585	ENSG00000267039	LOC105372069	-	uncharacterized LOC105372069	ncRNA
chr18	34649386	34649550	0.023485516	2.064921454	0.0308064361187544±0.0231855109245384	0.00736271793192082±0.0129534299516604	intron (NM_020776, intron 7 of 9)	L1MDa|LINE|L1	-145691	NR_134585	105372069	Hs.666765	NR_134585	ENSG00000267039	LOC105372069	-	uncharacterized LOC105372069	ncRNA
chr18	34719951	34720008	0.001448776	4.144793009	0.0391928912563757±0.0278554129430582	0.0022156455300071±0.00734846489146168	intron (NR_136303, intron 8 of 13)	intron (NR_136303, intron 8 of 13)	-134443	NR_134588	105372068	Hs.569903	NR_134588	ENSG00000267202	LOC105372068	-	uncharacterized LOC105372068	ncRNA
chr18	35419821	35419920	0.007827231	3.990672664	0.0380714633925394±0.0370783612644117	0.00239490006457675±0.00794298492459901	Intergenic	LTR54B|LTR|ERV1	182773	NR_036202	100422857		NR_036202	ENSG00000266530	MIR4318	-	microRNA 4318	ncRNA
chr18	37926510	37926566	0.000720262	2.009846374	0.0868452816185626±0.0313584714812574	0.021563645452261±0.030722038405751	Intergenic	L1ME4a|LINE|L1	280288	NR_110791	101927900	Hs.385522	NR_110791	ENSG00000261715	LINC01477	-	long intergenic non-protein coding RNA 1477	ncRNA
chr18	38385753	38385816	0.048844064	2.308002986	0.0429439454932104±0.0691877009595636	0.00867209075526756±0.0123875706999785	Intergenic	Intergenic	714856	NR_002838	641516	Hs.116612	NR_002838	ENSG00000267313	KC6	-	keratoconus gene 6	ncRNA
chr18	38974849	38974906	0.004284372	2.455493937	0.0483591268685731±0.0405060559714386	0.00881659967655484±0.0126516207488951	Intergenic	Intergenic	125763	NR_002838	641516	Hs.116612	NR_002838	ENSG00000267313	KC6	-	keratoconus gene 6	ncRNA
chr18	39802685	39802741	0.009493054	-2.04394961	0.00827304561707106±0.0120907504578431	0.0341158001260324±0.0245726975711248	intron (NR_046174, intron 2 of 9)	L1MCb|LINE|L1	36080	NR_046456	284260	Hs.652819	NR_046174	ENSG00000267586	LINC00907	-	long intergenic non-protein coding RNA 907	ncRNA
chr18	40271970	40272029	0.045200604	-2.172651151	0.00734575465321539±0.0105176810649707	0.0331184181638739±0.0347678234842966	TTS (NR_046174)	TTS (NR_046174)	423650	NM_002930	6014	Hs.464985	NM_002930	ENSG00000152214	RIT2	RIBA|RIN|ROC2	Ras like without CAAX 2	protein-coding
chr18	41083160	41083219	0.030239021	11.71647965	0.0336520727723837±0.070944951653418	1e-05±0	Intergenic	Intergenic	-225735	NM_020783	6860	Hs.8059	NM_020783	ENSG00000132872	SYT4	HsT1192	synaptotagmin 4	protein-coding
chr18	41739298	41739355	0.021546121	2.203826598	0.0243636002256111±0.0191286616845656	0.00528839095072312±0.0125343843922497	Intergenic	Intergenic	372335	NR_110792	101927921	Hs.464986	NR_110792	ENSG00000267337	LINC01478	-	long intergenic non-protein coding RNA 1478	ncRNA
chr18	43142379	43142436	0.019747672	2.172656076	0.0303648454560475±0.0265790545213211	0.00673498179424892±0.011788764296323	intron (NM_001242692, intron 2 of 20)	L2b|LINE|L2	-53033	NM_007163	8170	Hs.710927	NM_007163	ENSG00000132874	SLC14A2	HUT2|UT-A2|UT2|UTA|UTR|hUT-A6	solute carrier family 14 member 2	protein-coding
chr18	43930812	43930868	0.001152355	2.131480169	0.0633361727337945±0.039714378466041	0.0144548087634823±0.0185666584359721	intron (NM_001256758, intron 1 of 5)	intron (NM_001256758, intron 1 of 5)	16653	NM_001256758	494470	Hs.501114	NM_152470	ENSG00000141622	RNF165	ARKL2|Ark2C|RNF111L2	ring finger protein 165	protein-coding
chr18	46498910	46498989	0.023485516	3.093374792	0.0358806543729522±0.0373549684759921	0.00420399077913977±0.00949841408320707	Intergenic	L1MC3|LINE|L1	-21869	NM_005904	4092	Hs.465087	NM_005904	ENSG00000101665	SMAD7	CRCS3|MADH7|MADH8	SMAD family member 7	protein-coding
chr18	46555988	46556025	0.007827231	-2.775593759	0.00769984552806074±0.017924018289601	0.0527252915569327±0.0579054781137253	intron (NR_148999, intron 3 of 4)	MLT1N2-int|LTR|ERVL-MaLR	5934	NR_148999	100129878	Hs.437704	NR_148999	ENSG00000264269	LOC100129878	-	uncharacterized LOC100129878	ncRNA
chr18	47790736	47790793	0.038597931	2.483773645	0.0251953456212173±0.0234269240110544	0.00450432740829207±0.0149391639462188	intron (NM_145020, intron 1 of 7)	MIR|SINE|MIR	2100	NM_145020	220136	Hs.658630	NM_145020	ENSG00000172361	CFAP53	CCDC11|HTX6	cilia and flagella associated protein 53	protein-coding
chr18	48870051	48870113	0.038597931	2.345715277	0.0422757818278941±0.0696830377082273	0.00831689059057017±0.0166366370207496	Intergenic	Intergenic	-48330	NR_040074	100287225	Hs.448920	NR_040074	ENSG00000227115	LINC01630	-	long intergenic non-protein coding RNA 1630	ncRNA
chr18	50537193	50537249	0.041788997	-2.125690278	0.00868528200821443±0.0201684497327233	0.0379035999490456±0.0379781632957377	intron (NM_005215, intron 5 of 28)	intron (NM_005215, intron 5 of 28)	-226250	NR_130465	100616232		NR_130465	ENSG00000263872	MIR4528	-	microRNA 4528	ncRNA
chr18	51377989	51378054	0.030239021	2.251959362	0.0486940636553547±0.0492344510282981	0.0102227726443247±0.0154980659372629	Intergenic	Intergenic	-270593	NR_110800	101928167	Hs.382012	NR_110800	ENSG00000260433	LINC01917	-	long intergenic non-protein coding RNA 1917	ncRNA
chr18	51823638	51823711	0.023485516	-2.653963171	0.0109686089510267±0.0219960228280356	0.0690357544544068±0.0635591835744366	3' UTR (NM_001351632, exon 10 of 10)	3' UTR (NM_001351632, exon 10 of 10)	27731	NM_001351619	11201	Hs.438533	NM_007195	ENSG00000101751	POLI	RAD30B|RAD3OB|eta2	DNA polymerase iota	protein-coding
chr18	51843285	51843379	0.027822659	2.874748825	0.0338649636303836±0.033409397684969	0.00461705435406077±0.0106136341473893	intron (NR_147257, intron 9 of 9)	MLT1L-int|LTR|ERVL-MaLR	37611	NR_138549	147323	Hs.438779	NM_139171	ENSG00000174448	STARD6	-	StAR related lipid transfer domain containing 6	protein-coding
chr18	51899372	51899488	0.019747672	3.559597798	0.0208198817616159±0.0193015043487131	0.00176576355641538±0.00585637518511337	intron (NM_173529, intron 6 of 7)	intron (NM_173529, intron 6 of 7)	15143	NR_110234	162681	Hs.208701	NM_173529	ENSG00000166845	C18orf54	LAS2	chromosome 18 open reading frame 54	protein-coding
chr18	54323455	54323511	0.011468073	2.140902564	0.0355073181404308±0.0240294818765503	0.00805085457184097±0.0189733166357132	intron (NM_015285, intron 1 of 27)	L1MD2|LINE|L1	4867	NM_052834	23335	Hs.465213	NM_015285	ENSG00000091157	WDR7	TRAG	WD repeat domain 7	protein-coding
chr18	56235795	56235854	0.006428241	2.396531368	0.0530887278304858±0.0428305356104993	0.0100826453417539±0.0188207198073768	intron (NM_052947, intron 4 of 12)	MER2|DNA|TcMar-Tigger	-32027	NR_132963	106635543		NR_132963		SNORA108	-	small nucleolar RNA, H/ACA box 108	snoRNA
chr18	57132730	57132792	0.041788997	2.034053019	0.0558685008436441±0.0828131149350227	0.0136413089931011±0.0135139867401094	intron (NM_133459, intron 5 of 10)	MER5C|DNA|hAT-Charlie	-106264	NM_005570	3998	Hs.465295	NM_005570	ENSG00000074695	LMAN1	ERGIC-53|ERGIC53|F5F8D|FMFD1|MCFD1|MR60|gp58	lectin, mannose binding 1	protein-coding
chr18	57522805	57522864	0.015115269	3.036041957	0.0433866180140864±0.0456409987169145	0.00528951802036978±0.0118122104016182	Intergenic	AluSx|SINE|Alu	-44393	NM_021127	5366	Hs.96	NM_021127	ENSG00000141682	PMAIP1	APR|NOXA	phorbol-12-myristate-13-acetate-induced protein 1	protein-coding
chr18	59326315	59326377	0.011468073	-2.116636913	0.0132522547448223±0.0250795217566675	0.0574726174500855±0.045404251350982	Intergenic	MLT1D|LTR|ERVL-MaLR	-89063	NR_103449	100996669	Hs.586981	NR_103449		LINC01544	-	long intergenic non-protein coding RNA 1544	ncRNA
chr18	59644485	59644542	0.003127446	-2.308602919	0.0137147999961268±0.0204585820117611	0.0679435453970324±0.0403475583962398	Intergenic	L1MEg|LINE|L1	-84274	NM_173557	220441	Hs.165062	NM_173557	ENSG00000176641	RNF152	-	ring finger protein 152	protein-coding
chr18	60088615	60088673	0.038597931	-3.815218921	0.00411674549633806±0.0073291773337064	0.05794945477762±0.0748826459466527	Intergenic	Intergenic	96101	NM_001278268	8792	Hs.204044	NM_003839	ENSG00000141655	TNFRSF11A	CD265|FEO|LOH18CR1|ODFR|OFE|OPTB7|OSTS|PDB2|RANK|TRANCER	TNF receptor superfamily member 11a	protein-coding
chr18	60502244	60502302	0.032833544	2.464003573	0.0509242733771151±0.0822747844150286	0.00922966325147585±0.0193660475744212	intron (NM_194449, intron 2 of 16)	L1ME3F|LINE|L1	119499	NM_194449	23239	Hs.465337	NM_194449	ENSG00000081913	PHLPP1	PHLPP|PLEKHE1|PPM3A|SCOP	PH domain and leucine rich repeat protein phosphatase 1	protein-coding
chr18	60640007	60640065	0.021546121	-2.369769079	0.00499955463138493±0.011599440275374	0.0258406178856438±0.0204733993215245	intron (NM_194449, intron 15 of 16)	intron (NM_194449, intron 15 of 16)	257262	NM_194449	23239	Hs.465337	NM_194449	ENSG00000081913	PHLPP1	PHLPP|PLEKHE1|PPM3A|SCOP	PH domain and leucine rich repeat protein phosphatase 1	protein-coding
chr18	61222146	61222201	0.004284372	-2.509142164	0.0129240365190939±0.0152385073722976	0.0735741462558508±0.050519361801716	Intergenic	THE1D|LTR|ERVL-MaLR	-1219	NM_001307928	89777	Hs.348541	NM_080474	ENSG00000166634	SERPINB12	YUKOPIN	serpin family B member 12	protein-coding
chr18	61854842	61854983	0.021546121	2.019914598	0.0370130818337202±0.0306019978508187	0.00912641818550499±0.0129003771376775	intron (NR_033881, intron 2 of 9)	intron (NR_033881, intron 2 of 9)	-38653	NR_027245	221241	Hs.567778	NM_152728	ENSG00000179676	LINC00305	C18orf20|HsT1235|NCRNA00305	long intergenic non-protein coding RNA 305	ncRNA
chr18	62252549	62252606	0.013799607	-2.41426982	0.00580064545978199±0.0106232718756593	0.0309203182431784±0.0231757324709971	Intergenic	Intergenic	-325288	NR_033983	400654	Hs.434235	NR_033983	ENSG00000266952	LINC01538	-	long intergenic non-protein coding RNA 1538	ncRNA
chr18	67345764	67345820	0.032833544	3.016893598	0.0230789995667609±0.0220032339479026	0.00285129079764539±0.00945666174398293	intron (NM_152721, intron 4 of 7)	intron (NM_152721, intron 4 of 7)	208625	NR_134579	105372179	Hs.666269	NR_134579	ENSG00000264845	LOC105372179	-	uncharacterized LOC105372179	ncRNA
chr18	68309214	68309273	0.004748828	2.19045206	0.0583084726875478±0.0425094466565861	0.0127743817865848±0.0308550174303923	intron (NR_160904, intron 2 of 2)	intron (NR_160904, intron 2 of 2)	8946	NR_160904	220158	Hs.448217	NM_178506		GTSCR1	-	Gilles de la Tourette syndrome chromosome region, candidate 1	ncRNA
chr18	69205020	69205079	0.00281032	3.225436905	0.0473913089795546±0.0428205485628904	0.00506693632765249±0.0113811246473245	intron (NR_038326, intron 2 of 4)	L2|LINE|L2	41142	NR_038326	100505776	Hs.202072	NR_038325	ENSG00000260676	LINC01541	UTAT39	long intergenic non-protein coding RNA 1541	ncRNA
chr18	69645376	69645442	0.001026174	-2.538102861	0.00825148177417841±0.0119963928199687	0.0479266460646282±0.0365754683434913	Intergenic	Intergenic	-195947	NR_126324	102724913		NR_126324	ENSG00000265352	LINC01899	-	long intergenic non-protein coding RNA 1899	ncRNA
chr18	70829445	70829505	0.013799607	2.968545558	0.0413599087094718±0.0423416968393449	0.00528394532474605±0.0175248640549352	intron (NR_034133, intron 3 of 5)	intron (NR_034133, intron 3 of 5)	102258	NR_034133	400655	Hs.579378	NR_034133	ENSG00000263711	LOC400655	-	uncharacterized LOC400655	ncRNA
chr18	71140258	71140321	0.000500954	-2.719265208	0.00902965461665933±0.0125617099734473	0.05946364575489±0.0464892915745949	Intergenic	MLT1C|LTR|ERVL-MaLR	148114	NR_038340	100505817	Hs.197042	NR_038340	ENSG00000261780	LINC02582	-	long intergenic non-protein coding RNA 2582	ncRNA
chr18	71325238	71325296	0.035616364	2.478399489	0.0312154184688221±0.0406340899795693	0.00560139983215115±0.0124648126651284	Intergenic	Intergenic	333091	NR_038340	100505817	Hs.197042	NR_038340	ENSG00000261780	LINC02582	-	long intergenic non-protein coding RNA 2582	ncRNA
chr18	72971096	72971152	0.013799607	-2.54085386	0.00675024549392135±0.0119197348235095	0.0392819278958169±0.0428611935935924	intron (NM_001308210, intron 1 of 1)	intron (NM_001308210, intron 1 of 1)	47640	NM_001308210	10194	Hs.284217	NM_005786	ENSG00000179981	TSHZ1	CAA|NY-CO-33|SDCCAG33|TSH1	teashirt zinc finger homeobox 1	protein-coding
chr18	74356374	74356479	0.027822659	2.236055141	0.0413105272772637±0.040475122996048	0.00876881825652988±0.015275396932504	Intergenic	L1PA12|LINE|L1	-5459	NR_110784	101927651	Hs.569848	NR_110784		LINC01927	-	long intergenic non-protein coding RNA 1927	ncRNA
chr18	74610595	74610655	0.002026946	2.221523117	0.0636675640602003±0.029271501240707	0.0136512726206671±0.0211848706126094	intron (NM_007345, intron 10 of 30)	MIRb|SINE|MIR	74509	NM_007345	7776	Hs.719137	NM_007345	ENSG00000130856	ZNF236	ZNF236A|ZNF236B	zinc finger protein 236	protein-coding
chr18	75841913	75841970	0.009493054	2.190166662	0.0512915094467726±0.040507327321259	0.011239309202541±0.0171875869233543	Intergenic	Intergenic	-136259	NR_104127	101927715	Hs.385670	NR_104127		LINC01029	-	long intergenic non-protein coding RNA 1029	ncRNA
chr19	731632	731691	0.00281032	2.792395428	0.055719845843586±0.0417511945414707	0.00804294544187458±0.0144498920493373	intron (NM_001040134, intron 5 of 7)	intron (NM_001040134, intron 5 of 7)	-19450	NM_173481	126353	Hs.439180	NM_173481	ENSG00000099812	MISP	C19orf21|MISP1	mitotic spindle positioning	protein-coding
chr19	1957362	1957382	0.015115269	3.037741756	0.038217818364501±0.0409992452789072	0.00465387275273149±0.0103686770710272	intron (NM_001319, intron 1 of 11)	intron (NM_001319, intron 1 of 11)	-2824	NR_033400	255193	Hs.374717	NM_152771	ENSG00000180846	CSNK1G2-AS1	C19orf34	CSNK1G2 antisense RNA 1	ncRNA
chr19	2145977	2146037	0.007827231	2.724055857	0.0480083542113954±0.0528698243505496	0.00726598162542689±0.0185931958259301	intron (NM_003938, intron 1 of 29)	intron (NM_003938, intron 1 of 29)	5558	NM_001261826	8943	Hs.512815	NM_003938	ENSG00000065000	AP3D1	ADTD|HPS10|hBLVR	adaptor related protein complex 3 subunit delta 1	protein-coding
chr19	2908942	2909005	0.006428241	4.552763728	0.0413386455991051±0.0690055972245044	0.00176131809976967±0.00584163127339776	intron (NM_001319083, intron 1 of 3)	L1MB7|LINE|L1	1868	NM_001319083	126295	Hs.591378	NM_173480	ENSG00000171970	ZNF57	ZNF424	zinc finger protein 57	protein-coding
chr19	4404973	4404974	0.019747672	-2.220252181	0.0146263365379788±0.0197318451422702	0.0681550540030002±0.0698526669045933	intron (NM_005483, intron 1 of 14)	intron (NM_005483, intron 1 of 14)	2337	NM_005483	10036	Hs.79018	NM_005483	ENSG00000167670	CHAF1A	CAF-1|CAF1|CAF1B|CAF1P150|P150	chromatin assembly factor 1 subunit A	protein-coding
chr19	4989344	4989346	0.007827231	-2.317479196	0.00810832733457737±0.0161787038413654	0.0404168093069033±0.0293156384802782	intron (NM_001370094, intron 1 of 10)	AluSx|SINE|Alu	20221	NM_001370094	23030	Hs.654816	NM_015015	ENSG00000127663	KDM4B	JMJD2B|TDRD14B	lysine demethylase 4B	protein-coding
chr19	5526630	5526690	0.018081722	2.112414491	0.0734491178935224±0.0607945383755907	0.0169858177277175±0.0176445705856217	Intergenic	(TTTTA)n|Simple_repeat|Simple_repeat	41385	NR_027064	257000	Hs.515575	NM_153375	ENSG00000223573	TINCR	LINC00036|NCRNA00036|PLAC2|onco-lncRNA-16	TINCR ubiquitin domain containing	ncRNA
chr19	7752087	7752217	0.032833544	2.156720542	0.0569412003863941±0.0504796049305436	0.0127699454738335±0.0254981296746602	3' UTR (NM_001042461, exon 2 of 2)	3' UTR (NM_001042461, exon 2 of 2)	6433	NM_001042461	126003	Hs.432413	NM_174894	ENSG00000181029	TRAPPC5	TRS31	trafficking protein particle complex 5	protein-coding
chr19	8298067	8298127	0.019747672	2.158960412	0.0412098089741035±0.0372271022684582	0.00922759994864463±0.0130856684686401	intron (NM_024552, intron 2 of 11)	AluSx|SINE|Alu	23843	NM_024552	79603	Hs.515111	NM_024552	ENSG00000090661	CERS4	LASS4|Trh1	ceramide synthase 4	protein-coding
chr19	9521940	9521996	0.045200604	3.886214098	0.0260438275608149±0.0423925785208444	0.00176131809976967±0.00584163127339776	Intergenic	AluJb|SINE|Alu	24281	NM_001370381	10781	Hs.656185	NM_006631	ENSG00000174652	ZNF266	HZF1	zinc finger protein 266	protein-coding
chr19	9618877	9618939	0.018081722	2.562501035	0.0352126090702685±0.0298151160220986	0.00596085461703213±0.0135276268435407	Intergenic	LTR3|LTR|ERVK	-9616	NM_001351678	147741	Hs.631613	NM_152476	ENSG00000198028	ZNF560	-	zinc finger protein 560	protein-coding
chr19	15505798	15505855	0.023485516	2.739569258	0.026590672744946±0.0238782445714158	0.00398140908642248±0.00892692517511209	intron (NM_014371, intron 12 of 13)	intron (NM_014371, intron 12 of 13)	-15229	NM_005858	10270	Hs.594496	NM_005858	ENSG00000105127	AKAP8	AKAP 95|AKAP-8|AKAP-95|AKAP95	A-kinase anchoring protein 8	protein-coding
chr19	19861233	19861296	0.009493054	4.042655711	0.0394682642072439±0.0459110660207974	0.00239490006457675±0.00794298492459901	Intergenic	Intergenic	-17344	NM_021030	7561	Hs.659932	NM_021030	ENSG00000105708	ZNF14	GIOT-4|KOX6	zinc finger protein 14	protein-coding
chr19	21238157	21238216	0.011468073	-2.341052564	0.0103247001428496±0.0193761182738758	0.0523123813962394±0.0402656480854343	intron (NM_025189, intron 4 of 4)	intron (NM_025189, intron 4 of 4)	-26766	NR_117086	148206	Hs.729186	NM_182515	ENSG00000160352	ZNF714	-	zinc finger protein 714	protein-coding
chr19	22566270	22566329	0.02557465	2.470280467	0.0353211636909029±0.0347749145327943	0.00637391819195313±0.0142768874594598	Intergenic	L1PA5|LINE|L1	38848	NM_001098626	148198	Hs.667355	NM_001098626	ENSG00000197360	ZNF98	F7175|ZNF739	zinc finger protein 98	protein-coding
chr19	22991258	22991314	0.008624254	3.292242401	0.0356163634833964±0.0314077230429292	0.00363568174229426±0.00864546567977119	Intergenic	AluSc8|SINE|Alu	-23807	NM_001349726	646864		NM_001349726	ENSG00000268696	ZNF723	ZNF723P	zinc finger protein 723	protein-coding
chr19	23224750	23224806	0.032833544	-2.007386148	0.0142373454503038±0.0202261930458315	0.0572416924617507±0.0479217353804553	Intergenic	MER4A|LTR|ERV1	-18279	NR_110746	101929164	Hs.557249	NR_110746	ENSG00000261558	LINC01859	-	long intergenic non-protein coding RNA 1859	ncRNA
chr19	29197743	29197809	0.019747672	2.356613311	0.0417009358378974±0.0540869893837472	0.00814206390218301±0.0143799908255683	intron (NR_110759, intron 5 of 9)	intron (NR_110759, intron 5 of 9)	20825	NR_110759	100420587	Hs.569956	NR_110759	ENSG00000283403	LOC100420587	-	SHC binding and spindle associated 1 pseudogene	pseudo
chr19	30170946	30171009	0.019747672	2.051593829	0.0561369000510736±0.0484159326693923	0.0135411997749047±0.0243848851685419	Intergenic	L2a|LINE|L2	14610	NM_024310	79156	Hs.466383	NM_024310	ENSG00000166289	PLEKHF1	APPD|LAPF|PHAFIN1|ZFYVE15	pleckstrin homology and FYVE domain containing 1	protein-coding
chr19	31001435	31001494	0.006428241	3.88356026	0.0406410272487185±0.0381250454229831	0.00275357270782644±0.00913256750482321	intron (NM_014717, intron 2 of 4)	intron (NM_014717, intron 2 of 4)	138174	NM_001352260	9745	Hs.378901	NM_014717	ENSG00000198597	ZNF536	-	zinc finger protein 536	protein-coding
chr19	31372776	31372838	0.019747672	2.00599481	0.0449866180054166±0.0393443452767236	0.0112000183964317±0.0196823194665757	Intergenic	Intergenic	-285609	NR_147209	107985312	Hs.211053	NR_147209	ENSG00000267777	LINC01791	-	long intergenic non-protein coding RNA 1791	ncRNA
chr19	31983872	31983939	0.006428241	2.321667941	0.0585754818537018±0.0398241647474802	0.0117172090844674±0.0185748346641492	Intergenic	L1PA16|LINE|L1	-95189	NM_001278578	100507527	Hs.432564	NM_001205273		THEG5	-	testis highly expressed protein 5	protein-coding
chr19	33353845	33353909	0.048844064	-2.017648886	0.0131085455756296±0.0196135036376229	0.0530795636163516±0.0629282331688282	intron (NM_001243036, intron 4 of 12)	7SK|RNA|RNA	6796	NM_001243036	11136	Hs.743345	NM_014270	ENSG00000021488	SLC7A9	BAT1|CSNU3	solute carrier family 7 member 9	protein-coding
chr19	36574022	36574083	0.002262468	-2.26986851	0.021203863857822±0.0329755573375135	0.102261819284071±0.0773511303119029	exon (NM_173636, exon 11 of 32)	exon (NM_173636, exon 11 of 32)	-28052	NM_001302757	728361	Hs.143920	NM_001270948	ENSG00000105261	OVOL3	HOVO3	ovo like zinc finger 3	protein-coding
chr19	42100053	42100111	0.038597931	2.58548822	0.031141363422979±0.0289933181363179	0.00518833625723015±0.0115687816573262	Intergenic	L1PBa|LINE|L1	17564	NM_001290113	90273	Hs.655885	NM_033543	ENSG00000007129	CEACAM21	CEACAM3|R29124_1	carcinoembryonic antigen related cell adhesion molecule 21	protein-coding
chr19	43482618	43482675	0.004284372	-2.175846692	0.00958320007405496±0.0134457420251278	0.0433017726648937±0.0277922232950763	Intergenic	L2|LINE|L2	-41288	NM_002783	5676	Hs.709203	NM_002783	ENSG00000221878	PSG7	PSBG-7|PSG1|PSGGA	pregnancy specific beta-1-glycoprotein 7 (gene/pseudogene)	protein-coding
chr19	43876823	43876885	0.006428241	-3.943949726	0.00262416357343846±0.00870336596161362	0.0403866723857142±0.0359525976732418	Intergenic	Intergenic	-15909	NM_031451	83639	Hs.97978	NM_031451	ENSG00000131126	TEX101	CT131|GTPR867|NYD-SP8|PRO1884|SGRG|SPATA44|TES101RP	testis expressed 101	protein-coding
chr19	49702220	49702278	0.032833544	3.483018823	0.0307885821570049±0.0434098545118513	0.00275357270782644±0.00913256750482321	intron (NM_017636, intron 17 of 24)	L1M5|LINE|L1	41200	NM_017636	54795	Hs.467101	NM_017636	ENSG00000130529	TRPM4	LTrpC4|PFHB1B|TRPM4B|hTRPM4	transient receptor potential cation channel subfamily M member 4	protein-coding
chr19	51839964	51840031	0.023485516	3.957056079	0.027354600246657±0.0425762524141177	0.00176131809976967±0.00584163127339776	intron (NM_001163922, intron 7 of 9)	MLT1C|LTR|ERVL-MaLR	5380	NM_001163922	147645	Hs.293236	NM_001163922	ENSG00000186806	VSIG10L	-	V-set and immunoglobulin domain containing 10 like	protein-coding
chr19	52247947	52248018	0.023485516	2.060469618	0.0574621273712678±0.0542562524403216	0.0137758542868224±0.0172983740215539	TTS (NM_001193306)	TTS (NM_001193306)	7148	NM_001193306	2357	Hs.753	NM_002029	ENSG00000171051	FPR1	FMLP|FPR	formyl peptide receptor 1	protein-coding
chr19	52255125	52255182	0.021546121	-2.113604914	0.00888798182660882±0.013099210279174	0.0384646367959001±0.0374448368823152	promoter-TSS (NM_002029)	promoter-TSS (NM_002029)	-4	NM_002029	2357	Hs.753	NM_002029	ENSG00000171051	FPR1	FMLP|FPR	formyl peptide receptor 1	protein-coding
chr19	52887031	52887096	0.007096844	-2.070894784	0.014134300195358±0.021153120101156	0.0593848629769954±0.0488690474496115	intron (NM_001145434, intron 3 of 3)	intron (NM_001145434, intron 3 of 3)	13888	NM_001145434	400713	Hs.502314	NM_001145434	ENSG00000221923	ZNF880	-	zinc finger protein 880	protein-coding
chr19	54455340	54455399	0.019747672	-2.799408137	0.00610017285428264±0.0111090903738023	0.0424666458910161±0.0378022820519317	Intergenic	L2c|LINE|L2	-10821	NM_031895	59283	Hs.631595	NM_031895	ENSG00000142408	CACNG8	-	calcium voltage-gated channel auxiliary subunit gamma 8	protein-coding
chr19	56805020	56805084	0.007827231	-2.562797372	0.00602649998935785±0.0108991579187324	0.0356077098033645±0.0397168687208959	intron (NM_001354658, intron 6 of 10)	MER20|DNA|hAT-Charlie	20881	NM_001322068	79149	Hs.177688	NM_024303	ENSG00000131848	ZSCAN5A	ZNF495|ZSCAN5	zinc finger and SCAN domain containing 5A	protein-coding
chr19	58726600	58726657	0.038597931	2.643864525	0.0281522089446133±0.0328317218495222	0.00450432740829207±0.0149391639462188	Intergenic	Intergenic	-13418	NM_001320770	27300	Hs.438994	NM_014480	ENSG00000198131	ZNF544	-	zinc finger protein 544	protein-coding
chr2	908142	908203	0.005258397	2.118168923	0.0394811637022278±0.0237391676922042	0.0090940547260371±0.0160791924315255	Intergenic	Intergenic	-7036	NR_110179	101060385	Hs.385965	NR_110179	ENSG00000228799	LINC01939	-	long intergenic non-protein coding RNA 1939	ncRNA
chr2	4710288	4710345	0.019747672	2.265089732	0.0338922634043477±0.0308850675653732	0.00705083612013946±0.0123756461683461	Intergenic	MIRb|SINE|MIR	-6505	NR_034134	727982	Hs.444391	NR_034134	ENSG00000231532	LINC01249	-	long intergenic non-protein coding RNA 1249	ncRNA
chr2	5135963	5136030	0.013799607	2.290097417	0.0548342271623286±0.0680221571730503	0.0112114997411316±0.0132929226203223	Intergenic	L1MC3|LINE|L1	-432185	NR_034134	727982	Hs.444391	NR_034134	ENSG00000231532	LINC01249	-	long intergenic non-protein coding RNA 1249	ncRNA
chr2	6606660	6606809	0.045200604	2.269984074	0.0275468364019285±0.027010292441932	0.00571134551004929±0.013791794451064	Intergenic	Charlie1a|DNA|hAT-Charlie	-91181	NR_110251	101929390	Hs.434407	NR_110251	ENSG00000227007	LINC01247	-	long intergenic non-protein coding RNA 1247	ncRNA
chr2	7100999	7101057	0.019747672	2.347502541	0.0643939910964532±0.0493709208346336	0.0126525092531334±0.0152421848134842	intron (NM_001349186, intron 2 of 7)	intron (NM_001349186, intron 2 of 7)	27813	NM_001349183	9781	Hs.22146	NM_014746	ENSG00000151692	RNF144A	RNF144|UBCE7IP4|hUIP4	ring finger protein 144A	protein-coding
chr2	7496937	7496994	0.009493054	-2.201441858	0.00668345459482886±0.0124029587398716	0.0307397998192093±0.0208653412665963	Intergenic	Intergenic	-64426	NR_038432	100506274	Hs.177930	NR_038432	ENSG00000229727	LOC100506274	-	uncharacterized LOC100506274	ncRNA
chr2	7606791	7606847	0.019747672	2.142852217	0.0499566275287758±0.0447629559558316	0.0113117635588754±0.0165912373556451	Intergenic	Intergenic	45427	NR_038432	100506274	Hs.177930	NR_038432	ENSG00000229727	LOC100506274	-	uncharacterized LOC100506274	ncRNA
chr2	8258415	8258481	0.016540172	3.946591594	0.0272254457866603±0.0290648926494979	0.00176576355641538±0.00585637518511337	intron (NR_034135, intron 7 of 8)	intron (NR_034135, intron 7 of 8)	-141503	NR_015405	339788	Hs.46864	NR_015405	ENSG00000235665	LINC00298	-	long intergenic non-protein coding RNA 298	ncRNA
chr2	10085448	10085527	0.007096844	-2.280707948	0.0138608091934161±0.0198676056462414	0.0673519367860122±0.0569789030847974	Intergenic	L2c|LINE|L2	-6334	NM_198182	29841	Hs.418493	NM_198182	ENSG00000134317	GRHL1	LBP32|MGR|NH32|TFCP2L2	grainyhead like transcription factor 1	protein-coding
chr2	10507015	10507073	0.009493054	2.488103102	0.0355726272206415±0.0304525224705012	0.00634048201821066±0.0146132266165776	intron (NM_001258357, intron 1 of 4)	intron (NM_001258357, intron 1 of 4)	-1760	NM_001258358	3241	Hs.580427	NM_002149	ENSG00000115756	HPCAL1	BDR1|HLP2|VILIP-3	hippocalcin like 1	protein-coding
chr2	11584200	11584259	0.005258397	2.667364	0.0477290270342068±0.0331978958495563	0.00751321830532767±0.0180081291020025	TTS (NM_001278275)	TTS (NM_001278275)	22057	NM_001278276	1876	Hs.603093	NM_198256	ENSG00000169016	E2F6	E2F-6	E2F transcription factor 6	protein-coding
chr2	12641170	12641227	0.019747672	2.115679087	0.0291547274047678±0.0217624790053453	0.00672707266428253±0.0117758948921744	intron (NR_110196, intron 4 of 5)	intron (NR_110196, intron 4 of 5)	-215799	NM_021643	28951	Hs.467751	NM_021643	ENSG00000071575	TRIB2	C5FW|GS3955|TRB2	tribbles pseudokinase 2	protein-coding
chr2	12950154	12950210	0.009493054	2.45865219	0.0480187003585425±0.0379978410455946	0.00873539088801903±0.0195456355298063	Intergenic	Intergenic	72689	NR_036072	100422986		NR_036072	ENSG00000264370	MIR3125	mir-3125	microRNA 3125	ncRNA
chr2	19302167	19302223	0.038597931	2.033593242	0.0235120637173002±0.0216155948124405	0.00574272718619215±0.00991902654831014	Intergenic	MIRc|SINE|MIR	-75469	NR_135287	400945	Hs.502854	NR_135287	ENSG00000236204	LINC01376	-	long intergenic non-protein coding RNA 1376	ncRNA
chr2	19949447	19949507	0.021546121	2.456458723	0.0284961184317415±0.0264493470061685	0.00519179993055083±0.0115770385702471	Intergenic	Intergenic	-119138	NR_033875	400946	Hs.289062	NR_033875	ENSG00000228784	LINC00954	-	long intergenic non-protein coding RNA 954	ncRNA
chr2	22428849	22428910	0.019747672	-2.085654621	0.0117047635669058±0.0199543722351115	0.0496829353611577±0.0504118501469379	Intergenic	L1MB5|LINE|L1	-330471	NR_110577	102723362	Hs.502887	NR_110577	ENSG00000233587	LINC01884	-	long intergenic non-protein coding RNA 1884	ncRNA
chr2	23335781	23335838	0.032833544	3.065645708	0.028575927357782±0.0288905655977748	0.00341310004957697±0.0079959933963072	Intergenic	Intergenic	-272240	NM_052920	114818	Hs.130593	NM_025067	ENSG00000119771	KLHL29	KBTBD9	kelch like family member 29	protein-coding
chr2	24358794	24358857	0.045200604	2.755059564	0.0326275002549995±0.0425194012877132	0.00483312728730115±0.0107535574683656	intron (NR_111929, intron 4 of 5)	intron (NR_111929, intron 4 of 5)	12487	NM_001145710	375190	Hs.710370	NM_198553	ENSG00000219626	FAM228B	-	family with sequence similarity 228 member B	protein-coding
chr2	26385637	26385701	0.013799607	-2.182711157	0.0089587816460566±0.0174219699769714	0.0406734003600749±0.0312099067428403	Intergenic	Intergenic	-10288	NM_001168241	150946	Hs.187912	NM_001168241	ENSG00000157833	GAREM2	FAM59B|GAREML	GRB2 associated regulator of MAPK1 subtype 2	protein-coding
chr2	27969434	27969492	0.004284372	-2.13360474	0.0165645182132721±0.0210203565138037	0.0726871824061329±0.0603888522419749	Intergenic	HAL1|LINE|L1	-25121	NM_145330	9553	Hs.515879	NM_004891	ENSG00000243147	MRPL33	C2orf1|L33mt|MRP-L33|RPL33L	mitochondrial ribosomal protein L33	protein-coding
chr2	28659608	28659643	0.045200604	2.597479302	0.0273313361474059±0.0346635696247008	0.00451587259092114±0.0103347923997885	Intergenic	Intergenic	-42087	NR_103831	403150	Hs.562970	NR_103831	ENSG00000229951	FLJ31356	-	uncharacterized protein FLJ31356	ncRNA
chr2	28971148	28971169	0.010439076	2.000257924	0.0535530637611042±0.0471904254127918	0.0133858726105907±0.0212992988401874	Intergenic	L4|LINE|RTE	-3455	NM_206876	5500	Hs.702907	NM_002709	ENSG00000213639	PPP1CB	HEL-S-80p|NSLH2|PP-1B|PP1B|PP1beta|PPP1CD	protein phosphatase 1 catalytic subunit beta	protein-coding
chr2	30919829	30919885	0.038597931	2.753244756	0.0398978541859171±0.0456294314985029	0.00591752745888449±0.0134547018398689	Intergenic	L1ME1|LINE|L1	110455	NM_144575	92291	Hs.660911	NM_144575	ENSG00000162949	CAPN13	-	calpain 13	protein-coding
chr2	32215395	32215492	0.007827231	-2.021562906	0.0105613639408892±0.0350280814663187	0.0428816098719835±0.0383703438846056	intron (NR_126034, intron 1 of 6)	Charlie1|DNA|hAT-Charlie	20289	NR_126032	51072	Hs.444969	NM_015955	ENSG00000162959	MEMO1	C2orf4|CGI-27|MEMO|NS5ATP7	mediator of cell motility 1	protein-coding
chr2	32590087	32590192	0.001814118	-2.445252794	0.0127401274036277±0.0169061279104369	0.0693854179910638±0.0593315344180203	intron (NM_016252, intron 1 of 73)	intron (NM_016252, intron 1 of 73)	8044	NM_016252	57448	Hs.150107	NM_016252	ENSG00000115760	BIRC6	APOLLON|BRUCE	baculoviral IAP repeat containing 6	protein-coding
chr2	33161820	33161882	0.027822659	-3.339787433	0.00322900915687734±0.00769130232003295	0.0326922998170961±0.0344596033080507	intron (NR_027097, intron 3 of 3)	intron (NR_027097, intron 3 of 3)	9657	NR_027097	285045	Hs.434660	NR_027097	ENSG00000230876	LINC00486	-	long intergenic non-protein coding RNA 486	ncRNA
chr2	33261118	33261176	0.021546121	2.105003656	0.0315506275404583±0.0231693287652542	0.00733396377075802±0.0178106737761906	intron (NM_206943, intron 3 of 33)	L1ME3D|LINE|L1	89127	NM_206943	4052	Hs.619315	NM_000627	ENSG00000049323	LTBP1	-	latent transforming growth factor beta binding protein 1	protein-coding
chr2	33446531	33446587	0.004748828	2.012298369	0.0463396730748089±0.0372068679573164	0.011486581442031±0.0173348497005264	intron (NM_206943, intron 8 of 33)	intron (NM_206943, intron 8 of 33)	86895	NM_001166264	4052	Hs.619315	NM_000627	ENSG00000049323	LTBP1	-	latent transforming growth factor beta binding protein 1	protein-coding
chr2	33607889	33607953	0.006428241	4.223328313	0.0329823087562214±0.0550243959422881	0.00176576355641538±0.00585637518511337	intron (NM_206943, intron 31 of 33)	intron (NM_206943, intron 31 of 33)	-35662	NR_039628	100616136		NR_039628	ENSG00000283591	MIR4430	-	microRNA 4430	ncRNA
chr2	33666547	33666605	0.032833544	2.064702842	0.0483407721939412±0.0584864571579229	0.0115551635284315±0.0175061370337376	intron (NM_170672, intron 1 of 18)	intron (NM_170672, intron 1 of 18)	5161	NM_170672	25780	Hs.143674	NM_015376	ENSG00000152689	RASGRP3	GRP3	RAS guanyl releasing protein 3	protein-coding
chr2	33999241	33999302	0.016540172	2.552631568	0.0368488182059743±0.0370020066934179	0.00628065436401149±0.011118311556007	intron (NR_126403, intron 1 of 5)	L1ME3C|LINE|L1	-45988	NR_003143	151325	Hs.528847	NM_207329	ENSG00000239649	MYADML	-	myeloid associated differentiation marker like (pseudogene)	pseudo
chr2	34268710	34268780	0.013799607	-3.075067282	0.00559440001168033±0.0104075326669583	0.0471455825662071±0.0503080336836526	intron (NR_126403, intron 4 of 5)	MIRc|SINE|MIR	-23548	NR_132381	106144585	Hs.580486	NR_132381	ENSG00000237790	LINC01318	-	long intergenic non-protein coding RNA 1318	ncRNA
chr2	34681693	34681753	0.007827231	-2.327040554	0.00902649082920766±0.011369535433532	0.0452926731245084±0.0482629030703537	Intergenic	L1MA2|LINE|L1	-220901	NR_126404	104355288	Hs.624529	NR_126404	ENSG00000228262	LINC01320	-	long intergenic non-protein coding RNA 1320	ncRNA
chr2	35194104	35194161	0.013799607	3.551528057	0.0322859094224193±0.0426913950504147	0.00275357270782644±0.00913256750482321	Intergenic	Tigger1|DNA|TcMar-Tigger	291509	NR_126404	104355288	Hs.624529	NR_126404	ENSG00000228262	LINC01320	-	long intergenic non-protein coding RNA 1320	ncRNA
chr2	39018152	39018242	0.019747672	2.110166552	0.0561129633675922±0.0662248005039751	0.0129968999800357±0.021216924287303	Intergenic	MER20|DNA|hAT-Charlie	12845	NM_024775	79833	Hs.143818	NM_024775	ENSG00000152147	GEMIN6	-	gem nuclear organelle associated protein 6	protein-coding
chr2	40211021	40211106	0.019747672	2.162782944	0.0794485175812786±0.096318602433001	0.0177428449758074±0.0231333483595294	intron (NR_038441, intron 2 of 4)	L1PA3|LINE|L1	66290	NR_038441	100128590	Hs.744988	NR_038441	ENSG00000227028	SLC8A1-AS1	-	SLC8A1 antisense RNA 1	ncRNA
chr2	40833317	40833378	0.016540172	2.233081554	0.0375935729931701±0.0286940997612314	0.0079962998967279±0.0137459092127704	Intergenic	Intergenic	-93773	NM_001112802	6546	Hs.31961	NM_021097	ENSG00000183023	SLC8A1	NCX1	solute carrier family 8 member A1	protein-coding
chr2	45438290	45438394	0.002262468	2.088298823	0.0537154537371613±0.0502506363299992	0.0126316086812453±0.0175725001428974	intron (NR_033831, intron 1 of 5)	MLT1I|LTR|ERVL-MaLR	43738	NR_033831	400952	Hs.468368	NR_033831	ENSG00000205054	LINC01121	UNQ6975	long intergenic non-protein coding RNA 1121	ncRNA
chr2	46474852	46474908	0.032833544	2.356539408	0.0573958090760491±0.0707178736557991	0.0112070454792543±0.0158649111654085	Intergenic	L1PA15|LINE|L1	-49666	NM_001430	2034	Hs.468410	NM_001430	ENSG00000116016	EPAS1	ECYT4|HIF2A|HLF|MOP2|PASD2|bHLHe73	endothelial PAS domain protein 1	protein-coding
chr2	46595973	46596032	0.011468073	2.370917847	0.051243035969409±0.0412536332292661	0.00990643657066604±0.0173924864699647	intron (NM_001430, intron 6 of 15)	intron (NM_001430, intron 6 of 15)	25303	NR_146999	105374582	Hs.570163	NR_146999	ENSG00000228100	LINC01820	-	long intergenic non-protein coding RNA 1820	ncRNA
chr2	48517966	48518022	0.003476877	3.156520809	0.0443093639544465±0.0400582950400091	0.00496921823783354±0.0111347049873617	Intergenic	L1ME3B|LINE|L1	-23827	NM_002158	3344	Hs.468478	NM_002158	ENSG00000170802	FOXN2	HTLF	forkhead box N2	protein-coding
chr2	50328082	50328140	0.027822659	-2.188218959	0.0123593273826621±0.0166903625955877	0.056326709349047±0.0632381629507972	intron (NM_001330087, intron 13 of 16)	intron (NM_001330087, intron 13 of 16)	-126770	NM_001320156	9378	Hs.637685	NM_004801	ENSG00000179915	NRXN1	Hs.22998|PTHSL2|SCZD17	neurexin 1	protein-coding
chr2	51631819	51631874	0.016540172	-2.936813689	0.00504403646019372±0.00979126040240693	0.0386231089518829±0.0447393869609174	intron (NR_135237, intron 4 of 10)	L1MC1|LINE|L1	372108	NR_135237	730100	Hs.640140	NR_135237	ENSG00000231918	LOC730100	-	uncharacterized LOC730100	ncRNA
chr2	52385591	52385754	0.045200604	2.214660066	0.0327486544847488±0.0334779374212524	0.00705528157678516±0.0123805234520957	intron (NR_135237, intron 7 of 10)	intron (NR_135237, intron 7 of 10)	-212113	NR_135239	105374596		NR_135239	ENSG00000225444	LINC01867	-	long intergenic non-protein coding RNA 1867	ncRNA
chr2	52598799	52598856	0.019747672	2.67779208	0.0763409738852219±0.084774696628922	0.0119305910034613±0.0207898064370378	intron (NR_135239, intron 1 of 2)	intron (NR_135239, intron 1 of 2)	1042	NR_135239	105374596		NR_135239	ENSG00000225444	LINC01867	-	long intergenic non-protein coding RNA 1867	ncRNA
chr2	52718473	52718534	0.016540172	2.947976933	0.0347583725709807±0.0424588350468991	0.00450432740829207±0.0149391639462188	Intergenic	L1PA11|LINE|L1	120718	NR_135239	105374596		NR_135239	ENSG00000225444	LINC01867	-	long intergenic non-protein coding RNA 1867	ncRNA
chr2	53708589	53708658	0.021546121	2.840149972	0.0368431268090551±0.0556157316440398	0.00514500909908251±0.0114802171739585	Intergenic	Intergenic	-286296	NM_001346127	494143	Hs.585944	NM_001008708	ENSG00000143942	CHAC2	GCG1	ChaC cation transport regulator homolog 2	protein-coding
chr2	55423955	55424115	0.045200604	2.317263419	0.0225015817718072±0.02162810110687	0.00451489080759611±0.0103372446413913	intron (NR_148539, intron 1 of 3)	L1MA3|LINE|L1	-35004	NM_001135592	6233	Hs.311640	NM_002954	ENSG00000143947	RPS27A	CEP80|HEL112|S27A|UBA80|UBC|UBCEP1|UBCEP80	ribosomal protein S27a	protein-coding
chr2	56704629	56704690	0.027822659	2.443088131	0.040813418274576±0.0448177946832896	0.00750516355037688±0.0129516376387756	Intergenic	L1M4b|LINE|L1	-291755	NR_125368	100129434	Hs.580330	NR_125368		LOC100129434	-	uncharacterized LOC100129434	ncRNA
chr2	56796194	56796251	0.011468073	3.232550344	0.0229175818914717±0.0201196202168142	0.00243822722272439±0.00808668485140711	Intergenic	Intergenic	-383318	NR_125368	100129434	Hs.580330	NR_125368		LOC100129434	-	uncharacterized LOC100129434	ncRNA
chr2	61816015	61816094	0.018081722	2.785412757	0.0364599730819463±0.0389387135255203	0.00528839095072312±0.0125343843922497	Intergenic	L1MC1|LINE|L1	-50564	NM_003400	7514	Hs.370770	NM_003400	ENSG00000082898	XPO1	CRM-1|CRM1|emb|exp1	exportin 1	protein-coding
chr2	62334299	62334355	0.045200604	2.111702895	0.0380965271456675±0.0381472127284228	0.00881453637372363±0.0123691206693523	intron (NM_001321781, intron 2 of 2)	intron (NM_001321781, intron 2 of 2)	-88923	NM_006577	10678	Hs.173203	NM_006577	ENSG00000170340	B3GNT2	3-Gn-T1|3-Gn-T2|B3GN-T2|B3GNT|B3GNT-2|B3GNT1|BETA3GNT|BGNT2|BGnT-2|beta-1|beta3Gn-T1|beta3Gn-T2	UDP-GlcNAc:betaGal beta-1,3-N-acetylglucosaminyltransferase 2	protein-coding
chr2	63876800	63876859	0.045200604	-2.679449447	0.00491785461252385±0.0163106785232603	0.0315043367445469±0.0481524559310352	Intergenic	Intergenic	60545	NM_001199111	4190	Hs.526521	NM_005917	ENSG00000014641	MDH1	HEL-S-32|MDH-s|MDHA|MGC:1375|MOR2	malate dehydrogenase 1	protein-coding
chr2	64073841	64073899	0.038597931	2.653724968	0.0375390909612178±0.0439483604241594	0.00596530887890945±0.010394925825573	intron (NM_006759, intron 1 of 9)	intron (NM_006759, intron 1 of 9)	4856	NM_006759	7360	Hs.516217	NM_006759	ENSG00000169764	UGP2	UDPG|UDPGP|UDPGP2|UGP1|UGPP1|UGPP2|pHC379	UDP-glucose pyrophosphorylase 2	protein-coding
chr2	64687723	64687784	0.045200604	3.362958186	0.0432069450616836±0.0601350486475292	0.00419954532249406±0.00949058699950102	3' UTR (NM_014181, exon 5 of 5)	3' UTR (NM_014181, exon 5 of 5)	6458	NM_014181	29094	Hs.372208	NM_014181	ENSG00000119862	LGALSL	GRP|HSPC159	galectin like	protein-coding
chr2	64987722	64987785	0.008624254	2.538223223	0.0288447365164756±0.0222657226624287	0.00496575456451286±0.0111260435934289	Intergenic	Intergenic	103011	NR_110224	101927438	Hs.580313	NR_110224	ENSG00000234572	LINC01800	-	long intergenic non-protein coding RNA 1800	ncRNA
chr2	65788625	65788681	0.001814118	2.529286761	0.0626216451214118±0.0427287730900595	0.0108475906943733±0.02061459571494	Intergenic	L3|LINE|CR1	-128920	NM_181784	200734	Hs.59332	NM_181784	ENSG00000198369	SPRED2	Spred-2	sprouty related EVH1 domain containing 2	protein-coding
chr2	66808433	66808500	0.003861491	-2.24839117	0.00927786376665937±0.0138158077530087	0.0440840184349905±0.0342330449129037	intron (NR_110156, intron 1 of 5)	intron (NR_110156, intron 1 of 5)	7305	NR_110156	100507073	Hs.667940	NR_110156	ENSG00000232046	LINC01798	-	long intergenic non-protein coding RNA 1798	ncRNA
chr2	70125106	70125164	0.02557465	-2.142450832	0.0126795274290171±0.0183944566516193	0.0559815645895221±0.0474063060243763	intron (NR_037862, intron 4 of 6)	L2b|LINE|L2	4047	NR_037862	11017	Hs.54649	NM_006857	ENSG00000124380	SNRNP27	27K|RY1	small nuclear ribonucleoprotein U4/U6.U5 subunit 27	protein-coding
chr2	71181213	71181270	0.021546121	2.614693023	0.0282519000836394±0.0291322626188856	0.00461260889741506±0.0106068204980253	intron (NM_001692, intron 2 of 13)	L1MC4a|LINE|L1	-5501	NR_110274	101927750	Hs.676120	NR_110273	ENSG00000239322	ATP6V1B1-AS1	-	ATP6V1B1 antisense RNA 1	ncRNA
chr2	72749532	72749593	0.004284372	2.658456348	0.0362571186640046±0.0381650870980756	0.00574272718619215±0.00991902654831014	intron (NR_135774, intron 8 of 19)	intron (NR_135774, intron 8 of 19)	303599	NM_001321729	23233	Hs.303454	NM_015189	ENSG00000144036	EXOC6B	SEC15B|SEC15L2|SEMDJL3	exocyst complex component 6B	protein-coding
chr2	73625580	73625636	0.023485516	-2.223639483	0.00794743644920261±0.0142803006954787	0.037120109423995±0.0310291249398842	intron (NM_015120, intron 1 of 22)	L1MC1|LINE|L1	12722	NM_015120	7840	Hs.184720	NM_015120	ENSG00000116127	ALMS1	ALSS	ALMS1 centrosome and basal body associated protein	protein-coding
chr2	75153810	75153866	0.038597931	2.525805374	0.0255196268924258±0.0268355905239854	0.00443129986524582±0.0146969589865728	intron (NR_125792, intron 1 of 4)	AluSx|SINE|Alu	17580	NR_125792	102724515	Hs.708649	NR_125792	ENSG00000204792	LINC01291	-	long intergenic non-protein coding RNA 1291	ncRNA
chr2	75761991	75762049	0.045200604	4.143378226	0.031204244968566±0.0563250494202675	0.00176576355641538±0.00585637518511337	intron (NM_001369524, intron 2 of 5)	L1PB3|LINE|L1	10826	NR_110281	101927884	Hs.671110	NR_110281	ENSG00000231172	LOC101927884	-	uncharacterized LOC101927884	ncRNA
chr2	77245480	77245540	0.001814118	-2.225771891	0.0167572002180598±0.0189328270162156	0.0783836641772226±0.0578092950943703	intron (NR_146416, intron 1 of 1)	intron (NR_146416, intron 1 of 1)	32419	NR_110284	101927907	Hs.382185	NR_110284	ENSG00000234653	LOC101927907	-	uncharacterized LOC101927907	ncRNA
chr2	78279076	78279138	0.030239021	2.468820469	0.0341080003841356±0.0422172646153632	0.00616122748364101±0.0143530936909379	intron (NR_110288, intron 1 of 3)	L1PA14|LINE|L1	-36749	NR_110287	101927948	Hs.639404	NR_110287	ENSG00000229494	LOC101927948	-	uncharacterized LOC101927948	ncRNA
chr2	78742243	78742299	0.004284372	-2.508749823	0.00674407285722818±0.0115864109836644	0.0383823182095181±0.0244717756077592	Intergenic	Intergenic	-30386	NR_136312	105374820	Hs.570225	NR_136311		LOC105374820	-	uncharacterized LOC105374820	ncRNA
chr2	85060718	85060776	0.015115269	2.50377112	0.0261863637715578±0.0198763524301635	0.00461705435406077±0.0106136341473893	intron (NM_001080824, intron 3 of 5)	intron (NM_001080824, intron 3 of 5)	47461	NM_001277053	129293	Hs.469134	NM_001080824	ENSG00000186854	TRABD2A	C2orf89|TIKI1	TraB domain containing 2A	protein-coding
chr2	85463674	85463676	0.005258397	4.051411977	0.036736418239095±0.0364532632251663	0.0022156455300071±0.00734846489146168	intron (NM_031283, intron 3 of 11)	intron (NM_031283, intron 3 of 11)	22900	NR_136323	102724579	Hs.669216	NR_136323		LOC102724579	-	uncharacterized LOC102724579	ncRNA
chr2	85962260	85962323	0.023485516	2.392252469	0.0438657370819287±0.0432925280368961	0.00835575468160888±0.0146520054973547	Intergenic	Intergenic	-18822	NM_032827	84913	Hs.135569	NM_032827	ENSG00000168874	ATOH8	HATH6|bHLHa21	atonal bHLH transcription factor 8	protein-coding
chr2	86291227	86291289	0.006428241	-2.168463798	0.012769300151955±0.0194323663464785	0.0574036811224439±0.0493535442230779	intron (NM_015425, intron 14 of 33)	intron (NM_015425, intron 14 of 33)	41751	NM_015425	25885	Hs.531818	NM_015425	ENSG00000068654	POLR1A	A190|AFDCIN|RPA1|RPA194|RPO1-4|RPO14	RNA polymerase I subunit A	protein-coding
chr2	88506709	88506770	0.006428241	2.696089307	0.0412924098358913±0.049759791187526	0.00637186369435353±0.0110307048843312	Intergenic	ERV3-16A3_I-int|LTR|ERVL	34082	NM_018271	55258	Hs.739080	NM_018271	ENSG00000144115	THNSL2	SOFAT|THS2|TSH2	threonine synthase like 2	protein-coding
chr2	88870901	88870957	0.045200604	3.870440347	0.0258256457746029±0.0425122787208581	0.00176576355641538±0.00585637518511337	intron (NM_001313915, intron 13 of 16)	MIR|SINE|MIR	32691	NR_110236	101928371	Hs.738045	NR_110236	ENSG00000225420	LOC101928371	-	uncharacterized LOC101928371	ncRNA
chr2	95639159	95639221	0.045200604	2.872542327	0.0417631177062338±0.0560312333205662	0.00570258159529079±0.0189133234879659	Intergenic	L1ME1|LINE|L1	-26103	NR_037597	442028	Hs.611545	NR_037597	ENSG00000259848	LOC442028	-	uncharacterized LOC442028	ncRNA
chr2	95671333	95671390	0.045200604	-2.275567667	0.00598744556985117±0.011102224151368	0.0289904998446052±0.0299033190425674	Intergenic	Intergenic	-20038	NM_022438	4118	Hs.80395	NM_002371	ENSG00000172005	MAL	MVP17|VIP17	mal, T cell differentiation protein	protein-coding
chr2	96036422	96036478	0.023485516	2.199323933	0.0381964905695481±0.0540223781631291	0.00831689059057017±0.0166366370207496	intron (NM_001034914, intron 1 of 7)	L1M4|LINE|L1	24044	NM_001034914	30818	Hs.437376	NM_013434	ENSG00000115041	KCNIP3	CSEN|DREAM|KCHIP3	potassium voltage-gated channel interacting protein 3	protein-coding
chr2	96678364	96678426	0.005258397	2.240525898	0.106599045578729±0.0822204448588689	0.0225573363290592±0.03586070412563	intron (NR_003698, intron 1 of 3)	AluSx1|SINE|Alu	2096	NR_003698	729234	Hs.720108	NR_003698	ENSG00000231584	FAHD2CP	-	fumarylacetoacetate hydrolase domain containing 2C, pseudogene	pseudo
chr2	97460328	97460386	0.013799607	-2.190841051	0.0121169909834862±0.0148860116411359	0.0553227368403564±0.0465120020930174	intron (NM_020184, intron 1 of 6)	L1M5|LINE|L1	-3658	NR_036074	100422928		NR_036074	ENSG00000264157	MIR3127	mir-3127	microRNA 3127	ncRNA
chr2	99826674	99826738	0.045200604	-3.170744632	0.00385362722656943±0.0092346130653286	0.0347023547034372±0.0499273188365731	Intergenic	L1MA3|LINE|L1	29059	NM_145212	51263	Hs.346736	NM_016503	ENSG00000185414	MRPL30	L28MT|L30MT|MRP-L28|MRP-L30|MRPL28|MRPL28M|RPML28	mitochondrial ribosomal protein L30	protein-coding
chr2	100677639	100677696	0.032833544	-3.37828147	0.00439787283539772±0.0108850538439555	0.0457305815070867±0.0630910928296027	intron (NM_001025108, intron 2 of 23)	L1MC3|LINE|L1	44377	NM_001025108	3899	Hs.444414	NM_002285	ENSG00000144218	AFF3	LAF4|MLLT2-like	AF4/FMR2 family member 3	protein-coding
chr2	102494737	102494794	0.002262468	2.388299517	0.0345478271218863±0.0219912950947598	0.00659889084371653±0.0114525532731309	intron (NM_145686, intron 25 of 30)	intron (NM_145686, intron 25 of 30)	-105161	NR_103791	100506328	Hs.516245	NR_103791		LINC01127	-	long intergenic non-protein coding RNA 1127	ncRNA
chr2	102650472	102650533	0.02557465	2.228220723	0.0540142553773793±0.0456075509766572	0.0115278182043271±0.0162484424594898	Intergenic	LTR79|LTR|ERVL	35080	NR_048564	7850	Hs.25333	NM_004633	ENSG00000115590	IL1R2	CD121b|CDw121b|IL-1R-2|IL-1RT-2|IL-1RT2|IL1R2c|IL1RB	interleukin 1 receptor type 2	protein-coding
chr2	104088509	104088588	0.009493054	2.102577494	0.0439043544571508±0.0306332192129648	0.0102227726443247±0.0154980659372629	Intergenic	L1PA6|LINE|L1	-487662	NR_135530	105373519		NR_135530	ENSG00000224095	LINC01935	-	long intergenic non-protein coding RNA 1935	ncRNA
chr2	104288215	104288223	0.001152355	2.286210962	0.058424073356119±0.0385061241024182	0.0119777089831504±0.0140925378417542	Intergenic	MSTA|LTR|ERVL-MaLR	-687332	NR_135530	105373519		NR_135530	ENSG00000224095	LINC01935	-	long intergenic non-protein coding RNA 1935	ncRNA
chr2	104330894	104330992	0.027822659	-2.055605379	0.0118840182708068±0.015000562395673	0.0494040086526762±0.0486857536664896	Intergenic	L1MA4A|LINE|L1	693847	NR_037885	100287010	Hs.694603	NR_037885		LOC100287010	-	uncharacterized LOC100287010	ncRNA
chr2	106313804	106313923	0.045200604	-2.567466989	0.00548416376113891±0.0147534007274558	0.0325083548033779±0.038034659003476	Intergenic	L3|LINE|CR1	-47505	NM_003581	8440	Hs.529244	NM_003581	ENSG00000071051	NCK2	GRB4|NCKbeta	NCK adaptor protein 2	protein-coding
chr2	107458739	107458804	0.016540172	-2.935520678	0.00504403646019372±0.00979126040240693	0.0385885086249221±0.0428919365137894	intron (NR_136313, intron 1 of 4)	intron (NR_136313, intron 1 of 4)	43712	NR_136313	84620	Hs.98265	NM_032528	ENSG00000144057	ST6GAL2	SIAT2|ST6GalII	ST6 beta-galactoside alpha-2,6-sialyltransferase 2	protein-coding
chr2	108815258	108815316	0.023485516	2.027155048	0.0322923181070522±0.028128890713837	0.00792254558341068±0.0147058428922304	intron (NR_131251, intron 1 of 4)	intron (NR_131251, intron 1 of 4)	19010	NR_131251	102724774	Hs.626744	NR_131251	ENSG00000225328	LINC01594	TCONS_l2_00015893	long intergenic non-protein coding RNA 1594	ncRNA
chr2	115075464	115075545	0.009493054	2.063332147	0.061309845440767±0.0649420958511551	0.0146691636605696±0.022009153974068	Intergenic	L1MDa|LINE|L1	-124713	NM_001321910	57628	Hs.580539	NM_020868	ENSG00000175497	DPP10	DPL2|DPPY|DPRP-3|DPRP3	dipeptidyl peptidase like 10	protein-coding
chr2	115153546	115153602	0.019747672	2.199216755	0.0342962545427409±0.027321915010952	0.00746820934794165±0.0166482532015726	Intergenic	Intergenic	-46644	NM_001321910	57628	Hs.580539	NM_020868	ENSG00000175497	DPP10	DPL2|DPPY|DPRP-3|DPRP3	dipeptidyl peptidase like 10	protein-coding
chr2	115282429	115282492	0.027822659	2.484475136	0.0333837004886432±0.0420747831768309	0.00596530887890945±0.010394925825573	intron (NM_001321908, intron 2 of 25)	L3|LINE|CR1	63307	NM_001178036	57628	Hs.580539	NM_020868	ENSG00000175497	DPP10	DPL2|DPPY|DPRP-3|DPRP3	dipeptidyl peptidase like 10	protein-coding
chr2	115659239	115659300	0.007827231	-2.912069394	0.00512472726404666±0.0100215483870758	0.0385736729949712±0.0429687742779113	intron (NM_001321905, intron 2 of 26)	HSMAR2|DNA|TcMar-Mariner	-68145	NR_132105	101927591	Hs.553019	NR_132105	ENSG00000231538	DPP10-AS3	-	DPP10 antisense RNA 3	ncRNA
chr2	120619097	120619154	0.032833544	2.75886024	0.0358027006414803±0.0369206487591577	0.00528951802036978±0.0118122104016182	intron (NM_002830, intron 2 of 26)	intron (NM_002830, intron 2 of 26)	101628	NM_002830	5775	Hs.469809	NM_002830	ENSG00000088179	PTPN4	MEG|PTPMEG|PTPMEG1	protein tyrosine phosphatase non-receptor type 4	protein-coding
chr2	120777863	120777924	0.005258397	2.200122894	0.0426168722862547±0.041801909526911	0.00927424549379131±0.0184895841019854	intron (NM_001330307, intron 2 of 16)	intron (NM_001330307, intron 2 of 16)	7241	NM_001184938	57669	Hs.369232	NM_020909	ENSG00000115109	EPB41L5	BE37|YMO1|YRT	erythrocyte membrane protein band 4.1 like 5	protein-coding
chr2	121958921	121958984	0.013799607	2.546114643	0.0348409361798655±0.027613894268941	0.00596530887890945±0.010394925825573	Intergenic	Intergenic	83825	NM_014553	29842	Hs.156471	NM_014553	ENSG00000115112	TFCP2L1	CRTR1|LBP-9|LBP9	transcription factor CP2 like 1	protein-coding
chr2	123589565	123589638	0.008624254	2.936863798	0.0318260274150155±0.0268671943890509	0.00415621816434643±0.00937740196530004	Intergenic	Intergenic	241455	NR_147208	107985818	Hs.580182	NR_147208	ENSG00000232740	LINC01826	lnc-MKI67IP-3	long intergenic non-protein coding RNA 1826	ncRNA
chr2	123803302	123803362	0.035616364	2.1460158	0.0337554184211926±0.041563139117478	0.00762655433606017±0.0177557691884011	Intergenic	Intergenic	27725	NR_147208	107985818	Hs.580182	NR_147208	ENSG00000232740	LINC01826	lnc-MKI67IP-3	long intergenic non-protein coding RNA 1826	ncRNA
chr2	124361551	124361610	0.011468073	-2.929367061	0.00589973631907592±0.0108677858321068	0.0449427823451432±0.0450192711238171	Intergenic	Intergenic	421170	NR_147976	107985820	Hs.637705	NR_147976		LOC107985820	-	uncharacterized LOC107985820	ncRNA
chr2	124438472	124438545	0.004284372	2.029838896	0.0599364811046556±0.0478961772316856	0.0146773904561996±0.0252558351236106	Intergenic	Intergenic	344242	NR_147976	107985820	Hs.637705	NR_147976		LOC107985820	-	uncharacterized LOC107985820	ncRNA
chr2	125027560	125027617	0.032833544	3.069883346	0.023121900009838±0.0239263266285372	0.00275357270782644±0.00913256750482321	intron (NM_001367498, intron 3 of 23)	intron (NM_001367498, intron 3 of 23)	244725	NM_130773	129684	Hs.660653	NM_130773	ENSG00000155052	CNTNAP5	caspr5	contactin associated protein like 5	protein-coding
chr2	126725768	126725825	0.010439076	3.053963133	0.042080409316854±0.0412236587086297	0.00506693632765249±0.0113811246473245	Intergenic	Intergenic	149765	NR_146970	105373600	Hs.555059	NR_146970	ENSG00000226813	LINC01941	-	long intergenic non-protein coding RNA 1941	ncRNA
chr2	127131718	127131811	0.016540172	2.451933863	0.0366354088552973±0.0335177816507207	0.00669569098813966±0.0151844053531929	Intergenic	LTR18B|LTR|ERVL	-256203	NR_146970	105373600	Hs.555059	NR_146970	ENSG00000226813	LINC01941	-	long intergenic non-protein coding RNA 1941	ncRNA
chr2	127686627	127686687	0.004284372	-2.571413352	0.00728513639081607±0.0129178395467569	0.0433022274889729±0.0403599174472143	Intergenic	L1M2|LINE|L1	30191	NM_001322244	101929926	Hs.98984	NM_001322244	ENSG00000237524	TEX51	-	testis expressed 51	protein-coding
chr2	128204516	128204575	0.023485516	2.065328924	0.045241655273871±0.0456702911807768	0.0108096723190763±0.0168137446135448	Intergenic	L1MC2|LINE|L1	-23352	NR_039944	100616187		NR_039944	ENSG00000264075	MIR4783	-	microRNA 4783	ncRNA
chr2	130503531	130503589	0.032833544	-2.754158481	0.00481939095665107±0.0108218324564592	0.0325144546275789±0.0307222348364598	Intergenic	THE1D|LTR|ERVL-MaLR	131504	NR_149127	105373615		NR_149127		LINC02572	-	long intergenic non-protein coding RNA 2572	ncRNA
chr2	132591538	132591595	0.001448776	2.635167525	0.0533497182821685±0.0358074625502329	0.00858751802959225±0.0162301535202319	Intergenic	Intergenic	-32333	NR_161366	408029	Hs.145567	NR_161366		C2orf27B	-	chromosome 2 open reading frame 27B	ncRNA
chr2	132867836	132867905	0.009493054	2.343115557	0.0263254728845574±0.0176793759592825	0.00518833625723015±0.0115687816573262	Intergenic	L1MA6|LINE|L1	51654	NM_001358416	554226	Hs.380689	NM_001358416	ENSG00000163046	ANKRD30BL	ANKRD30BP3|NCRNA00164	ankyrin repeat domain 30B like	protein-coding
chr2	133294759	133294815	0.027822659	2.937569821	0.0318756636909463±0.0374993329649366	0.00416066362099214±0.00938534601704107	intron (NM_001508, intron 1 of 1)	L1PA8|LINE|L1	103503	NR_162099	113218485		NR_162099		MIR9986	-	microRNA 9986	ncRNA
chr2	133315075	133315098	0.023485516	2.416038882	0.0335200816731561±0.031301695010554	0.00628065436401149±0.011118311556007	intron (NM_001508, intron 1 of 1)	intron (NM_001508, intron 1 of 1)	112691	NM_001321235	116372	Hs.432395	NM_144586	ENSG00000150551	LYPD1	LYPDC1|PHTS	LY6/PLAUR domain containing 1	protein-coding
chr2	135454502	135454559	0.035616364	-2.007469258	0.0102100636471401±0.0142282409141699	0.0410522449422966±0.0484848799868604	intron (NM_030923, intron 2 of 7)	AluSq2|SINE|Alu	22039	NM_030923	81615	Hs.369471	NM_030923	ENSG00000152128	TMEM163	DC29|SV31	transmembrane protein 163	protein-coding
chr2	135694391	135694451	0.030239021	11.18726322	0.0233185638419606±0.0425790287178644	1e-05±0	exon (NM_058241, exon 3 of 9)	exon (NM_058241, exon 3 of 9)	18029	NR_037649	905	Hs.744115	NM_001241	ENSG00000082258	CCNT2	CYCT2	cyclin T2	protein-coding
chr2	138657145	138657219	0.011468073	2.675391375	0.0565566371449015±0.0811044790567936	0.00885340893133119±0.0172757203602495	intron (NR_120402, intron 2 of 2)	intron (NR_120402, intron 2 of 2)	28320	NR_120402	101928273	Hs.560928	NR_120402		LOC101928273	-	uncharacterized LOC101928273	ncRNA
chr2	144417068	144417130	0.00281032	2.003464815	0.0698016538200053±0.0398460584085119	0.0174085543575612±0.0182314615671599	intron (NM_018460, intron 12 of 13)	intron (NM_018460, intron 12 of 13)	-277535	NR_110237	101928386	Hs.668251	NR_110237	ENSG00000232377	LOC101928386	-	uncharacterized LOC101928386	ncRNA
chr2	146280922	146280985	0.00281032	3.141727543	0.0410741640424186±0.0403045227093648	0.00465387275273149±0.0103686770710272	Intergenic	Intergenic	855420	NR_033870	401014	Hs.742290	NR_033870	ENSG00000226674	TEX41	DKFZp686O1327|LINC00953	testis expressed 41	ncRNA
chr2	146336911	146337023	0.003861491	-12.21438178	1e-05±0	0.0475220637903972±0.0594700951558628	Intergenic	L2a|LINE|L2	911433	NR_033870	401014	Hs.742290	NR_033870	ENSG00000226674	TEX41	DKFZp686O1327|LINC00953	testis expressed 41	ncRNA
chr2	147575502	147575563	0.027822659	2.064897099	0.037285400215875±0.0412749077851834	0.00891133651814676±0.0158722553852034	Intergenic	Intergenic	230908	NR_026904	728773	Hs.334462	NR_026904		PABPC1P2	PABP2|PABP4|PABPCP2|PABPCP4	poly(A) binding protein cytoplasmic 1 pseudogene 2	pseudo
chr2	148206306	148206364	0.032833544	-3.330979848	0.00351506370035085±0.00854785971010051	0.0353718723424456±0.0381419625186893	Intergenic	AT_rich|Low_complexity|Low_complexity	-395751	NM_001278579	92	Hs.470174	NM_001616	ENSG00000121989	ACVR2A	ACTRII|ACVR2	activin A receptor type 2A	protein-coding
chr2	152053205	152053261	0.000638803	3.400019722	0.0443312722173604±0.0271492820424665	0.00419954532249406±0.00949058699950102	Intergenic	Intergenic	65144	NM_198557	375287	Hs.302442	NM_198557	ENSG00000184898	RBM43	C2orf38	RNA binding motif protein 43	protein-coding
chr2	153826027	153826083	0.032833544	2.483145853	0.0368954090570861±0.0327906270378212	0.00659889084371653±0.0114525532731309	Intergenic	HERV4_I-int|LTR|ERV1	250904	NR_146429	151188	Hs.643580	NM_152522	ENSG00000177917	ARL6IP6	AIP-6|AIP6|PFAAP1	ADP ribosylation factor like GTPase 6 interacting protein 6	protein-coding
chr2	155677246	155677304	0.016540172	2.332891924	0.0455078455534848±0.0674354332791671	0.00903266346590084±0.0174620708680531	intron (NM_002239, intron 2 of 2)	L1MC4a|LINE|L1	122068	NM_001260509	3760	Hs.591606	NM_002239	ENSG00000162989	KCNJ3	GIRK1|KGA|KIR3.1	potassium voltage-gated channel subfamily J member 3	protein-coding
chr2	156846967	156847030	0.012586118	2.628212086	0.0257236906750635±0.0217909296768532	0.00416066362099214±0.00938534601704107	Intergenic	L1PA16|LINE|L1	264444	NR_110249	101929378	Hs.171192	NR_110249	ENSG00000226383	LINC01876	-	long intergenic non-protein coding RNA 1876	ncRNA
chr2	157693281	157693339	0.023485516	-2.499503346	0.00765851817347785±0.0132543137781041	0.0433082094585353±0.0417319950308521	Intergenic	L1MEf|LINE|L1	400419	NM_000408	2820	Hs.512382	NM_000408	ENSG00000115159	GPD2	GDH2|GPDM|mGPDH	glycerol-3-phosphate dehydrogenase 2	protein-coding
chr2	158010036	158010094	0.005816857	2.640509163	0.0369542820209806±0.0394978859144494	0.00592641837217591±0.0134785775624865	Intergenic	MIR3|SINE|MIR	-104152	NM_014568	11227	Hs.269027	NM_014568	ENSG00000136542	GALNT5	GALNAC-T5|GALNACT5	polypeptide N-acetylgalactosaminyltransferase 5	protein-coding
chr2	158869884	158869944	0.02557465	2.247329735	0.0434646095064553±0.0442127065841144	0.00915423636748031±0.014242821541872	intron (NM_001135098, intron 1 of 8)	Zaphod|DNA|hAT-Tip100	18223	NM_001135098	151531	Hs.128427	NM_173355	ENSG00000007001	UPP2	UDRPASE2|UP2|UPASE2	uridine phosphorylase 2	protein-coding
chr2	159359787	159359849	0.013799607	2.14882971	0.0541541644118049±0.0444486681746648	0.0122115181928331±0.0245099770048711	intron (NM_001304969, intron 1 of 21)	intron (NM_001304969, intron 1 of 21)	46354	NM_003628	8502	Hs.407580	NM_003628	ENSG00000144283	PKP4	p0071	plakophilin 4	protein-coding
chr2	161803667	161803723	0.018081722	-2.370897958	0.00695587271316484±0.0108014071338887	0.0359801548448476±0.0304953866909468	Intergenic	ERVL-E-int|LTR|ERVL	-189771	NM_133484	10010	Hs.132257	NM_004180	ENSG00000136560	TANK	I-TRAF|ITRAF|TRAF2	TRAF family member associated NFKB activator	protein-coding
chr2	162047314	162047379	0.007827231	2.120610975	0.0369485454125838±0.0271095371506874	0.00849629989401859±0.0121244480216533	intron (NM_001199135, intron 2 of 7)	L1MB3|LINE|L1	30408	NM_001199135	10010	Hs.132257	NM_004180	ENSG00000136560	TANK	I-TRAF|ITRAF|TRAF2	TRAF family member associated NFKB activator	protein-coding
chr2	163232068	163232125	0.010439076	2.032344743	0.0451112907718528±0.0302367310463291	0.0110277909446846±0.0156869210009374	intron (NM_033272, intron 14 of 15)	intron (NM_033272, intron 14 of 15)	31219	NM_001330270	25801	Hs.377894	NM_012198	ENSG00000115271	GCA	GCL	grancalcin	protein-coding
chr2	163264142	163264200	0.000565983	2.64181014	0.0743873816999522±0.0496210100178651	0.0119188725948334±0.0139951123149412	intron (NM_033272, intron 9 of 15)	intron (NM_033272, intron 9 of 15)	63293	NM_001330270	25801	Hs.377894	NM_012198	ENSG00000115271	GCA	GCL	grancalcin	protein-coding
chr2	167717930	167718020	0.000345251	-2.542358716	0.00874045457352289±0.0122872269114425	0.0509167005392638±0.0245710260384777	Intergenic	LTR16C|LTR|ERVL	-27022	NM_001199143	129446	Hs.73680	NM_152381	ENSG00000163092	XIRP2	CMYA3	xin actin binding repeat containing 2	protein-coding
chr2	171006921	171006978	0.019747672	2.83426734	0.0465245272286913±0.0689087525244376	0.00652352728965606±0.0117136931019039	Intergenic	SVA_D|Other|Other	-27707	NM_138995	140469	Hs.671900	NM_138995	ENSG00000071909	MYO3B	-	myosin IIIB	protein-coding
chr2	171049813	171049917	0.007827231	-2.7942953	0.00638716363094068±0.0121010126231803	0.0443072447722608±0.0516712511983572	intron (NR_045682, intron 1 of 35)	L1MC4a|LINE|L1	15208	NR_045683	140469	Hs.671900	NM_138995	ENSG00000071909	MYO3B	-	myosin IIIB	protein-coding
chr2	171144959	171145018	0.007827231	-2.594624806	0.00940987281501292±0.0140364514345462	0.0568386360325596±0.0550662203785288	intron (NR_045682, intron 7 of 35)	L1MA4|LINE|L1	62464	NR_110576	101929753	Hs.534101	NR_110576		MYO3B-AS1	-	MYO3B antisense RNA 1	ncRNA
chr2	173194800	173194859	0.032833544	3.207284368	0.0221195452931252±0.0280048412373232	0.00239490006457675±0.00794298492459901	Intergenic	Intergenic	-97234	NM_001316306	3655	Hs.133397	NM_000210	ENSG00000091409	ITGA6	CD49f|ITGA6B|VLA-6	integrin subunit alpha 6	protein-coding
chr2	173923310	173923384	0.045200604	2.121023864	0.0527181173251433±0.0636876004194822	0.0121190363371914±0.018272557859039	Intergenic	Intergenic	-17227	NM_016653	51776	Hs.444451	NM_016653	ENSG00000091436	MAP3K20	AZK|CNM6|MLK7|MLT|MLTK|MLTKalpha|MLTKbeta|MRK|SFMMP|ZAK|mlklak|pk	mitogen-activated protein kinase kinase kinase 20	protein-coding
chr2	174692273	174692331	0.005258397	2.871251279	0.0374507091262124±0.0271408475540492	0.00511831824075092±0.0169755411622027	Intergenic	L1ME2z|LINE|L1	136306	NM_001017371	6670	Hs.531587	NM_003111	ENSG00000172845	SP3	SPR2	Sp3 transcription factor	protein-coding
chr2	174894943	174895001	0.005258397	2.910508739	0.0348824640227989±0.0292041381675304	0.0046393455598842±0.0119197669299833	Intergenic	Intergenic	4964	NR_136175	100128905	Hs.456944	NR_136175	ENSG00000260868	LINC01960	-	long intergenic non-protein coding RNA 1960	ncRNA
chr2	178532073	178532169	0.023485516	-2.488693652	0.0100553638555787±0.0179069450060858	0.0564376899803226±0.0827230164723018	intron (NM_001077197, intron 19 of 20)	L1MB8|LINE|L1	-5929	NR_136171	105373764	Hs.666361	NR_136171	ENSG00000229941	LOC105373764	-	uncharacterized LOC105373764	ncRNA
chr2	178609239	178609296	0.000912887	2.196010068	0.0509086276658556±0.0380307434945887	0.011110317977992±0.013127391921726	intron (NM_001077197, intron 11 of 20)	intron (NM_001077197, intron 11 of 20)	71218	NR_136171	105373764	Hs.666361	NR_136171	ENSG00000229941	LOC105373764	-	uncharacterized LOC105373764	ncRNA
chr2	179422660	179422738	0.02557465	2.159257892	0.0460963093421676±0.0361647965976029	0.0103196450932459±0.028388832700417	exon (NM_133437, exon 157 of 192)	exon (NM_133437, exon 157 of 192)	34781	NR_038271	100506866	Hs.710694	NR_038271	ENSG00000237298	TTN-AS1	-	TTN antisense RNA 1	ncRNA
chr2	180356949	180357018	0.011468073	-3.118402049	0.00316840918226675±0.0105084244398956	0.0275152725252238±0.0205723770627534	intron (NR_148056, intron 5 of 9)	intron (NR_148056, intron 5 of 9)	70331	NR_148055	151126	Hs.655005	NM_152520	ENSG00000144331	ZNF385B	ZNF533	zinc finger protein 385B	protein-coding
chr2	181585056	181585121	0.009493054	-2.426108203	0.0065707273103974±0.011261983340287	0.0353138270703229±0.0269936107679782	intron (NR_104323, intron 1 of 5)	intron (NR_104323, intron 1 of 5)	28258	NR_104319	101669767		NR_104319	ENSG00000281131	SCHLAP1	LINC00913|PCAT11|PCAT114	SWI/SNF complex antagonist associated with prostate cancer 1	ncRNA
chr2	181634441	181634501	0.015115269	3.0257922	0.0323896184563636±0.0416169389599388	0.00397696362977677±0.00891847451816162	intron (NR_104324, intron 3 of 4)	L1ME3C|LINE|L1	77640	NR_104319	101669767		NR_104319	ENSG00000281131	SCHLAP1	LINC00913|PCAT11|PCAT114	SWI/SNF complex antagonist associated with prostate cancer 1	ncRNA
chr2	181929049	181929112	0.027822659	2.057410624	0.0494096358730034±0.0548022156163921	0.0118705090135336±0.017836736944964	TTS (NM_006357)	TTS (NM_006357)	-59483	NR_130784	101927156	Hs.580074	NR_130784		LINC01934	-	long intergenic non-protein coding RNA 1934	ncRNA
chr2	182895018	182895159	0.006428241	3.651569238	0.0221903637390245±0.0196606414235133	0.00176576355641538±0.00585637518511337	intron (NM_001261424, intron 2 of 5)	L1PA2|LINE|L1	44509	NR_048566	151242	Hs.10941	NM_001080545	ENSG00000150722	PPP1R1C	IPP5	protein phosphatase 1 regulatory inhibitor subunit 1C	protein-coding
chr2	183915970	183916029	0.027822659	2.922800611	0.0301579817790877±0.0356932298254421	0.00397696362977677±0.00891847451816162	Intergenic	HERVK9-int|LTR|ERVK	-12815	NM_013436	10787	Hs.603732	NM_013436	ENSG00000061676	NCKAP1	HEM2|NAP1|NAP125|p125Nap1	NCK associated protein 1	protein-coding
chr2	184542407	184542464	0.032833544	2.654457649	0.0597440007735382±0.0839696467810984	0.00948905419896948±0.0180165660068268	Intergenic	Intergenic	553265	NM_138285	129401	Hs.180591	NM_138285	ENSG00000163002	NUP35	MP-44|MP44|NP44|NUP53	nucleoporin 35	protein-coding
chr2	184880235	184880293	0.009493054	-2.476893446	0.0109407725659284±0.0229991518781776	0.0609070006757974±0.0542535779291053	Intergenic	Intergenic	-363438	NR_039638	100616305		NR_039638	ENSG00000266808	MIR548AE1	-	microRNA 548ae-1	ncRNA
chr2	185348467	185348524	0.027822659	2.189727356	0.0428292822431434±0.04318177139976	0.00938787243582985±0.0178840672495369	Intergenic	Intergenic	104794	NR_039638	100616305		NR_039638	ENSG00000266808	MIR548AE1	-	microRNA 548ae-1	ncRNA
chr2	186578783	186578839	0.023485516	2.013220202	0.0485267908397046±0.039346319483326	0.012021036141298±0.0141417698420076	Intergenic	L1PA16|LINE|L1	24635	NR_110215	101927196	Hs.244783	NR_110214	ENSG00000226747	FSIP2-AS2	-	FSIP2 antisense RNA 2	ncRNA
chr2	188764990	188765147	0.019747672	-2.093428488	0.00974408198486674±0.0177957254925717	0.0415839459747076±0.0382474716638716	Intergenic	L1P3|LINE|L1	-345837	NM_001032281	7035	Hs.516578	NM_006287	ENSG00000003436	TFPI	EPI|LACI|TFI|TFPI1	tissue factor pathway inhibitor	protein-coding
chr2	191583836	191583894	0.038597931	2.419153348	0.0401596447283571±0.0556961353207949	0.00750848193737593±0.0136318979290933	Intergenic	Intergenic	59981	NM_001321315	4664	Hs.107474	NM_005966	ENSG00000138386	NAB1	-	NGFI-A binding protein 1	protein-coding
chr2	194035565	194035624	0.019747672	2.005423281	0.0406493183902718±0.033436891085125	0.0101241997697137±0.0197566558240941	Intergenic	L1HS|LINE|L1	421024	NR_152587	64002	Hs.546994	NR_002769	ENSG00000227418	PCGEM1	LINC00071|NCRNA00071|PCAT9	PCGEM1 prostate-specific transcript	ncRNA
chr2	194190036	194190121	0.038597931	-2.07214373	0.0158196728337895±0.0192894543364777	0.0665234732018276±0.0537465750175682	Intergenic	L1ME1|LINE|L1	575508	NR_152587	64002	Hs.546994	NR_002769	ENSG00000227418	PCGEM1	LINC00071|NCRNA00071|PCAT9	PCGEM1 prostate-specific transcript	ncRNA
chr2	194864948	194865111	0.027822659	-2.198733303	0.0103144637224349±0.0153455549841134	0.0473512370478023±0.0431732599574173	Intergenic	L1MD1|LINE|L1	-343963	NR_110222	101927406	Hs.385793	NR_110222	ENSG00000225539	LINC01821	-	long intergenic non-protein coding RNA 1821	ncRNA
chr2	195442747	195442810	0.02557465	2.268140299	0.0620999000966549±0.0643953700030518	0.0128917726264758±0.0192985112641002	Intergenic	HAL1|LINE|L1	-152540	NR_110223	101927431	Hs.558215	NR_110223	ENSG00000230173	LINC01790	-	long intergenic non-protein coding RNA 1790	ncRNA
chr2	195860160	195860216	0.045200604	2.174945117	0.0324446272782304±0.0315206253468788	0.00718487257307225±0.0165093972837005	Intergenic	L1PA15|LINE|L1	264869	NR_110223	101927431	Hs.558215	NR_110223	ENSG00000230173	LINC01790	-	long intergenic non-protein coding RNA 1790	ncRNA
chr2	199214829	199214888	0.02557465	-2.096801009	0.0114802271127701±0.0297884135872407	0.0491077999838374±0.0607069486636972	intron (NR_110267, intron 2 of 2)	L1M|LINE|L1	24962	NR_110267	101927619	Hs.632942	NR_110267		LINC01923	-	long intergenic non-protein coding RNA 1923	ncRNA
chr2	203584898	203584955	0.007827231	4.223482279	0.0513741636479442±0.0723280857788284	0.00275010903450575±0.00912107980002214	intron (NM_173511, intron 2 of 7)	L1MC4|LINE|L1	85235	NM_173511	150864	Hs.471130	NM_173511	ENSG00000138439	FAM117B	ALS2CR13	family with sequence similarity 117 member B	protein-coding
chr2	203917078	203917139	0.035616364	2.000040947	0.0435237815095619±0.0541560796524681	0.0108806365592913±0.0167867890888868	intron (NM_001114132, intron 4 of 54)	intron (NM_001114132, intron 4 of 54)	37507	NM_001114132	65065	Hs.648846	NM_198945	ENSG00000144426	NBEAL1	A530083I02Rik|ALS2CR16|ALS2CR17	neurobeachin like 1	protein-coding
chr2	205519256	205519433	0.019747672	-2.021566986	0.0143638000908223±0.0186052853455202	0.0583205556666309±0.0508284875076443	intron (NM_205863, intron 1 of 21)	intron (NM_205863, intron 1 of 21)	109147	NM_152526	117583	Hs.657382	NM_057177	ENSG00000116117	PARD3B	ALS2CR19|PAR3B|PAR3L|PAR3beta	par-3 family cell polarity regulator beta	protein-coding
chr2	208309345	208309406	0.003127446	2.224744935	0.0561844096942381±0.0353033985647082	0.0120199002664197±0.0171184692640797	Intergenic	Intergenic	-85310	NM_134442	1385	Hs.516646	NM_004379	ENSG00000118260	CREB1	CREB|CREB-1	cAMP responsive element binding protein 1	protein-coding
chr2	209981162	209981221	0.023485516	2.69128243	0.0452606097202409±0.0514865325101617	0.00700750896199182±0.0123001149762068	Intergenic	Intergenic	-307579	NM_001363910	4133	Hs.368281	NM_002374	ENSG00000078018	MAP2	MAP-2|MAP2A|MAP2B|MAP2C	microtubule associated protein 2	protein-coding
chr2	210543232	210543292	0.018081722	-2.484947686	0.00885632735761728±0.0131840612023739	0.0495789645409042±0.0466531128691564	intron (NM_001039538, intron 5 of 14)	intron (NM_001039538, intron 5 of 14)	-93294	NM_182587	285175	Hs.396201	NM_032504	ENSG00000144406	UNC80	C2orf21|UNC-80	unc-80 homolog, NALCN channel complex subunit	protein-coding
chr2	211089164	211089222	0.012586118	-3.0628771	0.00439785454760898±0.00979389017069346	0.0367501183328303±0.0345177748190491	intron (NM_001608, intron 1 of 10)	intron (NM_001608, intron 1 of 10)	978	NM_001608	33	Hs.471277	NM_001608	ENSG00000115361	ACADL	ACAD4|LCAD	acyl-CoA dehydrogenase long chain	protein-coding
chr2	211683538	211683599	0.048844064	-2.083860908	0.00980468195947732±0.0145104720471831	0.0415659921074455±0.0530042454309072	Intergenic	MLT1I|LTR|ERVL-MaLR	201274	NR_002763	29034	Hs.658398	NR_002763	ENSG00000280837	CPS1-IT1	CPS1-IT|CPS1IT|CPS1IT1|PRO0132	CPS1 intronic transcript 1	ncRNA
chr2	212650124	212650183	0.035616364	2.07604458	0.0282323541627688±0.025467202607125	0.00669569098813966±0.0151844053531929	intron (NM_001042599, intron 4 of 26)	L1MB2|LINE|L1	640930	NR_031643	100313771		NR_031643	ENSG00000221782	MIR548F2	MIR548F-2|MIRN548F2|hsa-mir-548f-2	microRNA 548f-2	ncRNA
chr2	213731226	213731241	0.019747672	-2.154691551	0.015967199917544±0.0138229160715338	0.0710976999253034±0.0614501892675076	Intergenic	MSTA|LTR|ERVL-MaLR	-59747	NR_039935	100616267		NR_039935	ENSG00000266354	MIR4776-1	mir-4776-1	microRNA 4776-1	ncRNA
chr2	214211838	214211896	0.032833544	2.083598376	0.0636232363229448±0.0715728250951789	0.015010326762091±0.0259032728910094	intron (NR_047660, intron 5 of 14)	L1PA4|LINE|L1	62679	NR_047660	79582	Hs.743365	NM_024532	ENSG00000144451	SPAG16	PF20|WDR29	sperm associated antigen 16	protein-coding
chr2	214905944	214906021	0.000565983	2.014288129	0.0596686821769584±0.0336189704211635	0.0147701633924787±0.0145095293584053	intron (NR_047660, intron 12 of 14)	L1MC4|LINE|L1	283192	NR_039640	100616375		NR_039640	ENSG00000265734	MIR4438	-	microRNA 4438	ncRNA
chr2	215355842	215355928	0.027822659	2.43095874	0.022646118294109±0.0195201093435877	0.00419954532249406±0.00949058699950102	intron (NM_001080500, intron 3 of 3)	L1MB7|LINE|L1	-19021	NR_047698	100885780	Hs.665982	NR_047698	ENSG00000224257	VWC2L-IT1	-	VWC2L intronic transcript 1	ncRNA
chr2	217009712	217009779	0.004284372	2.262640632	0.0327880089594559±0.0209423510867072	0.00683269988406787±0.0120059861412817	intron (NM_021141, intron 13 of 20)	L2a|LINE|L2	35675	NM_021141	7520	Hs.388739	NM_021141	ENSG00000079246	XRCC5	KARP-1|KARP1|KU80|KUB2|Ku86|NFIV	X-ray repair cross complementing 5	protein-coding
chr2	218024452	218024508	0.001448776	4.489579655	0.049773527986624±0.0459641870962858	0.0022156455300071±0.00734846489146168	Intergenic	AluSc8|SINE|Alu	-122976	NR_133642	105373877		NR_133642		DIRC3-AS1	-	DIRC3 antisense RNA 1	ncRNA
chr2	218845843	218845901	0.035616364	2.245589888	0.0386062367734584±0.0429545070349125	0.00814080881801518±0.019812093779771	intron (NR_135524, intron 1 of 3)	MER91A|DNA|hAT-Tip100	2442	NR_135524	105373878	Hs.630709	NR_135524	ENSG00000223923	LOC105373878	-	uncharacterized LOC105373878	ncRNA
chr2	220666615	220666679	0.030239021	2.803786619	0.0359502814032814±0.0545005277638215	0.00514847277240319±0.0114885521080692	Intergenic	MSTD|LTR|ERVL-MaLR	102963	NR_146975	105373889	Hs.570066	NR_146975	ENSG00000228909	LINC01803	-	long intergenic non-protein coding RNA 1803	ncRNA
chr2	221048536	221048601	0.011468073	2.876828435	0.035182754763148±0.0293721267214808	0.00478980893438512±0.0158859990528475	Intergenic	L2|LINE|L2	-277283	NR_036228	100422959		NR_036228	ENSG00000266518	MIR4268	-	microRNA 4268	ncRNA
chr2	222486345	222486402	0.002026946	-2.766859786	0.00766820003363218±0.011937224572624	0.0521916735240004±0.0386933938526624	Intergenic	L1M4c|LINE|L1	-47452	NM_001304536	2043	Hs.371218	NM_004438	ENSG00000116106	EPHA4	EK8|HEK8|SEK|TYRO1	EPH receptor A4	protein-coding
chr2	222558744	222558800	0.019747672	-2.410628275	0.00633680888197638±0.0210168174297072	0.0336931820281527±0.0355213994836884	Intergenic	Intergenic	-119850	NM_001304536	2043	Hs.371218	NM_004438	ENSG00000116106	EPHA4	EK8|HEK8|SEK|TYRO1	EPH receptor A4	protein-coding
chr2	223052832	223052997	0.023485516	-2.595073584	0.00428514555096626±0.00953501211874238	0.0258917000822045±0.0259919548292536	Intergenic	L1PA16|LINE|L1	-109951	NR_161172	151278	Hs.350729	NM_153038	ENSG00000163081	CCDC140	-	coiled-coil domain containing 140	ncRNA
chr2	223859166	223859223	0.013799607	-2.564557992	0.007278318262913±0.0125519100434024	0.0430566189302639±0.0471140912433487	Intergenic	Intergenic	-57453	NM_080671	23704	Hs.348522	NM_080671	ENSG00000152049	KCNE4	MIRP3	potassium voltage-gated channel subfamily E regulatory subunit 4	protein-coding
chr2	224009129	224009187	0.027822659	2.334383284	0.0353637632321227±0.0314913700256987	0.00701195441863753±0.0123050394160891	Intergenic	Intergenic	92510	NM_080671	23704	Hs.348522	NM_080671	ENSG00000152049	KCNE4	MIRP3	potassium voltage-gated channel subfamily E regulatory subunit 4	protein-coding
chr2	225974347	225974406	0.012586118	2.207306235	0.0386084634810686±0.0363838128777435	0.0083602089434862±0.0118201350021507	Intergenic	Intergenic	-67192	NM_014689	55619	Hs.46578	NM_014689	ENSG00000135905	DOCK10	DRIP2|Nbla10300|ZIZ3	dedicator of cytokinesis 10	protein-coding
chr2	227117028	227117184	0.027822659	2.151983562	0.0489911355755545±0.0556029167265392	0.0110231547362425±0.0170996454186173	Intergenic	MSTB1|LTR|ERVL-MaLR	109596	NR_046102	646736	Hs.712836	NR_046102		LOC646736	-	uncharacterized LOC646736	ncRNA
chr2	227251009	227251068	0.004284372	2.757802731	0.028434336524118±0.0227776683841762	0.00420399077913977±0.00949841408320707	Intergenic	MER3|DNA|hAT-Charlie	243529	NR_046102	646736	Hs.712836	NR_046102		LOC646736	-	uncharacterized LOC646736	ncRNA
chr2	227301602	227301663	0.023485516	-2.322769436	0.00747092728587713±0.0129006480091644	0.0373764270069924±0.0331007307975043	Intergenic	Intergenic	221876	NR_049887	100847053		NR_049887	ENSG00000263363	MIR5702	-	microRNA 5702	ncRNA
chr2	227712707	227712764	0.011468073	2.11486296	0.0326740724796598±0.0243079039630044	0.00754338164221155±0.0175143587776112	intron (NM_001167608, intron 3 of 8)	intron (NM_001167608, intron 3 of 8)	11966	NM_001349072	84236	Hs.471514	NM_032276	ENSG00000144468	RHBDD1	RHBDL4|RRP4	rhomboid domain containing 1	protein-coding
chr2	231298656	231298714	0.007827231	3.766803091	0.0301592820747332±0.0406810542127846	0.0022156455300071±0.00734846489146168	intron (NM_001080391, intron 2 of 28)	intron (NM_001080391, intron 2 of 28)	17214	NM_001206704	6672	Hs.369056	NM_003113	ENSG00000067066	SP100	lysp100b	SP100 nuclear antigen	protein-coding
chr2	233174483	233174539	0.011468073	2.033566946	0.0369443090801889±0.0243859418594655	0.00902366367253389±0.0168937365956604	intron (NR_046476, intron 14 of 20)	LTR16B|LTR|ERVL	-68950	NM_001632	250	Hs.284255	NM_001632	ENSG00000163283	ALPP	ALP|ALPI|IAP|PALP|PLAP|PLAP-1	alkaline phosphatase, placental	protein-coding
chr2	233229940	233230006	0.004748828	2.075948081	0.066169990057295±0.0507200882389798	0.0156941727142442±0.0179456417805121	Intergenic	Intergenic	-13488	NM_001632	250	Hs.284255	NM_001632	ENSG00000163283	ALPP	ALP|ALPI|IAP|PALP|PLAP|PLAP-1	alkaline phosphatase, placental	protein-coding
chr2	235892022	235892116	0.004748828	-2.258536043	0.0136508726599541±0.0139773979843595	0.065320200710134±0.0581681166393615	intron (NM_001371305, intron 1 of 5)	L2a|LINE|L2	2051	NM_001371305	NA
chr2	236572707	236572773	0.011468073	2.134405846	0.0353087456050244±0.0282234445339194	0.00804196365854955±0.0144387759018667	intron (NM_014914, intron 1 of 16)	intron (NM_014914, intron 1 of 16)	-146175	NR_146582	27321		NR_146582		TNRC17	CAGL234	trinucleotide repeat containing 17	ncRNA
chr2	238135783	238135843	0.009493054	2.060771962	0.0511421816931529±0.0529003513936828	0.0122581540860913±0.0233136208250834	Intergenic	ERV3-16A3_I-int|LTR|ERVL	141281	NM_006710	10920	Hs.531713	NM_006710	ENSG00000198612	COPS8	COP9|CSN8|SGN8	COP9 signalosome subunit 8	protein-coding
chr2	239493129	239493185	0.038597931	2.565647395	0.035032982006669±0.0433070082696737	0.00591752745888449±0.0134547018398689	Intergenic	L1MCa|LINE|L1	-29017	NR_037809	151171	Hs.652076	NR_037809	ENSG00000225493	LINC01107	-	long intergenic non-protein coding RNA 1107	ncRNA
chr2	239571814	239571871	0.045200604	2.239504928	0.0228237179531292±0.0283682654109009	0.00483312728730115±0.0107535574683656	Intergenic	L1MEe|LINE|L1	-107703	NR_037809	151171	Hs.652076	NR_037809	ENSG00000225493	LINC01107	-	long intergenic non-protein coding RNA 1107	ncRNA
chr2	242589144	242589204	0.035616364	-2.130467642	0.00738270005041902±0.0166335830946914	0.0323258452117443±0.0298570836293344	intron (NM_013325, intron 1 of 12)	intron (NM_013325, intron 1 of 12)	12066	NM_178326	23192	Hs.283610	NM_013325	ENSG00000168397	ATG4B	APG4B|AUTL1	autophagy related 4B cysteine peptidase	protein-coding
chr20	2102167	2102230	0.041788997	-2.642026583	0.00978854552588679±0.0150992765847425	0.0611008730801669±0.0716833736763575	intron (NM_080836, intron 3 of 3)	L2a|LINE|L2	19726	NM_080836	140901	Hs.100057	NM_080836	ENSG00000125834	STK35	CLIK1|STK35L1	serine/threonine kinase 35	protein-coding
chr20	4491943	4491999	0.009493054	2.597581899	0.0375090451403097±0.0342184075640179	0.0061970634216612±0.0152670741329404	Intergenic	L1ME2|LINE|L1	-175131	NM_001080121	5621	Hs.472010	NM_000311	ENSG00000171867	PRNP	ASCR|AltPrP|CD230|CJD|GSS|KURU|PRIP|PrP|PrP27-30|PrP33-35C|PrPc|p27-30	prion protein	protein-coding
chr20	5681201	5681269	0.038597931	-2.919432582	0.00554624538530002±0.012343888250006	0.0419600365514105±0.0650873468653999	Intergenic	Intergenic	-49798	NM_001303478	149840	Hs.529340	NM_152504	ENSG00000171984	SHLD1	C20orf196|RINN3	shieldin complex subunit 1	protein-coding
chr20	6106566	6106631	0.032833544	-2.052730343	0.013030527328903±0.0155921375458936	0.0540624094957655±0.0572536594828458	Intergenic	Intergenic	-2408	NM_017671	55612	Hs.472054	NM_017671	ENSG00000101311	FERMT1	C20orf42|DTGCU2|KIND1|UNC112A|URP1	fermitin family member 1	protein-coding
chr20	6129087	6129095	0.019747672	2.733230738	0.045946172692559±0.0410897301684043	0.00690979087217286±0.0120897340441264	Intergenic	MER54A|LTR|ERVL	-24900	NM_017671	55612	Hs.472054	NM_017671	ENSG00000101311	FERMT1	C20orf42|DTGCU2|KIND1|UNC112A|URP1	fermitin family member 1	protein-coding
chr20	6135264	6135423	0.011468073	-2.09348954	0.0124671457504684±0.0222657023935293	0.0532071729275313±0.0454122088164712	Intergenic	L1PA16|LINE|L1	-31153	NM_017671	55612	Hs.472054	NM_017671	ENSG00000101311	FERMT1	C20orf42|DTGCU2|KIND1|UNC112A|URP1	fermitin family member 1	protein-coding
chr20	7088863	7088943	0.038597931	2.365534625	0.0323719637976451±0.0327939241569041	0.00628162734210491±0.01410728184156	Intergenic	Intergenic	145946	NR_110609	101929265	Hs.637730	NR_110609	ENSG00000228888	LINC01428	-	long intergenic non-protein coding RNA 1428	ncRNA
chr20	9071157	9071219	0.019747672	-2.933878137	0.00551460920409722±0.00979557543870701	0.0421405368569222±0.0579078677156831	intron (NM_001172646, intron 1 of 37)	intron (NM_001172646, intron 1 of 37)	21487	NM_001172646	5332	Hs.472101	NM_000933	ENSG00000101333	PLCB4	ARCND2|PI-PLC	phospholipase C beta 4	protein-coding
chr20	10501606	10501669	0.032833544	2.700468196	0.0343825458125634±0.0423598285005243	0.00528951802036978±0.0118122104016182	intron (NM_001009608, intron 2 of 7)	intron (NM_001009608, intron 2 of 7)	85685	NM_001009608	128710	Hs.668782	NM_001009608	ENSG00000149346	SLX4IP	C20orf94|bA204H22.1|bA254M13.1|dJ1099D15.3	SLX4 interacting protein	protein-coding
chr20	12686451	12686510	0.007827231	-2.224059011	0.0150480454956943±0.0200486700662557	0.0703053816475651±0.0449703233406011	Intergenic	L1MC3|LINE|L1	231130	NR_109872	102606466	Hs.602196	NR_109872		LOC102606466	-	uncharacterized LOC102606466	ncRNA
chr20	14690815	14690968	0.045200604	2.346244799	0.0279861639507792±0.0245689173592014	0.00550368174233219±0.0122449218270436	intron (NM_001351661, intron 5 of 17)	intron (NM_001351661, intron 5 of 17)	155862	NR_104193	140848	Hs.570367	NR_104193	ENSG00000227927	MACROD2-IT1	C20orf68|NCRNA00227|bA467D7.4	MACROD2 intronic transcript 1	ncRNA
chr20	16863339	16863402	0.002262468	2.556844534	0.0427748181603171±0.0349261151482094	0.00726944529874757±0.0127614732470996	Intergenic	L1M2|LINE|L1	134373	NM_020157	56914	Hs.41119	NM_020157	ENSG00000125879	OTOR	FDP|MIAL1	otoraplin	protein-coding
chr20	17970943	17970962	0.048844064	-2.025842004	0.0127997544001449±0.0218293790581667	0.0521243732761253±0.0521576596624223	3' UTR (NM_052865, exon 5 of 5)	3' UTR (NM_052865, exon 5 of 5)	21292	NM_052865	92667	Hs.320823	NM_052865	ENSG00000125871	MGME1	C20orf72|DDK1|MTDPS11|bA504H3.4	mitochondrial genome maintenance exonuclease 1	protein-coding
chr20	18323721	18323778	0.019747672	2.036556524	0.0334348548203706±0.039184989405261	0.00814957273277368±0.0149990612454315	Intergenic	L1PB4|LINE|L1	-35943	NR_034167	440757	Hs.120399	NM_001004344	ENSG00000237282	LINC00851	DZANK1-AS1	long intergenic non-protein coding RNA 851	ncRNA
chr20	21515646	21515717	0.027822659	2.433699459	0.0443535547026179±0.0411026648951894	0.00820940902287309±0.0147687152340211	Intergenic	Intergenic	-20980	NM_002509	4821	Hs.516922	NM_002509	ENSG00000125820	NKX2-2	NKX2.2|NKX2B	NK2 homeobox 2	protein-coding
chr20	22637633	22637692	0.016540172	3.654131596	0.0221738454631784±0.0189398352885574	0.00176131809976967±0.00584163127339776	Intergenic	L1MA5|LINE|L1	28319	NR_146527	105372566	Hs.555065	NR_146527		LINC01747	-	long intergenic non-protein coding RNA 1747	ncRNA
chr20	24117327	24117388	0.019747672	2.429567933	0.0433246368034319±0.0457391917529364	0.00804196365854955±0.0144387759018667	Intergenic	Intergenic	-63045	NR_040102	400839	Hs.651965	NR_040102	ENSG00000230133	LINC01721	-	long intergenic non-protein coding RNA 1721	ncRNA
chr20	24490125	24490241	0.02557465	2.158427156	0.0352460091764276±0.037657676215431	0.00789511813358826±0.0191543195297259	intron (NM_001323606, intron 2 of 4)	L1MEd|LINE|L1	39586	NR_147606	79953	Hs.124638	NM_024893	ENSG00000101463	SYNDIG1	C20orf39|DSPC2|IFITMD5|TMEM90B	synapse differentiation inducing 1	protein-coding
chr20	25052215	25052278	0.011468073	2.609020043	0.0562694636596874±0.0526576161446559	0.00922315449199892±0.0130818661394727	non-coding (NR_045951, exon 5 of 5)	non-coding (NR_045951, exon 5 of 5)	10768	NM_001256271	30813	Hs.274264	NM_014588	ENSG00000100987	VSX1	CAASDS|KTCN|KTCN1|PPCD|PPCD1|PPD|RINX	visual system homeobox 1	protein-coding
chr20	30242920	30242978	0.011468073	2.089138905	0.0438542000272057±0.0354258153319773	0.0103066544979811±0.0190678652018142	Intergenic	FLAM_C|SINE|Alu	17234	NM_032609	84701	Hs.277101	NM_032609	ENSG00000131055	COX4I2	COX4|COX4-2|COX4B|COX4L2|COXIV-2|dJ857M17.2	cytochrome c oxidase subunit 4I2	protein-coding
chr20	30534398	30534454	0.018081722	2.917687806	0.0340898817574436±0.0391654007587288	0.00451142713427543±0.0103277468816445	intron (NM_030815, intron 3 of 4)	intron (NM_030815, intron 3 of 4)	5423	NM_030815	81572	Hs.435755	NM_030815	ENSG00000088356	PDRG1	C20orf126|PDRG	p53 and DNA damage regulated 1	protein-coding
chr20	31446186	31446248	0.023485516	-3.888940476	0.00211227278817784±0.00700561629326373	0.0312923182818022±0.0433175432474295	promoter-TSS (NM_001143967)	promoter-TSS (NM_001143967)	-512	NM_001143967	388795		NM_001143967	ENSG00000215529	EFCAB8	-	EF-hand calcium binding domain 8	protein-coding
chr20	31848086	31848147	0.030239021	2.141298788	0.0402863999320702±0.0355937521273347	0.00913194516165688±0.0131775477542559	Intergenic	HSMAR2|DNA|TcMar-Mariner	-22903	NM_033197	92747	Hs.65551	NM_033197	ENSG00000125999	BPIFB1	C20orf114|LPLUNC1	BPI fold containing family B member 1	protein-coding
chr20	32291332	32291346	0.045200604	2.374125409	0.0239358000795949±0.0225926829196444	0.00461705435406077±0.0106136341473893	3' UTR (NM_007238, exon 4 of 4)	3' UTR (NM_007238, exon 4 of 4)	16777	NM_007238	11264	Hs.654857	NM_007238	ENSG00000101417	PXMP4	PMP24	peroxisomal membrane protein 4	protein-coding
chr20	32787607	32787696	0.019747672	-2.708832984	0.00618086365813558±0.0113042936821329	0.0404100274159149±0.0390902349484105	Intergenic	MER96B|DNA|hAT	-60519	NM_001672	434	Hs.659995	NM_001672	ENSG00000101440	ASIP	AGSW|AGTI|AGTIL|ASP|SHEP9	agouti signaling protein	protein-coding
chr20	35893011	35893070	9.34E-05	3.728253869	0.0556568366221406±0.027828132441654	0.00419954532249406±0.00949058699950102	Intergenic	AluJo|SINE|Alu	-7730	NM_021081	2691	Hs.37023	NM_021081	ENSG00000118702	GHRH	GHRF|GRF|INN	growth hormone releasing hormone	protein-coding
chr20	37630507	37630607	0.030239021	2.068234459	0.0431536092338237±0.0370717749101273	0.0102900270033966±0.0229604522332405	intron (NM_001190809, intron 8 of 20)	intron (NM_001190809, intron 8 of 20)	39570	NM_021931	60625	Hs.444520	NM_021931	ENSG00000101452	DHX35	C20orf15|DDX35|KAIA0875	DEAH-box helicase 35	protein-coding
chr20	40294617	40294674	0.045200604	2.157864815	0.0494067174467173±0.0489390190107716	0.01107143627649±0.0196261870565771	Intergenic	L1M5|LINE|L1	-47630	NM_032221	84181	Hs.740645	NM_032221	ENSG00000124177	CHD6	CHD-6|CHD5|RIGB	chromodomain helicase DNA binding protein 6	protein-coding
chr20	40661216	40661283	0.013799607	2.262465732	0.0454891635613008±0.0356742353586774	0.00948064537210896±0.013465653553372	Intergenic	MLT1F2|LTR|ERVL-MaLR	-414234	NM_032221	84181	Hs.740645	NM_032221	ENSG00000124177	CHD6	CHD-6|CHD5|RIGB	chromodomain helicase DNA binding protein 6	protein-coding
chr20	42131694	42131756	0.045200604	2.519880298	0.0264804000881585±0.0260972626439917	0.00461705435406077±0.0106136341473893	Intergenic	L1MEd|LINE|L1	-4612	NM_032107	26013	Hs.709356	NM_015478	ENSG00000185513	L3MBTL1	H-L(3)MBT|L3MBTL|ZC2HC3|dJ138B7.3	L3MBTL histone methyl-lysine binding protein 1	protein-coding
chr20	42167752	42167821	0.006428241	2.10352577	0.0401738910851153±0.029649323377059	0.00934801809489725±0.0132095167468906	intron (NM_015478, intron 16 of 18)	intron (NM_015478, intron 16 of 18)	-19880	NM_170693	10110	Hs.300863	NM_016276	ENSG00000101049	SGK2	H-SGK2|dJ138B7.2	serum/glucocorticoid regulated kinase 2	protein-coding
chr20	42333709	42333853	0.007827231	2.661767414	0.0384560181674632±0.0289574238219236	0.00607704540545289±0.0135930436454404	intron (NM_002466, intron 8 of 13)	intron (NM_002466, intron 8 of 13)	21861	NM_176791	149699	Hs.447626	NM_176791	ENSG00000124196	GTSF1L	C20orf65|FAM112A|dJ1028D15.4	gametocyte specific factor 1 like	protein-coding
chr20	42426127	42426188	0.011468073	11.5807241	0.0306298820809884±0.0426509272960031	1e-05±0	Intergenic	Intergenic	-70516	NM_001008901	149699	Hs.447626	NM_176791	ENSG00000124196	GTSF1L	C20orf65|FAM112A|dJ1028D15.4	gametocyte specific factor 1 like	protein-coding
chr20	45247127	45247186	0.001448776	2.454911355	0.0351975455202839±0.0215089388085225	0.00641963630914687±0.0111232993722874	intron (NM_001193340, intron 2 of 12)	MLT1A0|LTR|ERVL-MaLR	32941	NM_001193342	64849	Hs.655498	NM_022829	ENSG00000158296	SLC13A3	ARLIAK|NADC3|SDCT2	solute carrier family 13 member 3	protein-coding
chr20	45771185	45771246	0.001814118	-2.888618729	0.00400401821190659±0.0089479441959385	0.0296522004699165±0.0178485435494216	intron (NM_005244, intron 9 of 15)	intron (NM_005244, intron 9 of 15)	-24393	NR_037410	100500814		NR_037410	ENSG00000264901	MIR3616	mir-3616	microRNA 3616	ncRNA
chr20	48789562	48789715	0.001814118	-2.190108704	0.00891693647612225±0.0163767440921733	0.0406915362585674±0.0180157121896967	intron (NR_109943, intron 2 of 2)	L1MB4|LINE|L1	532	NR_109943	101927541	Hs.570391	NR_109943	ENSG00000231742	LINC01273	-	long intergenic non-protein coding RNA 1273	ncRNA
chr20	48918520	48918577	0.021546121	2.496689511	0.0334480450573292±0.0303285694461629	0.00592641837217591±0.0134785775624865	intron (NR_034124, intron 2 of 4)	MIR|SINE|MIR	9292	NR_034124	284751	Hs.282325	NM_001025463	ENSG00000203999	LINC01270	-	long intergenic non-protein coding RNA 1270	ncRNA
chr20	49354303	49354371	0.005258397	2.92460911	0.0394196728752418±0.030667023749314	0.00519179993055083±0.0115770385702471	intron (NM_032521, intron 1 of 2)	intron (NM_032521, intron 1 of 2)	6220	NM_032521	84612	Hs.589848	NM_032521	ENSG00000124171	PARD6B	PAR6B	par-6 family cell polarity regulator beta	protein-coding
chr20	49474151	49474208	0.007827231	-2.565182839	0.00765851817347785±0.0132543137781041	0.0453254084356806±0.0471240769984196	intron (NM_198799, intron 4 of 4)	intron (NM_198799, intron 4 of 4)	52148	NM_001282532	23394	Hs.293736	NM_015339	ENSG00000101126	ADNP	ADNP1|HVDAS|MRD28	activity dependent neuroprotector homeobox	protein-coding
chr20	50758303	50758359	0.012586118	-3.095039105	0.00385362722656943±0.0092346130653286	0.0329283000054684±0.0270949189699527	intron (NM_199427, intron 5 of 8)	Tigger1|DNA|TcMar-Tigger	-36308	NM_001319146	55734	Hs.473082	NM_018197	ENSG00000020256	ZFP64	ZNF338	ZFP64 zinc finger protein	protein-coding
chr20	50821487	50821545	0.030239021	11.27982372	0.024863673035394±0.0422820770601928	1e-05±0	Intergenic	Intergenic	-12992	NM_199427	55734	Hs.473082	NM_018197	ENSG00000020256	ZFP64	ZNF338	ZFP64 zinc finger protein	protein-coding
chr20	50968463	50968519	0.018081722	-2.544994061	0.00705219094048845±0.0163054150268306	0.0411569907922636±0.037196046974538	Intergenic	L1ME1|LINE|L1	-159967	NM_199427	55734	Hs.473082	NM_018197	ENSG00000020256	ZFP64	ZNF338	ZFP64 zinc finger protein	protein-coding
chr20	52173113	52173170	0.045200604	3.457659461	0.0193995547226884±0.025775918943516	0.00176576355641538±0.00585637518511337	intron (NR_110051, intron 1 of 5)	intron (NR_110051, intron 1 of 5)	3833	NR_110051	101927770		NR_110051		LOC101927770	-	uncharacterized LOC101927770	ncRNA
chr20	52484114	52484172	0.006428241	2.025408174	0.0588579821315678±0.0353745713962222	0.0144576183096929±0.0282733284221215	Intergenic	Intergenic	8105	NR_002189	391257	Hs.449977	NR_002189		SUMO1P1	PIC1L|UBL2|UBL6	SUMO1 pseudogene 1	pseudo
chr20	54967742	54967802	0.021546121	2.283443818	0.0357045729390599±0.0370802161609846	0.00733396377075802±0.0178106737761906	promoter-TSS (NM_001324)	promoter-TSS (NM_001324)	71	NM_001324	1477	Hs.172865	NM_001324	ENSG00000101138	CSTF1	CstF-50|CstFp50	cleavage stimulation factor subunit 1	protein-coding
chr20	55082655	55082715	0.035616364	2.325298014	0.0342108177190477±0.0427407061245256	0.00682619992982257±0.0159920001323115	intron (NM_080615, intron 3 of 6)	intron (NM_080615, intron 3 of 6)	-17100	NM_001012971	200232	Hs.504907	NM_001012971	ENSG00000124103	FAM209A	C20orf106|dJ1153D9.3	family with sequence similarity 209 member A	protein-coding
chr20	55458452	55458517	0.045200604	2.080432857	0.0371281541883945±0.0358942261565149	0.00877870924093505±0.0156502359450917	Intergenic	THE1B|LTR|ERVL-MaLR	254123	NM_003222	7022	Hs.473152	NM_003222	ENSG00000087510	TFAP2C	AP2-GAMMA|ERF1|TFAP2G|hAP-2g	transcription factor AP-2 gamma	protein-coding
chr20	55570586	55570644	0.009493054	-2.033222687	0.025443272665143±0.0284902886529067	0.10414393635636±0.0672129209942519	Intergenic	Intergenic	-218137	NR_110631	102723590	Hs.667674	NR_110631		BMP7-AS1	-	BMP7 antisense RNA 1	ncRNA
chr20	55571366	55571434	0.048844064	-2.032064518	0.0111419274048372±0.0165193057396039	0.0455693357031454±0.0536466967883844	Intergenic	MIR|SINE|MIR	-217352	NR_110631	102723590	Hs.667674	NR_110631		BMP7-AS1	-	BMP7 antisense RNA 1	ncRNA
chr20	55713733	55713789	0.023485516	-2.088728458	0.00778995454311369±0.013572844345739	0.0331363632259044±0.026384053796784	Intergenic	Intergenic	-74991	NR_110631	102723590	Hs.667674	NR_110631		BMP7-AS1	-	BMP7 antisense RNA 1	ncRNA
chr20	57000650	57000707	0.007096844	2.140273793	0.0498583274470134±0.0344666983809107	0.0113097002560442±0.0163771829617803	intron (NM_001195677, intron 2 of 2)	intron (NM_001195677, intron 2 of 2)	36394	NR_036633	9217	Hs.182625	NM_004738	ENSG00000124164	VAPB	ALS8|VAMP-B|VAP-B	VAMP associated protein B and C	protein-coding
chr20	57497217	57497283	0.011468073	2.086737308	0.0636465820399197±0.0475035891647802	0.0149831995368004±0.0172962696002964	Intergenic	Intergenic	30032	NR_132272	2778	Hs.125898	NM_000516	ENSG00000087460	GNAS	AHO|C20orf45|GNAS1|GPSA|GSA|GSP|NESP|PITA3|POH|SCG6|SgVI	GNAS complex locus	protein-coding
chr20	58436099	58436155	0.00281032	2.577769632	0.0418624908409335±0.0291626077159538	0.00701195441863753±0.0123050394160891	Intergenic	L1M4|LINE|L1	72565	NM_014258	10388	Hs.202676	NM_014258	ENSG00000196074	SYCP2	SCP-2|SCP2	synaptonemal complex protein 2	protein-coding
chr20	58662181	58662271	0.002522823	2.095001344	0.0639892559159885±0.0684185850173426	0.0149778271601958±0.0157024978378576	promoter-TSS (NR_109916)	promoter-TSS (NR_109916)	-515	NR_109918	729296	Hs.534781	NR_109916		LOC729296	-	uncharacterized LOC729296	ncRNA
chr20	59274078	59274186	0.048844064	2.213112569	0.0458877640353007±0.0708173284019773	0.00989654558626087±0.024315148825801	Intergenic	Intergenic	134512	NR_039653	100616440		NR_039653	ENSG00000265617	MIR548AG2	-	microRNA 548ag-2	ncRNA
chr20	60404934	60404993	0.038597931	-2.298366947	0.00682702728293158±0.012514924528679	0.0335821912369945±0.0371229165718702	intron (NM_001252339, intron 3 of 14)	intron (NM_001252339, intron 3 of 14)	-110160	NR_147702	100128310	Hs.683806	NR_147702	ENSG00000179253	LOC100128310	-	uncharacterized LOC100128310	ncRNA
chr20	61290165	61290210	0.038597931	-2.435939662	0.0063163089481267±0.0209488268409007	0.0341786000538956±0.0391495310105587	intron (NM_016354, intron 3 of 11)	CpG-16921	7785	NR_024470	100127888	Hs.671273	NR_024470	ENSG00000232803	SLCO4A1-AS1	-	SLCO4A1 antisense RNA 1	ncRNA
chr21	16122669	16122728	0.013799607	2.286673015	0.0311118999326771±0.0244992517697056	0.00637630915099924±0.0110364774027976	Intergenic	Intergenic	-107271	NM_001256579	388813	Hs.334177	NM_001256579		LOC388813	-	uncharacterized protein ENSP00000383407-like	protein-coding
chr21	18846121	18846186	0.007096844	-3.925959676	0.00228560004721988±0.00510297909556404	0.0347401636906645±0.0471552086598609	Intergenic	MSTB|LTR|ERVL-MaLR	34946	NR_037586	100505929	Hs.46707	NM_001005521	ENSG00000232560	LINC01549	C21orf37	long intergenic non-protein coding RNA 1549	ncRNA
chr21	19655969	19656030	0.013799607	-2.31714463	0.00881311822343956±0.0178391231610266	0.0439197272062301±0.0399941771666202	intron (NM_002772, intron 21 of 24)	intron (NM_002772, intron 21 of 24)	37808	NM_001204174	140578	Hs.283725	NM_024944	ENSG00000154645	CHODL	C21orf68|MT75|PRED12	chondrolectin	protein-coding
chr21	20140493	20140591	0.016540172	4.018487228	0.028544536199082±0.0316442309636208	0.00176131809976967±0.00584163127339776	Intergenic	MIR|SINE|MIR	-8412	NR_109925	101927797	Hs.551743	NR_109925		MIR548XHG	-	MIR548X host gene	ncRNA
chr21	20732827	20732902	0.023485516	4.718749302	0.0464962182397192±0.0752300339596936	0.00176576355641538±0.00585637518511337	Intergenic	Intergenic	539204	NR_146910	105372746	Hs.580899	NR_146910	ENSG00000233480	LINC01683	C21orf40	long intergenic non-protein coding RNA 1683	ncRNA
chr21	21341821	21341878	0.038597931	2.711081603	0.0180080544880845±0.0166531233866974	0.00275010903450575±0.00912107980002214	Intergenic	Intergenic	-69781	NR_146910	105372746	Hs.580899	NR_146910	ENSG00000233480	LINC01683	C21orf40	long intergenic non-protein coding RNA 1683	ncRNA
chr21	24261687	24261745	0.023485516	-2.805821484	0.0060488363219933±0.0111862897704828	0.042296873066913±0.0483004523914621	Intergenic	Intergenic	-189890	NR_106746	102466967		NR_106746	ENSG00000275469	MIR6130	hsa-mir-6130	microRNA 6130	ncRNA
chr21	26012284	26012341	0.00281032	2.224283688	0.0616776628250425±0.031885925293432	0.0131993273442442±0.0241717351006966	Intergenic	Intergenic	-200551	NR_046198	339622	Hs.616316	NR_046198	ENSG00000226983	LINC01692	-	long intergenic non-protein coding RNA 1692	ncRNA
chr21	26613980	26614038	0.001292745	-3.246798187	0.0047364363616163±0.0106128577787905	0.0449609367007559±0.0330681215028144	Intergenic	L1MEc|LINE|L1	190004	NR_024027	54072	Hs.234016	NM_058184	ENSG00000185433	LINC00158	C21orf42|NCRNA00158	long intergenic non-protein coding RNA 158	ncRNA
chr21	26985164	26985225	0.013799607	2.236433462	0.0607709358022971±0.0554853147129697	0.0128962180831215±0.0193001594679519	Intergenic	L1PA6|LINE|L1	-5394	NM_017446	54148	Hs.420696	NM_017446	ENSG00000154719	MRPL39	C21orf92|L39mt|MRP-L5|MRPL5|MSTP003|PRED22|PRED66|RPML5	mitochondrial ribosomal protein L39	protein-coding
chr21	27117992	27118056	0.018081722	2.607680581	0.0341418184001337±0.0278226430577831	0.00560139983215115±0.0124648126651284	intron (NM_001197297, intron 3 of 9)	intron (NM_001197297, intron 3 of 9)	-10059	NM_001003697	522	Hs.246310	NM_001685	ENSG00000154723	ATP5PF	ATP5|ATP5A|ATP5J|ATPM|CF6|F6	ATP synthase peripheral stalk subunit F6	protein-coding
chr21	27696753	27696816	0.015115269	2.288258545	0.0220754271881147±0.0174033023211395	0.00451933626424182±0.0103442820532234	Intergenic	MLT2B3|LTR|ERVL	-69169	NR_135516	100996571	Hs.570432	NR_135515	ENSG00000197934	CYYR1-AS1	-	cysteine and tyrosine rich 1 antisense RNA 1	ncRNA
chr21	27771059	27771121	0.012586118	-3.241271802	0.00406859086995775±0.00988003736436844	0.0384737090630964±0.0398608477730275	intron (NR_135516, intron 1 of 3)	MSTA|LTR|ERVL-MaLR	5136	NR_135516	100996571	Hs.570432	NR_135515	ENSG00000197934	CYYR1-AS1	-	cysteine and tyrosine rich 1 antisense RNA 1	ncRNA
chr21	28966561	28966618	0.019747672	2.168666731	0.0417177086188034±0.0543854469291024	0.00927869095043702±0.023839555405918	Intergenic	Intergenic	-128108	NR_024357	54088	Hs.570434	NR_024357	ENSG00000225298	LINC00113	C21orf23|NCRNA00113	long intergenic non-protein coding RNA 113	ncRNA
chr21	29017528	29017592	0.011468073	11.3055462	0.0253109545870261±0.0236050339390179	1e-05±0	Intergenic	Intergenic	-77138	NR_024357	54088	Hs.570434	NR_024357	ENSG00000225298	LINC00113	C21orf23|NCRNA00113	long intergenic non-protein coding RNA 113	ncRNA
chr21	29635671	29635727	0.045200604	-2.242994776	0.00596590001474726±0.0107911506280174	0.0282412996007637±0.0269218166822518	Intergenic	Intergenic	-34713	NR_126012	101927973	Hs.570414	NR_126012	ENSG00000236532	LINC01695	-	long intergenic non-protein coding RNA 1695	ncRNA
chr21	29693990	29694048	0.018081722	2.255553306	0.0394298268312757±0.0295067679462593	0.00825725445015864±0.0195828931172784	Intergenic	L1MDa|LINE|L1	-93033	NR_126012	101927973	Hs.570414	NR_126012	ENSG00000236532	LINC01695	-	long intergenic non-protein coding RNA 1695	ncRNA
chr21	30126220	30126277	0.000442947	3.053825436	0.0519242366267876±0.0275643929534046	0.00625283635136756±0.0115219773019274	Intergenic	Intergenic	131440	NM_013240	29104	Hs.163846	NM_013240	ENSG00000156239	N6AMT1	C21orf127|HEMK2|MTQ2|N6AMT|PRED28|m.HsaHemK2P	N-6 adenine-specific DNA methyltransferase 1	protein-coding
chr21	35051527	35051584	0.019747672	4.527978536	0.0407370811497623±0.0590028714395763	0.00176576355641538±0.00585637518511337	intron (NM_001001132, intron 1 of 29)	intron (NM_001001132, intron 1 of 29)	36749	NM_001331012	6453	Hs.90221	NM_003024	ENSG00000205726	ITSN1	ITSN|SH3D1A|SH3P17	intersectin 1	protein-coding
chr21	36250760	36250816	0.032833544	-2.765802677	0.00422454557635567±0.0140112325865275	0.0287322454493154±0.0294310068232732	intron (NM_001754, intron 5 of 8)	intron (NM_001754, intron 5 of 8)	10208	NM_001122607	861	Hs.149261	NM_001754	ENSG00000159216	RUNX1	AML1|AML1-EVI-1|AMLCR1|CBF2alpha|CBFA2|EVI-1|PEBP2aB|PEBP2alpha	RUNX family transcription factor 1	protein-coding
chr21	37033238	37033296	0.013799607	2.031643142	0.0446898176927458±0.048938218306991	0.0109300728548657±0.0155503251003442	Intergenic	Intergenic	-59746	NR_030414	768219		NR_030414	ENSG00000211590	MIR802	MIRN802|hsa-mir-802	microRNA 802	ncRNA
chr21	38512370	38512427	0.00281032	-2.285587334	0.0132775091650811±0.0158364405377918	0.06473616307432±0.0449937712605882	intron (NM_003316, intron 19 of 45)	intron (NM_003316, intron 19 of 45)	53828	NR_046651	100874006	Hs.570411	NR_046651	ENSG00000228677	TTC3-AS1	-	TTC3 antisense RNA 1	ncRNA
chr21	44912320	44912382	0.030239021	2.477017229	0.0312048088420521±0.0363440556697775	0.00560486350547183±0.0124723502284382	Intergenic	Intergenic	-12937	NR_136540	102724354	Hs.592161	NR_136540	ENSG00000280191	LINC01669	-	long intergenic non-protein coding RNA 1669	ncRNA
chr21	45417483	45417485	0.032833544	-2.189185453	0.0148088363083926±0.0195055698831345	0.0675353912467306±0.0632445406075993	Intergenic	L1M2c|LINE|L1	-14706	NM_003274	7109	Hs.126221	NM_003274	ENSG00000160218	TRAPPC10	EHOC-1|EHOC1|GT334|TMEM1|TRS130|TRS30	trafficking protein particle complex 10	protein-coding
chr21	46353876	46353934	0.007827231	2.391549496	0.0353216638957912±0.0393460678260354	0.00673151812092824±0.0117811548577984	TTS (NR_027129)	TTS (NR_027129)	-5175	NM_001127491	3689	Hs.375957	NM_000211	ENSG00000160255	ITGB2	CD18|LAD|LCAMB|LFA-1|MAC-1|MF17|MFI7	integrin subunit beta 2	protein-coding
chr21	47925914	47925984	0.02557465	-2.066105485	0.00920699079605665±0.0138859448525018	0.0385547094047069±0.038144388738359	intron (NM_206889, intron 6 of 21)	L1ME1|LINE|L1	43565	NR_046400	100862692	Hs.737163	NR_046400	ENSG00000223692	DIP2A-IT1	-	DIP2A intronic transcript 1	ncRNA
chr22	17312219	17312276	0.013799607	-2.064216081	0.0110897909511219±0.021768563460056	0.0463782457465475±0.0431287238613462	Intergenic	Intergenic	3884	NR_003607	27437	Hs.143955	NR_003607	ENSG00000229027	HSFY1P1	CECR8|HSFYL1|HSFYP1|NCRNA00016	HSFY1 pseudogene 1	pseudo
chr22	19836847	19836912	0.032833544	3.637484845	0.0342248820445754±0.0442166415883936	0.00275010903450575±0.00912107980002214	3' UTR (NM_024627, exon 3 of 3)	3' UTR (NM_024627, exon 3 of 3)	5517	NM_053004	54584	Hs.105642	NM_053004	ENSG00000185838	GNB1L	DGCRK3|FKSG1|GY2|WDR14|WDVCF	G protein subunit beta 1 like	protein-coding
chr22	20942294	20942352	0.008624254	-3.79814617	0.00334171815352006±0.00802632165505697	0.0464863816106861±0.0626654553404953	TTS (NM_001293236)	TTS (NM_001293236)	79989	NM_001293237	51586	Hs.517421	NM_015889	ENSG00000099917	MED15	ARC105|CAG7A|CTG7A|PCQAP|TIG-1|TIG1|TNRC7	mediator complex subunit 15	protein-coding
chr22	22041440	22041501	0.003861491	-2.123000613	0.0151359271258115±0.0169946882511475	0.0659319458698684±0.0446762652166561	intron (NM_014337, intron 12 of 19)	intron (NM_014337, intron 12 of 19)	21170	NM_014337	23759	Hs.438587	NM_014337	ENSG00000100023	PPIL2	CYC4|CYP60|Cyp-60|UBOX7|hCyP-60	peptidylprolyl isomerase like 2	protein-coding
chr22	23443495	23443554	0.038597931	-2.820721321	0.00458958186209201±0.0104628055452278	0.0324261097068136±0.038850526935992	intron (NM_002073, intron 2 of 2)	intron (NM_002073, intron 2 of 2)	30820	NM_002073	2781	Hs.584760	NM_002073	ENSG00000128266	GNAZ	gz-alpha	G protein subunit alpha z	protein-coding
chr22	23753212	23753268	0.018081722	2.779876829	0.0347994000396945±0.0328503047216323	0.00506693632765249±0.0113811246473245	Intergenic	L1MD|LINE|L1	-8441	NR_003950	150244	Hs.386693	NM_152509		ZDHHC8P1	ZDHHC8P	zinc finger DHHC-type containing 8 pseudogene 1	pseudo
chr22	27593928	27594033	0.045200604	2.592409471	0.0278064363043416±0.0306951236566335	0.00461054559458385±0.0102672876945709	Intergenic	Intergenic	10503	NM_001318392	105372977	Hs.743180	NM_001318392		LOC105372977	-	uncharacterized LOC105372977	protein-coding
chr22	28351784	28351840	0.030239021	2.910275595	0.0349860372529788±0.0427825956127769	0.00465387275273149±0.0103686770710272	intron (NR_026963, intron 2 of 4)	intron (NR_026963, intron 2 of 4)	-35212	NR_036169	100423034		NR_036169	ENSG00000264073	MIR3199-1	mir-3199-1	microRNA 3199-1	ncRNA
chr22	29573867	29573928	0.027822659	-2.196995212	0.00957075472582469±0.0187186925829227	0.0438841454346071±0.0625660448449359	Intergenic	L1M4b|LINE|L1	-27987	NM_133455	129080	Hs.289106	NM_133455	ENSG00000186998	EMID1	EMI5|EMU1	EMI domain containing 1	protein-coding
chr22	29931560	29931625	0.019747672	2.156133445	0.0307827908545732±0.0245085513642223	0.00690632719885218±0.0120823692819854	intron (NM_001002878, intron 8 of 20)	intron (NM_001002878, intron 8 of 20)	18051	NM_001002879	8563	Hs.75361	NM_003678	ENSG00000100296	THOC5	C22orf19|Fmip|PK1.3|fSAP79	THO complex 5	protein-coding
chr22	34586024	34586184	0.032833544	2.166256734	0.0286005728624084±0.0248770925215834	0.00637186369435353±0.0110307048843312	Intergenic	Intergenic	-267228	NM_001362953	9215	Hs.474667	NM_004737	ENSG00000133424	LARGE1	LARGE|MDC1D|MDDGA6|MDDGB6	LARGE xylosyl- and glucuronyltransferase 1	protein-coding
chr22	34762334	34762423	0.038597931	-2.597766027	0.00564571825618093±0.0105392633056257	0.0341762727634473±0.0335629288160478	Intergenic	L1PA13|LINE|L1	-443503	NM_001362953	9215	Hs.474667	NM_004737	ENSG00000133424	LARGE1	LARGE|MDC1D|MDDGA6|MDDGB6	LARGE xylosyl- and glucuronyltransferase 1	protein-coding
chr22	34785716	34785776	0.045200604	2.00384849	0.0331311723725362±0.0568298413523409	0.00826072760603645±0.0273977339645537	Intergenic	L1PA7|LINE|L1	-466870	NM_001362953	9215	Hs.474667	NM_004737	ENSG00000133424	LARGE1	LARGE|MDC1D|MDDGA6|MDDGB6	LARGE xylosyl- and glucuronyltransferase 1	protein-coding
chr22	40197001	40197062	0.004284372	2.331235312	0.0484777819365263±0.0474766096536904	0.00963320904834703±0.0185523205820586	intron (NM_152512, intron 5 of 6)	intron (NM_152512, intron 5 of 6)	92732	NM_152512	150350	Hs.474869	NM_152512	ENSG00000176177	ENTHD1	CACNA1I|dJ370M22.3	ENTH domain containing 1	protein-coding
chr22	41187074	41187132	0.011468073	-2.018137143	0.0133846182037483±0.0191882846016654	0.0542157915505496±0.0368871198856838	intron (NR_104235, intron 5 of 10)	L2|LINE|L2	22859	NR_039923	100616283		NR_039923	ENSG00000266594	MIR4766	mir-4766	microRNA 4766	ncRNA
chr22	48032030	48032087	0.027822659	2.183398258	0.0338933183388276±0.0283555564594836	0.00746183639222925±0.0128811658729356	intron (NR_122046, intron 2 of 8)	intron (NR_122046, intron 2 of 8)	4636	NR_122046	284930	Hs.407567	NR_122046	ENSG00000224271	LOC284930	-	uncharacterized LOC284930	ncRNA
chr22	48894778	48894841	0.015115269	2.008971958	0.0545166727494109±0.0645387701863734	0.0135446729307825±0.0310117457410576	intron (NM_001082967, intron 1 of 3)	intron (NM_001082967, intron 1 of 3)	9445	NM_001082967	25817	Hs.436854	NM_015381	ENSG00000219438	TAFA5	FAM19A5|QLLK5208|TAFA-5|UNQ5208	TAFA chemokine like family member 5	protein-coding
chr22	49173891	49173950	0.016540172	-2.325858173	0.00895879993384534±0.013500544660935	0.0449161903763359±0.0516371490848917	Intergenic	Intergenic	-2186	NR_039761	100616415		NR_039761	ENSG00000266887	MIR4535	-	microRNA 4535	ncRNA
chr22	50768922	50768979	0.007827231	2.943668823	0.0560297278518026±0.0556933990131185	0.00728259066289121±0.0166622993861253	Intergenic	AluY|SINE|Alu	-3510	NM_001001794	414918	Hs.530380	NM_001001794	ENSG00000205593	DENND6B	AFI1B|FAM116B	DENN domain containing 6B	protein-coding
chr3	907852	907911	0.007827231	2.213820311	0.0322395910254933±0.0224939502501746	0.00694965435699982±0.0121596497376616	Intergenic	Intergenic	-226826	NM_014461	27255	Hs.387300	NM_014461	ENSG00000134115	CNTN6	NB3	contactin 6	protein-coding
chr3	1257147	1257204	0.038597931	2.974172678	0.0310046088627793±0.0414287644071225	0.00394558195363391±0.0130860149198011	intron (NM_001349358, intron 4 of 20)	HAL1b|LINE|L1	122468	NM_001349356	27255	Hs.387300	NM_014461	ENSG00000134115	CNTN6	NB3	contactin 6	protein-coding
chr3	1266017	1266037	0.013799607	2.233083759	0.0430561630901965±0.034253739593306	0.00915820016102356±0.0168692156636466	intron (NM_001349358, intron 5 of 20)	L1MA6|LINE|L1	131319	NM_001349356	27255	Hs.387300	NM_014461	ENSG00000134115	CNTN6	NB3	contactin 6	protein-coding
chr3	4746715	4746780	0.023485516	2.435403695	0.0309667817570946±0.0279213405752212	0.00572488160634582±0.0107189806530017	intron (NM_001099952, intron 36 of 58)	intron (NM_001099952, intron 36 of 58)	46526	NR_004428	100126791	Hs.663059	NR_004428	ENSG00000235947	EGOT	EGO|NCRNA00190	eosinophil granule ontogeny transcript	ncRNA
chr3	4914998	4915055	0.030239021	2.087577241	0.048669527538798±0.040582538309623	0.0114507455040108±0.0165481654786216	Intergenic	Intergenic	33159	NR_125914	100507582	Hs.434505	NR_037903	ENSG00000235831	BHLHE40-AS1	-	BHLHE40 antisense RNA 1	ncRNA
chr3	5876184	5876247	0.023485516	-2.04728381	0.0120598182759502±0.0163617020987241	0.0498464920304038±0.0424597899883552	Intergenic	L1MA3|LINE|L1	-584276	NR_039953	100616334		NR_039953	ENSG00000265180	MIR4790	-	microRNA 4790	ncRNA
chr3	5981985	5982062	0.013799607	-2.025169851	0.0187749546021223±0.0207337305277765	0.0764215368438851±0.0634392716017165	Intergenic	L1PA6|LINE|L1	-690084	NR_039953	100616334		NR_039953	ENSG00000265180	MIR4790	-	microRNA 4790	ncRNA
chr3	8103655	8103712	0.027822659	-2.260837718	0.00706462731415574±0.0135206751550616	0.0338586177676916±0.0331882280198288	Intergenic	L1PA4|LINE|L1	-45690	NR_110131	101927394	Hs.517767	NR_110131	ENSG00000227110	LOC101927394	-	uncharacterized LOC101927394	ncRNA
chr3	8509645	8509703	0.032833544	2.777474892	0.036267644979737±0.0457361040684561	0.00528951802036978±0.0118122104016182	intron (NR_033378, intron 3 of 3)	MLT1F2|LTR|ERVL-MaLR	33670	NR_033378	100288428	Hs.651576	NR_033378	ENSG00000227110	LMCD1-AS1	-	LMCD1 antisense RNA 1	ncRNA
chr3	9181236	9181295	0.00281032	-4.000317654	0.00245892730626193±0.00815533926163013	0.0393515004014427±0.031743300815252	intron (NM_014850, intron 1 of 21)	MLT1D|LTR|ERVL-MaLR	-52911	NR_121663	101927416	Hs.475364	NR_121663	ENSG00000228723	SRGAP3-AS2	-	SRGAP3 antisense RNA 2	ncRNA
chr3	10174529	10174584	0.019747672	-2.530977869	0.0076318091966889±0.0139678614430255	0.0441090557724237±0.0536503043193065	Intergenic	Intergenic	-8762	NM_000551	7428	Hs.517792	NM_000551	ENSG00000134086	VHL	HRCA1|RCA1|VHL1|pVHL	von Hippel-Lindau tumor suppressor	protein-coding
chr3	11641896	11641962	0.009493054	2.130862328	0.0429261003366925±0.0396078709430351	0.00980094515464521±0.0139173081071692	intron (NM_001128219, intron 2 of 4)	intron (NM_001128219, intron 2 of 4)	4126	NM_001284391	9686	Hs.740389	NM_014667	ENSG00000144560	VGLL4	VGL-4	vestigial like family member 4	protein-coding
chr3	12333377	12333434	0.00281032	2.029217607	0.0467717361382462±0.0298832190806936	0.0114585093476555±0.0210447469971887	intron (NM_001354667, intron 1 of 6)	intron (NM_001354667, intron 1 of 6)	2837	NM_001354670	5468	Hs.162646	NM_005037	ENSG00000132170	PPARG	CIMT1|GLM1|NR1C3|PPARG1|PPARG2|PPARgamma	peroxisome proliferator activated receptor gamma	protein-coding
chr3	12359224	12359285	0.030239021	2.476049481	0.0468059461563825±0.0835963746244535	0.0084127089516683±0.0222368295762256	intron (NM_001354670, intron 2 of 5)	intron (NM_001354670, intron 2 of 5)	5376	NM_001330615	5468	Hs.162646	NM_005037	ENSG00000132170	PPARG	CIMT1|GLM1|NR1C3|PPARG1|PPARG2|PPARgamma	peroxisome proliferator activated receptor gamma	protein-coding
chr3	14562187	14562253	0.001152355	-2.338380317	0.0094277091662992±0.0153700951275264	0.0476791817186908±0.0296504235066695	intron (NM_001080423, intron 7 of 24)	intron (NM_001080423, intron 7 of 24)	19629	NM_001080423	80852	Hs.517819	NM_001080423	ENSG00000144596	GRIP2	-	glutamate receptor interacting protein 2	protein-coding
chr3	15513364	15513421	0.000268008	2.04913011	0.075820327821103±0.0440985548204716	0.0183204454793171±0.0220748897859786	intron (NM_005677, intron 10 of 16)	intron (NM_005677, intron 10 of 16)	24422	NR_036232	100422868		NR_036232	ENSG00000263573	MIR4270	-	microRNA 4270	ncRNA
chr3	17426979	17427041	0.013799607	2.944365354	0.0577955538914962±0.0604329314373912	0.00750848193737593±0.0136318979290933	intron (NM_001349079, intron 9 of 22)	intron (NM_001349079, intron 9 of 22)	314502	NM_001134381	9779	Hs.475629	NM_014744	ENSG00000131374	TBC1D5	-	TBC1 domain family member 5	protein-coding
chr3	18039084	18039142	0.023485516	-3.420106315	0.0033417364413088±0.0077454974989136	0.0357706460424445±0.046546726063409	intron (NR_161333, intron 1 of 4)	intron (NR_161333, intron 1 of 4)	35069	NR_161333	339862	Hs.652981	NR_046199		LOC339862	-	uncharacterized LOC339862	ncRNA
chr3	18091261	18091320	0.000811285	-3.116991827	0.00628961825912647±0.0092721419160918	0.0545672821727666±0.0375383107486811	intron (NR_161333, intron 4 of 4)	intron (NR_161333, intron 4 of 4)	87247	NR_161333	339862	Hs.652981	NR_046199		LOC339862	-	uncharacterized LOC339862	ncRNA
chr3	21565206	21565273	0.004284372	2.562783744	0.0376864001154899±0.0246057559303389	0.00637837245383045±0.0113526764538511	intron (NM_024697, intron 3 of 7)	L2b|LINE|L2	-19041	NR_046731	100874216	Hs.661720	NR_046731	ENSG00000225542	ZNF385D-AS1	-	ZNF385D antisense RNA 1	ncRNA
chr3	24096041	24096104	0.009493054	2.549979763	0.0362916185774586±0.0333860847648065	0.0061970634216612±0.0152670741329404	Intergenic	L1PA3|LINE|L1	48665	NR_026834	152024	Hs.385606	NR_026834	ENSG00000224074	LINC00691	-	long intergenic non-protein coding RNA 691	ncRNA
chr3	24262830	24262887	0.001292745	2.434165829	0.0530658274550329±0.0337035647682263	0.00981879090382293±0.0149129387925011	intron (NM_001354714, intron 2 of 8)	intron (NM_001354714, intron 2 of 8)	70044	NR_121667	101927854	Hs.570625	NR_121667		LOC101927854	-	uncharacterized LOC101927854	ncRNA
chr3	25370120	25370179	0.032833544	3.049938728	0.0291735816069624±0.033154582252729	0.00352262739430774±0.0116832333431461	intron (NM_001290216, intron 4 of 10)	L1PA5|LINE|L1	-12143	NM_001290300	5915	Hs.543218	NM_000965	ENSG00000077092	RARB	HAP|MCOPS12|NR1B2|RARbeta1|RRB2	retinoic acid receptor beta	protein-coding
chr3	25571409	25571470	0.019747672	-2.363749554	0.00562731820073995±0.0100325604505522	0.0289641635661775±0.0268289592015563	intron (NR_110892, intron 3 of 6)	L2c|LINE|L2	71639	NM_001290217	5915	Hs.543218	NM_000965	ENSG00000077092	RARB	HAP|MCOPS12|NR1B2|RARbeta1|RRB2	retinoic acid receptor beta	protein-coding
chr3	26404526	26404582	0.021546121	2.811580384	0.037127318538048±0.0431652534962996	0.00528839095072312±0.0125343843922497	Intergenic	Intergenic	-259743	NM_052953	116135	Hs.517868	NM_052953	ENSG00000179796	LRRC3B	LRP15	leucine rich repeat containing 3B	protein-coding
chr3	26900285	26900343	0.015115269	3.085711653	0.054112581197511±0.0588949381565071	0.00637391819195313±0.0142768874594598	Intergenic	LTR78|LTR|ERV1	164266	NM_001317811	116135	Hs.517868	NM_052953	ENSG00000179796	LRRC3B	LRP15	leucine rich repeat containing 3B	protein-coding
chr3	27232691	27232749	0.009493054	2.96025183	0.038151354952292±0.0308789597291491	0.00490213617343793±0.00846807584376735	intron (NM_001304384, intron 5 of 16)	intron (NM_001304384, intron 5 of 16)	25294	NM_001304384	152110	Hs.506115	NM_152534	ENSG00000163491	NEK10	-	NIMA related kinase 10	protein-coding
chr3	27618239	27618296	0.000912887	2.05395577	0.0497595457868142±0.0209311396951814	0.0119832359593023±0.0200632893727617	Intergenic	Intergenic	-92393	NM_001321107	9497	Hs.250072	NM_003615	ENSG00000033867	SLC4A7	NBC2|NBC3|NBCN1|SBC2|SLC4A6	solute carrier family 4 member 7	protein-coding
chr3	27710405	27710467	0.019747672	3.282365767	0.0233011818067594±0.0232673519045745	0.00239490006457675±0.00794298492459901	Intergenic	MER57C2|LTR|ERV1	53378	NM_005442	8320	Hs.591663	NM_005442	ENSG00000163508	EOMES	TBR2	eomesodermin	protein-coding
chr3	28896188	28896254	0.045200604	2.499489	0.0224891365929083±0.0268366654908474	0.00397696362977677±0.00891847451816162	Intergenic	Intergenic	279452	NR_038840	645206	Hs.376725	NR_038840		LINC00693	-	long intergenic non-protein coding RNA 693	ncRNA
chr3	30963906	30963963	0.045200604	2.119603981	0.0259430000389164±0.0229522684754024	0.00596974553032354±0.0135513428134138	Intergenic	MLT1H|LTR|ERVL-MaLR	-27782	NM_207359	339896	Hs.657052	NM_207359	ENSG00000144644	GADL1	ADC|CSADC|HuADC|HuCSADC	glutamate decarboxylase like 1	protein-coding
chr3	32696931	32696993	0.004748828	2.21226696	0.0536730460483919±0.0459930654682356	0.0115823725407774±0.0297883354292462	Intergenic	L1MC5|LINE|L1	-29718	NM_001256741	25904	Hs.444851	NM_015442	ENSG00000182973	CNOT10	-	CCR4-NOT transcription complex subunit 10	protein-coding
chr3	33982653	33982710	0.005258397	2.816562952	0.0343536819246682±0.0304968968579687	0.00487644530155442±0.0161733393759475	Intergenic	Intergenic	142560	NM_013374	10015	Hs.475896	NM_013374	ENSG00000170248	PDCD6IP	AIP1|ALIX|DRIP4|HP95	programmed cell death 6 interacting protein	protein-coding
chr3	34499018	34499097	0.001448776	-2.086405171	0.019825318320231±0.0201915067425896	0.084195854480971±0.0565947177935144	Intergenic	L1MA4A|LINE|L1	658936	NM_013374	10015	Hs.475896	NM_013374	ENSG00000170248	PDCD6IP	AIP1|ALIX|DRIP4|HP95	programmed cell death 6 interacting protein	protein-coding
chr3	37917612	37917672	0.019747672	2.115157991	0.0552712540057572±0.0546925623090807	0.0127577273683114±0.0181599985627461	intron (NM_001008392, intron 1 of 7)	AluJb|SINE|Alu	14271	NM_005808	10217	Hs.475963	NM_005808	ENSG00000144677	CTDSPL	C3orf8|HYA22|PSR1|RBSP3|SCP3	CTD small phosphatase like	protein-coding
chr3	38636210	38636277	0.005258397	2.130999748	0.0398392365737395±0.0302534257179758	0.00909528187052769±0.017970152514788	intron (NM_198056, intron 14 of 27)	L1ME3C|LINE|L1	54919	NM_001099405	6331	Hs.517898	NM_000335	ENSG00000183873	SCN5A	CDCD2|CMD1E|CMPD2|HB1|HB2|HBBD|HH1|ICCD|IVF|LQT3|Nav1.5|PFHB1|SSS1|VF1	sodium voltage-gated channel alpha subunit 5	protein-coding
chr3	39046598	39046656	0.016540172	4.091612002	0.0301044358109886±0.0296952460313163	0.00176576355641538±0.00585637518511337	intron (NM_001349253, intron 2 of 29)	LTR2B|LTR|ERV1	46808	NM_001349253	11280	Hs.591657	NM_014139	ENSG00000168356	SCN11A	FEPS3|HSAN7|NAV1.9|NaN|PN5|SCN12A|SNS-2	sodium voltage-gated channel alpha subunit 11	protein-coding
chr3	39254505	39254567	0.030239021	2.771128101	0.0314875820820981±0.0429705239157273	0.00461260889741506±0.0106068204980253	Intergenic	(CA)n|Simple_repeat|Simple_repeat	-20450	NM_001351377	165904	Hs.447868	NM_194293	ENSG00000168334	XIRP1	CMYA1|Xin	xin actin binding repeat containing 1	protein-coding
chr3	40206589	40206645	0.011468073	2.998392201	0.0560331548648801±0.0504026270710762	0.00701195441863753±0.0123050394160891	intron (NM_001284424, intron 5 of 15)	intron (NM_001284424, intron 5 of 15)	65115	NM_001284426	25924	Hs.594535	NM_015460	ENSG00000170011	MYRIP	SLAC2-C|SLAC2C	myosin VIIA and Rab interacting protein	protein-coding
chr3	41874186	41874244	0.016540172	-2.102052683	0.00969010015780274±0.0171289674519597	0.0416015178303827±0.0315105814803988	intron (NM_001322501, intron 17 of 35)	L1PA8|LINE|L1	129380	NM_001322500	54986	Hs.656192	NM_017886	ENSG00000168038	ULK4	FAM7C1|REC01035	unc-51 like kinase 4	protein-coding
chr3	42498567	42498690	0.045200604	2.389422327	0.0421234269372441±0.0563155218279349	0.00803962705487554±0.0138101252144675	Intergenic	L1MEc|LINE|L1	-32162	NM_001251882	7433	Hs.348500	NM_004624	ENSG00000114812	VIPR1	HVR1|II|PACAP-R-2|PACAP-R2|RDC1|V1RG|VAPC1|VIP-R-1|VIPR|VIRG|VPAC1|VPAC1R|VPCAP1R	vasoactive intestinal peptide receptor 1	protein-coding
chr3	42968349	42968362	0.004284372	3.225467658	0.0388741450892253±0.034724522677409	0.00415621816434643±0.00937740196530004	Intergenic	L2a|LINE|L2	-9478	NM_001205272	100506243	Hs.720172	NM_015673	ENSG00000240747	KRBOX1	-	KRAB box domain containing 1	protein-coding
chr3	43469845	43469902	0.038597931	-2.25543509	0.00457118180665103±0.00848589905132238	0.0218263999982313±0.0201897945955856	intron (NM_001204831, intron 11 of 12)	intron (NM_001204831, intron 11 of 12)	-76420	NR_046757	100873954	Hs.600984	NR_046757		SNRK-AS1	-	SNRK antisense RNA 1	ncRNA
chr3	50117752	50117817	0.019747672	3.433339534	0.0258717365901578±0.0260708328044728	0.00239490006457675±0.00794298492459901	Intergenic	L1PA8|LINE|L1	-8567	NM_005778	10181	Hs.439480	NM_005778	ENSG00000003756	RBM5	G15|H37|LUCA-15|LUCA15|RMB5	RNA binding motif protein 5	protein-coding
chr3	50423848	50423912	0.007827231	-2.327498651	0.00946295464580708±0.016804319506684	0.0474978189238093±0.0366904091116492	intron (NM_001291101, intron 5 of 37)	intron (NM_001291101, intron 5 of 37)	21086	NR_111913	11068	Hs.149443	NM_007022	ENSG00000114395	CYB561D2	101F6|TSP10|XXcos-LUCA11.4	cytochrome b561 family member D2	protein-coding
chr3	51819320	51819385	0.021546121	-2.2590457	0.00797351822257041±0.0117072669681094	0.0381672182543711±0.0297143400592967	Intergenic	L1MB5|LINE|L1	-6100	NM_001368369	440956	Hs.444316	NM_001143833	ENSG00000214686	IQCF6	-	IQ motif containing F6	protein-coding
chr3	52872783	52872843	0.019747672	-2.07341445	0.0129937363619154±0.0286126268913685	0.0546882459047166±0.054170374723157	3' UTR (NM_198563, exon 8 of 9)	3' UTR (NM_198563, exon 8 of 9)	-3778	NM_205853	389125	Hs.556077	NM_205853	ENSG00000272573	MUSTN1	MUSTANG	musculoskeletal, embryonic nuclear protein 1	protein-coding
chr3	53512662	53512724	0.009493054	2.557548322	0.0364825092256069±0.0322009704823209	0.0061970634216612±0.0152670741329404	Intergenic	MIRc|SINE|MIR	-15945	NM_001128839	776	Hs.476358	NM_000720	ENSG00000157388	CACNA1D	CACH3|CACN4|CACNL1A2|CCHL1A2|Cav1.3|PASNA|SANDD	calcium voltage-gated channel subunit alpha1 D	protein-coding
chr3	54834129	54834186	0.041788997	2.106154501	0.0490773823112249±0.0482102391505571	0.0113989726047624±0.018467912617746	intron (NM_018398, intron 13 of 37)	UCON2|Unknown|Unknown	101124	NR_046666	100874237	Hs.570583	NR_046666	ENSG00000243715	CACNA2D3-AS1	-	CACNA2D3 antisense RNA 1	ncRNA
chr3	57119383	57119442	0.023485516	2.231921323	0.0403615363280881±0.0418262705727381	0.00859196348623795±0.0162334099128284	Intergenic	Intergenic	-6117	NM_001128615	50650	Hs.476402	NM_019555	ENSG00000163947	ARHGEF3	GEF3|STA3|XPLN	Rho guanine nucleotide exchange factor 3	protein-coding
chr3	60964478	60964533	0.038597931	2.027666575	0.0401987460526553±0.0400804314100736	0.00985879975963722±0.0198370081392639	intron (NR_148922, intron 3 of 3)	intron (NR_148922, intron 3 of 3)	272620	NM_001320899	2272	Hs.655995	NM_002012	ENSG00000189283	FHIT	AP3Aase|FRA3B	fragile histidine triad diadenosine triphosphatase	protein-coding
chr3	61257727	61257783	0.002262468	2.873832736	0.037713427435268±0.0277884853785799	0.00514500909908251±0.0114802171739585	Intergenic	Intergenic	-20620	NR_148921	2272	Hs.655995	NM_002012	ENSG00000189283	FHIT	AP3Aase|FRA3B	fragile histidine triad diadenosine triphosphatase	protein-coding
chr3	62451434	62451490	0.007827231	2.286342579	0.0253265273164619±0.0163293216930398	0.00519179993055083±0.0115770385702471	intron (NM_183393, intron 22 of 26)	intron (NM_183393, intron 22 of 26)	-92237	NM_018008	55079	Hs.241523	NM_018008	ENSG00000153266	FEZF2	FEZ|FEZL|FKSG36|TOF|ZFP312|ZNF312	FEZ family zinc finger 2	protein-coding
chr3	66340143	66340201	0.007827231	-2.54180838	0.00856029089878904±0.0127285896473442	0.0498481550338593±0.0396019006117421	intron (NM_173471, intron 6 of 10)	L1PA7|LINE|L1	68744	NM_001350992	115286	Hs.379386	NM_173471	ENSG00000144741	SLC25A26	COXPD28|SAMC	solute carrier family 25 member 26	protein-coding
chr3	66903876	66903942	0.041788997	-2.254306108	0.00878547267480329±0.013086914738038	0.0419159091331742±0.0562652804055522	Intergenic	MLT1H1|LTR|ERVL-MaLR	-115149	NR_135533	105377143	Hs.553944	NR_135533		LOC105377143	-	uncharacterized LOC105377143	ncRNA
chr3	70016797	70016854	0.023485516	2.11260429	0.0285190816291354±0.0245625669283205	0.00659444538707082±0.0114470856599673	3' UTR (NM_001184967, exon 10 of 10)	3' UTR (NM_001184967, exon 10 of 10)	31075	NM_000248	4286	Hs.166017	NM_000248	ENSG00000187098	MITF	CMM8|COMMAD|MI|WS2|WS2A|bHLHe32	melanocyte inducing transcription factor	protein-coding
chr3	71116428	71116485	0.015115269	2.573534392	0.0249984636902809±0.0208226102851024	0.00419954532249406±0.00949058699950102	intron (NR_146142, intron 7 of 19)	intron (NR_146142, intron 7 of 19)	-2382	NM_001244813	27086	Hs.59368	NM_032682	ENSG00000114861	FOXP1	12CC4|HSPC215|MFH|QRF1|hFKH1B	forkhead box P1	protein-coding
chr3	71659293	71659355	0.030239021	2.523611083	0.0304348456927321±0.0406685794342054	0.00529283640736883±0.0125550075032902	Intergenic	AluSx1|SINE|Alu	-26184	NM_001012505	27086	Hs.59368	NM_032682	ENSG00000114861	FOXP1	12CC4|HSPC215|MFH|QRF1|hFKH1B	forkhead box P1	protein-coding
chr3	72541061	72541121	0.027822659	2.311083738	0.0383658456531438±0.0354151093261184	0.00773106363009322±0.0139510351624218	Intergenic	Intergenic	-45317	NM_012234	23429	Hs.7910	NM_012234	ENSG00000163602	RYBP	AAP1|APAP-1|DEDAF|YEAF1	RING1 and YY1 binding protein	protein-coding
chr3	73784559	73784616	0.045200604	2.867831548	0.0462834360924634±0.0509401358775893	0.00634048201821066±0.0146132266165776	Intergenic	Intergenic	-73807	NR_146637	105377165		NR_146637		LINC02005	-	long intergenic non-protein coding RNA 2005	ncRNA
chr3	74208478	74208555	0.011468073	-2.246941834	0.0141056091947989±0.0223876971588004	0.0669558823785999±0.0504426185736466	Intergenic	L1PA4|LINE|L1	350122	NR_146637	105377165		NR_146637		LINC02005	-	long intergenic non-protein coding RNA 2005	ncRNA
chr3	74255465	74255531	0.023485516	-2.682331652	0.00400401821190659±0.0089479441959385	0.025701491670175±0.0249078541451035	Intergenic	MIRb|SINE|MIR	314793	NM_020872	5067	Hs.12723	NM_020872	ENSG00000113805	CNTN3	BIG-1|PANG|PCS	contactin 3	protein-coding
chr3	74487902	74487961	0.015115269	2.268200189	0.0232822273603894±0.0158340440311782	0.00483312728730115±0.0107535574683656	intron (NM_020872, intron 3 of 21)	intron (NM_020872, intron 3 of 21)	82359	NM_020872	5067	Hs.12723	NM_020872	ENSG00000113805	CNTN3	BIG-1|PANG|PCS	contactin 3	protein-coding
chr3	76223610	76223748	0.038597931	2.455560118	0.0230355997654524±0.0230480048394595	0.00419954532249406±0.00949058699950102	Intergenic	L1PA8|LINE|L1	-388979	NM_001290208	100131827	Hs.556877	NM_001128223	ENSG00000227124	ZNF717	OB1|X17|ZNF838	zinc finger protein 717	protein-coding
chr3	77110748	77110806	0.004748828	2.418220265	0.0410442911088466±0.0381334230972806	0.0076788453893228±0.0185032949351614	intron (NM_001290065, intron 1 of 26)	intron (NM_001290065, intron 1 of 26)	21527	NM_001290040	6092	Hs.13305	NM_002942	ENSG00000185008	ROBO2	SAX3	roundabout guidance receptor 2	protein-coding
chr3	77886365	77886424	0.030239021	11.22857001	0.0239958634430712±0.0367357940393576	1e-05±0	Intergenic	Intergenic	211719	NR_146636	105377172		NR_146636		LINC02077	-	long intergenic non-protein coding RNA 2077	ncRNA
chr3	77991839	77991897	0.000912887	2.762378166	0.0401814634149724±0.0264725433667343	0.00592198172076181±0.0102998651000861	Intergenic	Intergenic	106246	NR_146636	105377172		NR_146636		LINC02077	-	long intergenic non-protein coding RNA 2077	ncRNA
chr3	79618911	79618968	0.018081722	2.770486774	0.035129991275343±0.0418963207495366	0.00514847277240319±0.0114885521080692	intron (NM_002941, intron 2 of 30)	intron (NM_002941, intron 2 of 30)	61903	NR_037488	100500877		NR_037488	ENSG00000265193	MIR3923	-	microRNA 3923	ncRNA
chr3	80283969	80284037	0.038597931	-2.909551477	0.00457120009443976±0.0102059581911281	0.0343472918664867±0.0518939227112699	Intergenic	Intergenic	-466855	NM_002941	6091	Hs.744218	NM_002941	ENSG00000169855	ROBO1	DUTT1|SAX3	roundabout guidance receptor 1	protein-coding
chr3	82045446	82045503	0.019747672	-2.384872631	0.00668345459482886±0.0124029587398716	0.0349075364118272±0.0328883107275909	intron (NR_147146, intron 1 of 8)	LTR50|LTR|ERVL	10182	NR_147146	105377180	Hs.531803	NR_147146	ENSG00000239440	LINC02008	-	long intergenic non-protein coding RNA 2008	ncRNA
chr3	83861744	83861814	0.021546121	2.579668004	0.0446982636031779±0.0457760096366094	0.00747710026123306±0.0166666449779128	Intergenic	L1M3a|LINE|L1	1056947	NR_033860	440970	Hs.411049	NR_033860	ENSG00000242641	LINC00971	-	long intergenic non-protein coding RNA 971	ncRNA
chr3	84369499	84369557	0.002522823	2.413117856	0.068386763672937±0.047767082239642	0.0128395911306143±0.0366224920584625	Intergenic	Intergenic	549198	NR_033860	440970	Hs.411049	NR_033860	ENSG00000242641	LINC00971	-	long intergenic non-protein coding RNA 971	ncRNA
chr3	88706532	88706634	0.023485516	-2.392323307	0.00856002724983475±0.0167956383399152	0.0449403263628483±0.0489076825003962	Intergenic	L1PA3|LINE|L1	318977	NM_001368165	111064647		NM_001368165		CSNKA2IP	-	casein kinase 2 subunit alpha' interacting protein	protein-coding
[truncated: 3,981 more rows]
