# Supplementary material for: Characterization of Ultra-Short plasma Cell-Free DNA in maternal blood and its preliminary potential as a screening marker for preeclampsia
Source: Mol Med. 2025 Jul 12;31:256. doi: 10.1186/s10020-025-01307-1 (PMC12255149; doi:10.1186/s10020-025-01307-1)
Supplement: Supplementary file 13 — Supplementary Material 13. Figure S9: Nucleobase frequency of the peaks of ultra-short fragments.: Density map showing base C of the peaks and the randomly selected 50-mers from the reference genome.: Density map of C skew of the peaks and the randomly chosen 50-mers from the reference genome.: Density map of base A, T, and G of the peaks and the randomly selected 50-mers from the reference genome, respectively [file 10020_2025_1307_MOESM13_ESM.xls]

Sample	preeclamsia	preterm_birth	Fetal growth restriction	chr22_45064934_45065156	chr4_3628293_3628507	chr4_10074322_10074389	chr8_143233259_143233532	chr12_111324288_111324440	chr14_101172343_101172489	chr20_46322974_46323144	chr3_68536799_68536855	chrX_122318581_122318734	chr1_161237963_161238019	chr17_42118065_42118126	chr19_19861233_19861296	chr2_19949447_19949507	chr3_166264358_166264414	chr5_148617251_148617310	chr7_84278097_84278155	chr1_150169311_150169367	chr15_74911947_74912001	chr17_68501569_68501634	chr4_23604697_23604756	chr6_162037723_162037780	chrX_8961940_8962000
control1	control	N	N	0.169761336	0.125146431	0	0.092870244	0.048081699	0.069061117	0.072274442	0	0.149996206	0	0.110114999	0	0.073409699	0	0.110114999	0.036704801	0	0.036704801	0	0.073409699	0.110114999	0.036704801
control2	control	N	N	0.247334416	0.036259759	0	0.329331579	0.084986137	0.065177401	0.173806251	0	0.212037957	0	0.0488034	0	0	0.0488034	0	0	0	0	0	0	0	0
control3	control	N	N	0.274313505	0.028499442	0	0.213937314	0.096153946	0	0.170861702	0	0.300617533	0	0	0	0	0.051249702	0	0.051249702	0	0	0	0	0	0
control4	control	N	N	0.208861478	0	0	0.263707753	0.107567777	0.066313761	0.133262109	0	0.286080461	0	0	0	0	0	0	0.063119501	0	0	0	0	0.063119501	0
control5	control	N	N	0.204543096	0	0	0.39076925	0	0	0.253345257	0	0.312568822	0	0	0	0	0	0.120186999	0.240373001	0.120186999	0	0	0	0	0
control6	control	N	N	0.255840247	0.218003277	0.076155813	0.299837385	0.116653354	0.080145674	0.542435878	0.084836054	0.324280056	0	0.0439234	0	0	0	0.0439234	0.13177	0	0	0	0.087846898	0.0439234	0
control7	control	N	N	0.137633967	0.089165775	0.123874424	0.17809471	0	0.070708149	0.140882865	0	0.335578387	0	0	0.048490498	0	0.048490498	0.048490498	0.048490498	0.048490498	0	0	0	0	0
control8	control	N	N	0.18427587	0.050650251	0.074028911	0.134228872	0.033728104	0	0.239612018	0	0.163524752	0	0	0	0	0	0	0.051485199	0.051485199	0	0.051485199	0.102969997	0.051485199	0
control9	control	N	N	0.16406532	0.01750721	0	0.049454673	0	0.030237981	0.032602712	0	0.011741096	0	0	0	0	0	0	0.037654899	0	0	0.037654899	0.075309902	0	0.037654899
control10	control	N	N	0.14632771	0.063614006	0.093439516	0.307751151	0	0.04274251	0.061450467	0	0.153350807	0	0	0	0	0.0540055	0	0.108011	0	0.0540055	0.0540055	0	0	0.108011
control11	control	N	N	0.451248269	0.150998817	0.107923145	0.277825846	0	0.183065522	0.100278847	0	0.214569827	0	0.062387299	0	0	0	0	0.062387299	0	0.062387299	0.062387299	0.062387299	0	0
control12	control	N	N	0.185200473	0.02591003	0	0.236959829	0.159511273	0	0.0569754	0	0.015033242	0.048126999	0.048126999	0.048126999	0.048126999	0	0.048126999	0.096254103	0	0.096254103	0	0.048126999	0	0.048126999
control13	control	N	N	0.33105682	0.054734232	0.072476764	0.24887996	0.033064705	0	0.063310034	0	0.127457608	0	0	0	0	0.100878	0	0.100878	0	0	0	0	0	0
control14	control	N	N	0.251575337	0.077815008	0	0.165261907	0.105216207	0.054070931	0.263005907	0	0.307065643	0	0.050198201	0	0	0	0.050198201	0	0	0	0	0	0.250990987	0
control15	control	N	N	0.091149146	0.030463219	0	0.074183432	0	0	0	0	0.039648273	0	0.056498598	0	0	0	0	0	0	0	0	0	0	0
control16	control	N	N	0.047360474	0.035477576	0.050908582	0.202576379	0.16597886	0.007580418	0.138561193	0	0.088353409	0.029330701	0.029330701	0	0.029330701	0	0.029330701	0.029330701	0.087992102	0	0	0.087992102	0.029330701	0.029330701
control17	control	N	N	0.035859334	0.018596818	0.008819814	0.171217337	0.097298915	0.083559282	0.019519504	0.064414363	0.136114462	0	0	0	0.033348799	0.033348799	0.033348799	0.033348799	0.033348799	0	0	0.066697598	0.033348799	0.100046001
control18	control	N	N	0.317417196	0.036178883	0	0.257389424	0.119257119	0.121464941	0.487788937	0	0.409611974	0.064992599	0.064992599	0	0	0	0	0.064992599	0	0.129985005	0	0	0.064992599	0.194977999
control19	control	N	N	0.303414021	0.039522666	0	0.209840339	0	0.095453579	0.101171932	0.072731855	0.059017533	0	0	0.039784901	0.039784901	0.039784901	0.039784901	0.079569697	0.039784901	0	0	0	0.039784901	0
control20	control	N	N	0.212489218	0	0	0.15420866	0	0	0.157842057	0.082942509	0.072562379	0	0.0428726	0	0.0428726	0.0428726	0	0.0428726	0.0428726	0	0	0	0.0428726	0
control21	control	N	N	0.129890515	0.044125566	0	0.08840168	0	0.013089966	0.039680847	0	0.248585228	0	0	0	0	0	0	0.050550099	0	0.050550099	0	0.050550099	0.050550099	0
control22	control	N	N	0.097700822	0.055486653	0.100644674	0.211736096	0.139729373	0.046623971	0.089721067	0.060671946	0.102891479	0.031416401	0	0	0.031416401	0	0.031416401	0.031416401	0.031416401	0	0	0	0.094249301	0
control23	control	N	N	0.260317861	0.085668702	0.035492561	0.144642751	0	0.077275009	0.104495676	0	0.144210232	0	0.063664697	0	0	0	0	0.063664697	0	0	0	0	0.127329007	0
control24	control	N	N	0.04717674	0.011919398	0.058512989	0.081713883	0	0.059075241	0.03700538	0	0.056827291	0	0.033689201	0	0.033689201	0	0.033689201	0	0	0	0	0.033689201	0.033689201	0
control25	control	N	N	0.038970673	0.032336595	0	0.063434015	0.056919999	0.085902733	0	0	0	0.0724966	0.0724966	0	0	0	0.0724966	0.0724966	0	0	0.0724966	0	0	0
control26	control	N	N	0.217480043	0.036736103	0	0.116314526	0	0.045265305	0	0	0.171030456	0	0	0	0	0	0	0.069297597	0	0.069297597	0	0.069297597	0	0
control27	control	N	N	0.10612534	0.050033723	0	0.048682447	0	0.070354939	0.075600701	0	0.083946233	0	0	0.107652001	0	0	0.107652001	0.107652001	0	0.107652001	0	0	0	0.107652001
control28	control	N	N	0.12308832	0.075099031	0.011872271	0.055654263	0	0.023840541	0.065161999	0	0.138875316	0	0.044890501	0	0	0	0.044890501	0	0	0	0	0.089781001	0.044890501	0.044890501
control29	control	N	N	0.42831583	0.193648835	0	0.192811458	0.06897647	0.010768775	0.061715789	0	0.274115005	0	0	0	0	0	0	0	0	0	0	0	0.087705702	0.175411001
control30	control	N	N	0.081489215	0.031139418	0	0.11169927	0	0.031344815	0.10104564	0	0.117186866	0	0	0	0	0	0	0.047908802	0	0	0	0	0.047908802	0
control31	control	N	N	0.107822902	0.077933897	0	0.091728644	0	0.022328456	0.029530211	0.081208082	0.190182018	0	0.0419847	0	0	0	0	0	0	0	0	0	0.125954002	0.0419847
control32	control	N	N	0.091142118	0.072398725	0.049572401	0.078158004	0.019460196	0.012827844	0.067906019	0	0.146292655	0	0.099195898	0	0	0	0	0.173593	0.024799	0	0	0.049598001	0.074396901	0
control33	control	N	N	0.133896177	0.053567357	0	0.175603612	0	0.096660536	0.160682052	0	0.077815361	0	0.0427268	0	0.0427268	0	0.0427268	0	0	0.128180996	0	0.128180996	0.0427268	0
control34	control	N	N	0.132607732	0.108396217	0.009318758	0.270841145	0.083047055	0	0.15686666	0	0.17693337	0.035249501	0.035249501	0	0.035249501	0	0	0.035249501	0	0	0.035249501	0.0704991	0.0704991	0.035249501
control35	control	N	N	0.127841707	0	0	0.16994247	0.134852936	0	0.182843234	0	0	0	0.079273202	0	0	0	0	0.079273202	0	0	0	0.079273202	0	0
control36	control	N	N	0.029107803	0.014089079	0	0.032376161	0	0	0.061273937	0	0.143090106	0	0	0	0	0	0.054050699	0.108101003	0.054050699	0	0	0.108101003	0.054050699	0.054050699
control37	control	N	N	0.141208159	0.032029487	0.035904775	0.088192988	0.049246742	0.025628407	0.148344872	0	0.097853766	0.031348102	0.031348102	0	0.031348102	0	0.031348102	0.031348102	0	0.0626963	0	0	0.094044402	0.094044402
control38	control	N	N	0.114497999	0.050860013	0.014472661	0.10376213	0.06189339	0.006702637	0.068182698	0.052817563	0.093837044	0.082059599	0.054706398	0	0	0	0.054706398	0.054706398	0.136766002	0	0.027353199	0	0.027353199	0
control39	control	N	N	0.10522239	0.134375712	0	0.171274307	0.070070936	0	0.12023748	0.056683194	0.118251716	0	0.073378697	0	0	0	0	0	0	0	0	0	0.073378697	0
control40	control	N	N	0.228933776	0.034413488	0	0.171920474	0	0	0.077329262	0	0.091482778	0	0	0	0	0	0	0.061724201	0	0	0	0.061724201	0.061724201	0.123447999
control41	control	N	N	0.1819773	0.075840327	0.012124165	0.158469639	0.037814372	0.059973826	0.095057272	0	0.118669829	0.091719702	0.045859899	0	0	0.045859899	0.045859899	0	0	0	0.091719702	0.045859899	0.045859899	0
control42	control	N	N	0.570282504	0.073937903	0	0.219409265	0.057396468	0.068700058	0.102709469	0	0.235698223	0.072716102	0	0	0	0	0	0	0	0	0	0	0	0
control43	control	N	N	0.227953221	0.062834596	0	0.203539252	0.07001915	0.023107315	0.056027296	0	0.06786779	0	0.0434236	0	0.0434236	0.0434236	0.0434236	0.0434236	0	0.0434236	0	0	0	0
control44	control	N	N	0.129826554	0.038565321	0.039628703	0.180557897	0.087455909	0	0.20272014	0.066897655	0.19268427	0.034606501	0	0	0	0.0692131	0	0	0.0692131	0	0	0	0.138426006	0
control45	control	N	N	0.44065362	0.032732915	0	0.123666529	0.270603934	0	0	0	0	0	0	0	0	0	0	0	0	0	0	0	0	0
control46	control	N	N	0.047830494	0	0	0.176472152	0.150501765	0	0.134659415	0	0	0	0.0887243	0	0	0	0	0	0	0	0.0887243	0.0887243	0.177449003	0.0887243
control47	control	N	N	0.154022203	0.085685798	0	0.183472245	0.074080688	0.063373471	0.012711755	0	0.181478181	0	0	0	0	0	0.155691996	0	0	0	0	0	0	0
control48	control	N	N	0.158902192	0	0	0.169192546	0	0.016284428	0	0	0	0	0	0	0	0	0	0	0.133102	0	0	0	0	0
control49	control	N	N	0.065408878	0	0	0.276818018	0	0	0.146929278	0	0.219623176	0	0	0	0	0	0	0.121170998	0	0.121170998	0	0	0	0
control50	control	N	N	0.283809179	0.180849362	0	0.151122105	0.076240979	0.109960386	0.036056824	0	0.064925064	0	0	0	0	0	0	0	0	0	0	0	0.083738901	0.083738901
control51	control	N	N	0.26245271	0.042534138	0	0.190239365	0.05936549	0.040162571	0.038952093	0	0.121891999	0.075948097	0.075948097	0	0	0	0	0	0	0.075948097	0	0	0.075948097	0
control52	control	N	N	0.190178547	0.044326885	0.137815327	0.208692734	0.13434176	0	0.096160251	0	0.061601296	0	0	0	0	0	0	0	0	0.079236597	0	0.079236597	0.158473	0.158473
control53	control	N	N	0.262253662	0.029255205	0	0.201229391	0.112478037	0	0.09289684	0.104508945	0	0	0	0	0	0	0.066549398	0	0	0	0	0.066549398	0.066549398	0
control54	control	N	N	0.219640247	0	0	0.158616524	0.059197191	0	0.146905499	0	0.066580521	0.085836701	0.085836701	0	0	0	0.085836701	0.085836701	0	0.085836701	0.085836701	0	0	0
control55	control	N	N	0.030404035	0.035319508	0.017947323	0.12570379	0	0	0.066303019	0.118398248	0.175290913	0	0	0	0	0	0	0	0	0.135287002	0	0	0	0
control56	control	N	N	0.275473125	0.055123533	0	0.273940941	0.08910451	0	0	0	0.164405259	0	0	0	0	0	0	0	0	0.098065801	0	0	0.098065801	0
control57	control	N	N	0.33891726	0.04585144	0	0.261442869	0	0.076640225	0.124128714	0	0.195083813	0	0	0	0.081893697	0	0	0.163787007	0	0	0	0	0	0
control58	control	N	N	0.275954086	0	0.045608383	0.125103358	0	0.064919268	0.056753687	0	0.077723068	0	0	0	0	0	0	0.081242897	0	0	0	0	0.081242897	0
control59	control	N	N	0.175819414	0.038663161	0	0.071799654	0.11330609	0	0.137585998	0	0.284106151	0	0	0	0	0	0	0	0	0	0	0.138062999	0	0
control60	control	N	N	0.293481979	0	0	0.089743651	0.1504974	0	0	0	0.085092729	0.094086498	0	0	0	0	0	0	0	0	0	0	0	0.094086498
control61	control	N	N	0.049870224	0.068967814	0	0.15017497	0	0	0.204474795	0	0.368054736	0	0	0	0	0	0	0	0	0	0	0	0.092343502	0
control62	control	N	N	0.263503562	0.138134279	0	0.249297042	0	0.114737417	0.0616462	0	0.08214156	0	0	0.211480007	0.105740003	0	0	0.105740003	0	0	0	0	0.211480007	0
control63	control	N	N	0.073960449	0	0	0.114368685	0.175077976	0	0.025947946	0	0	0	0	0	0	0	0.164634004	0	0	0.082316898	0	0.082316898	0.082316898	0
control64	control	N	N	0.099835516	0	0.106405762	0.182819232	0.11197565	0.072684655	0.201454654	0	0.167470913	0	0.092435203	0	0	0	0	0	0	0	0	0	0.092435203	0
control65	control	N	N	0.173173269	0	0	0.20880047	0	0	0.093325261	0	0.069084938	0	0.089024402	0	0	0	0	0	0	0	0	0.178048998	0.089024402	0
control66	control	N	N	0.140015834	0.044400222	0.172554171	0.213392489	0	0	0.203946729	0.197033003	0.076766105	0	0	0	0	0	0	0.098975196	0	0	0	0	0	0
control67	control	N	N	0.051783766	0.123534576	0.110383189	0.191058637	0	0	0.041339818	0	0.260532268	0.095878802	0	0	0	0	0.095878802	0	0	0.095878802	0	0	0.095878802	0.095878802
control68	control	N	N	0.247834167	0	0	0.194981126	0.089633728	0.076188669	0	0	0.237471555	0	0	0	0	0	0	0	0	0	0	0	0.114710003	0
control69	control	N	N	0.331039546	0.049786659	0	0.168388832	0	0	0.064116141	0	0.213581308	0	0	0	0	0	0	0	0	0	0	0	0.275456995	0
control70	control	N	N	0.048376414	0.100352933	0	0.170612192	0	0	0	0	0	0	0	0.089725703	0	0	0	0	0.089725703	0	0	0	0.26917699	0
control71	control	N	N	0.240688105	0.05609972	0	0.334551069	0.016872641	0	0.058063743	0	0.141841429	0	0	0	0	0	0	0	0	0	0	0.099896803	0	0
control72	control	N	N	0.283774536	0.021478437	0	0.081146352	0.170407996	0.045210285	0.150477236	0	0.148277087	0	0	0	0	0	0	0	0	0	0	0	0.256078988	0
control73	control	N	N	0.108485743	0.037507537	0	0.152060221	0.104989024	0.063743336	0.102548489	0	0.052153638	0	0	0	0	0	0	0	0.067065299	0	0	0	0	0
control74	control	N	N	0.091374891	0.019744768	0	0.21814314	0	0	0.023634666	0	0.080918036	0	0	0	0	0	0	0	0	0	0	0	0.084549099	0
control75	control	N	N	0.113705111	0	0	0.225183154	0	0.082731675	0	0	0	0	0.105245002	0	0	0	0.105245002	0	0	0	0	0	0.105245002	0.105245002
control76	control	N	N	0.118675805	0.168701218	0	0.147466686	0	0.030379837	0.116834738	0.107213054	0.045787793	0	0	0.058916502	0	0	0.058916502	0	0	0	0	0.058916502	0.058916502	0
control77	control	N	N	0.20755877	0.051781129	0.043733396	0.084601922	0.116466772	0.056708242	0.11181009	0	0.064559361	0	0	0	0	0	0.038182698	0.038182698	0.038182698	0.038182698	0.038182698	0.038182698	0	0
control78	control	N	N	0.405175607	0.151842979	0	0.277287239	0.083646486	0.027065429	0.253607933	0.066310301	0.502063973	0	0.132260993	0	0.0330653	0.0330653	0.0330653	0.0330653	0	0	0	0.066130698	0.198392004	0.099196002
control79	control	N	N	0.360938417	0.0897337	0	0.30417722	0.14710425	0.052268095	0.206052762	0.074887037	0.130022327	0.038695	0.038695	0	0.038695	0.038695	0.038695	0.038695	0	0	0	0	0.116085	0.077389903
control80	control	N	N	0.171613535	0.05694181	0.026934624	0.191387951	0.113764808	0.031575575	0.147029615	0.096700199	0.232331698	0	0.096548699	0.048274301	0	0	0.096548699	0.048274301	0	0	0	0.048274301	0	0
case1	preeclamsia	N	N	0.172309237	0.053616417	0.062965498	0.282076717	0.036109151	0.035328014	0.038769826	0.042646808	0.129148381	0	0.055069201	0.055069201	0.055069201	0.055069201	0	0	0	0.055069201	0	0	0.165207997	0
case2	preeclamsia	N	N	0.368128071	0.106062606	0	0.183925822	0.248295039	0.069697832	0.199942768	0	0.145019653	0.057282701	0.057282701	0	0	0	0	0.114565	0	0.057282701	0	0	0.114565	0
case3	preeclamsia	Y	Y	0.194174164	0.079998309	0	0.199329886	0.102016192	0	0.130269964	0	0.181059199	0.0756028	0	0	0	0.0756028	0	0.0756028	0	0.0756028	0	0	0.378013998	0
case4	preeclamsia	Y	N	0.386812195	0.126333696	0	0.335241251	0.054297713	0.055383667	0.17198051	0	0.381931126	0.082690097	0	0	0.165380001	0	0.082690097	0	0	0	0.082690097	0	0.330760002	0
case5	preeclamsia	N	N	0.140723092	0	0.21782279	0.050393247	0.200611595	0.042103668	0.217166288	0	0.244419995	0	0	0.0629583	0	0	0.0629583	0	0	0	0	0	0.0629583	0
case6	preeclamsia	N	N	0.216764273	0.074281225	0.074100181	0.275535764	0.096985191	0.091607994	0.082261911	0.08276352	0.174888247	0	0.085588001	0.085588001	0	0.042794	0	0	0	0.085588001	0.042794	0	0.299558014	0
case7	preeclamsia	N	N	0.29582705	0.074165814	0.052258853	0.278009663	0	0.047390654	0.114713208	0.088447239	0.227373023	0	0.091389902	0.045694999	0	0	0	0	0.045694999	0.091389902	0.137085006	0	0	0
case8	preeclamsia	N	N	0.135710326	0.068548603	0.097612897	0.390066465	0.051664576	0	0.387640046	0.099056142	0.108524366	0.112713002	0	0	0	0	0.169070005	0.112713002	0.169070005	0	0	0.056356698	0.394497007	0
case9	preeclamsia	N	N	0.315399642	0.094939815	0	0.30905431	0.099678565	0.047085212	0.110453535	0.113197723	0.345848165	0.058488101	0	0	0.116976	0.116976	0	0	0	0.116976	0.058488101	0.058488101	0.175464004	0
case10	preeclamsia	N	N	0.140793436	0.127482255	0.146003127	0.180862239	0.039043163	0.073146091	0.128255394	0.085337199	0.293692824	0	0.085096203	0	0	0	0.085096203	0.085096203	0.042548101	0	0	0	0.127644002	0.042548101
case11	preeclamsia	N	N	0.297278218	0.135893176	0.066624793	0.401555556	0.097329566	0.086106885	0.070756098	0.101235516	0.342067012	0.046381999	0.046381999	0.046381999	0	0.046381999	0	0.046381999	0	0	0	0	0.046381999	0
case12	preeclamsia	N	N	0.251420898	0.071820308	0.079747869	0.209990568	0.036222391	0.030160685	0.083184347	0	0.12475548	0	0	0.0460697	0	0	0.0460697	0.138209	0	0.0460697	0	0	0.184278995	0
case13	preeclamsia	Y	N	0.374269312	0.113010414	0	0.390067117	0.053086505	0.08438686	0.29233127	0.058293554	0.23014577	0.0368107	0.0368107	0.0368107	0.0368107	0.0368107	0.0368107	0.073621303	0	0.0368107	0	0	0.110431999	0.0368107
case14	preeclamsia	N	N	0.314334602	0.088917572	0	0.172910955	0.191250071	0	0.174378037	0.134449912	0.119433455	0.069467001	0	0.069467001	0	0	0.069467001	0.069467001	0.069467001	0.069467001	0.069467001	0	0	0
case15	preeclamsia	N	Y	0.275621395	0.134308286	0	0.161679412	0.045694902	0	0	0	0.270875826	0.058122501	0	0	0	0	0	0.058122501	0.116245002	0	0	0	0.116245002	0
case16	preeclamsia	N	N	0.299319485	0.049741744	0.283812137	0.305966563	0	0	0.287877189	0	0.405962536	0	0	0	0.061498102	0.061498102	0.061498102	0.122996002	0	0.061498102	0.061498102	0	0.061498102	0
case17	preeclamsia	Y	N	0.3509605	0.061206864	0.185033909	0.17778521	0.072598588	0.092878041	0.040597895	0	0.353122597	0	0.057784401	0	0	0	0	0.057784401	0	0	0	0	0.057784401	0
case18	preeclamsia	Y	N	0.159399999	0	0	0.090128541	0.073786273	0.148476051	0.176051221	0	0	0	0.093809299	0	0.093809299	0	0.187619001	0.281428009	0	0.093809299	0	0	0	0
case19	preeclamsia	Y	Y	0.09035327	0.328003382	0.241982887	0.232863019	0	0	0.254960518	0	0	0	0	0	0	0	0.167796001	0.167796001	0	0	0	0	0	0
case20	preeclamsia	Y	N	0.404111609	0	0	0.268307411	0	0	0.180444154	0	0.283590989	0.118625998	0	0	0	0	0	0.237250999	0	0	0	0.474501997	0.118625998	0
case21	preeclamsia	N	N	0.298726034	0.118843279	0.183851125	0.343037737	0.067521946	0.121276202	0.103720342	0.139541222	0.315827454	0.182677999	0.091339096	0	0	0.0456696	0.091339096	0.091339096	0	0.091339096	0	0	0.0456696	0
case22	preeclamsia	N	N	0.166692913	0.143635975	0.124048363	0.350644715	0.0655017	0.179202955	0.050234387	0	0.425784093	0.071534701	0.071534701	0	0	0	0.214604005	0.071534701	0.214604005	0	0	0.071534701	0.143068999	0
case23	preeclamsia	Y	N	0.17967655	0.196715671	0	0.214475177	0	0	0.327541277	0.216177022	0.157117562	0	0	0	0	0	0	0	0	0	0	0	0	0
case24	preeclamsia	N	N	0.190783185	0.062236926	0.297691448	0.163620455	0.217494841	0.084303988	0.150312313	0	0.107296288	0.114556998	0.057278499	0	0.114556998	0	0	0.114556998	0.057278499	0.057278499	0	0	0.057278499	0
case25	preeclamsia	Y	Y	0.437905531	0.192332276	0	0.155561053	0	0.258033427	0.497693379	0	0.413957606	0	0	0	0	0	0	0.159208998	0	0.159208998	0	0	0	0
case26	preeclamsia	N	N	0.239845498	0.032071428	0	0.282941754	0.073288235	0	0.335518327	0.170491578	0.478133888	0	0	0	0	0	0.093311198	0	0.093311198	0	0.093311198	0	0	0
case27	preeclamsia	N	N	0.126396513	0.073346339	0.08947472	0.261027537	0.048812157	0	0.043674036	0	0.153568575	0.062160101	0	0	0	0	0.062160101	0.062160101	0	0	0.062160101	0	0.062160101	0.062160101
case28	preeclamsia	N	N	0.29659318	0.003969414	0	0.121472761	0.051046561	0.035662666	0.043796256	0	0	0	0.053416401	0	0	0.053416401	0	0	0	0	0	0	0	0
case29	preeclamsia	N	N	0.246172741	0.076143846	0.056222802	0.090873991	0.122000014	0.084875802	0.141905484	0.094795106	0.330451222	0.0490679	0	0.098135702	0	0	0	0	0.098135702	0	0	0	0.147203997	0.0490679
case30	preeclamsia	N	N	0.365265013	0.064946789	0.201924023	0.146090772	0.061040786	0.093710063	0.355000698	0	0.172836588	0	0.116552003	0	0	0.116552003	0	0.116552003	0	0	0.116552003	0	0	0
case31	preeclamsia	N	N	0.211036994	0	0	0.577101455	0	0.048726855	0.261248833	0.148812627	0.257039991	0.094185203	0	0	0	0	0.094185203	0	0	0	0	0	0.188370004	0
case32	preeclamsia	N	N	0.068567266	0.140103653	0	0.174110657	0.256762985	0.140928982	0.185762529	0	0.422502241	0	0.153180003	0.076590002	0.153180003	0	0.076590002	0.076590002	0	0.153180003	0	0	0.076590002	0.076590002
case33	preeclamsia	N	N	0.185844045	0.048888327	0	0.280037267	0.039312419	0.071604763	0.096729241	0	0.214813828	0.075131498	0	0.075131498	0	0	0.150262997	0.075131498	0.075131498	0.075131498	0.150262997	0	0	0
case34	preeclamsia	N	N	0.16375897	0.054352744	0.126739808	0.438218466	0.114944706	0.058821397	0.168837809	0	0.5386356	0	0	0	0.0731567	0	0	0.0731567	0	0.0731567	0.0731567	0.0731567	0	0
case35	preeclamsia	N	Y	0.11166198	0.055736842	0	0.088606214	0.06097412	0	0.1018375	0	0.130243144	0	0	0.077778302	0.077778302	0.077778302	0.077778302	0.038889099	0	0.038889099	0	0	0	0.038889099
case36	preeclamsia	Y	N	0.196886624	0.065820392	0	0.138609602	0.063269021	0.032102572	0.016982737	0.095527898	0.144574147	0	0.060488701	0	0.060488701	0	0.120976999	0	0.060488701	0.060488701	0	0.060488701	0	0
case37	preeclamsia	N	Y	0.292216543	0.082021635	0	0.342640936	0.051346299	0.055166027	0.171415919	0.081508941	0.32582406	0	0	0	0.042111501	0	0	0.042111501	0	0.042111501	0.042111501	0	0.042111501	0
case38	preeclamsia	N	N	0.24538421	0.073823336	0	0.256534302	0.084394969	0.019634729	0.195884861	0	0.26732328	0.0378839	0.0757678	0.0378839	0	0.0378839	0	0.0757678	0.0757678	0.0378839	0	0	0.151536003	0
case39	preeclamsia	N	N	0.130045965	0	0	0.181198645	0	0.086287219	0.11228568	0	0.142060509	0	0.116185002	0	0.0580923	0.0580923	0.0580923	0	0	0	0.116185002	0	0.0580923	0.0580923
case40	preeclamsia	Y	N	0.361444667	0.012195347	0	0.158071189	0.050978041	0.031835267	0.188149218	0.037629844	0.116488134	0.048651502	0.097302899	0.048651502	0.048651502	0	0	0.097302899	0.048651502	0.097302899	0	0	0.097302899	0
case41	preeclamsia	Y	N	0.367678271	0.016789452	0.092897519	0.178792448	0.214654405	0	0.098686373	0.050102493	0.2562499	0	0	0.0646815	0.0646815	0	0	0	0.129363	0.0646815	0	0	0.0646815	0
case42	preeclamsia	N	N	0.227170716	0.144289691	0	0.169479733	0.114475439	0.047135449	0.242369454	0.190218877	0.080820576	0.032030001	0.064059898	0	0.0960899	0	0.064059898	0	0.064059898	0	0.032030001	0	0.192179993	0
case43	preeclamsia	Y	N	0.312188793	0.051782497	0.061137624	0.124982992	0.032490066	0.024154422	0.209719713	0	0.241632053	0.035368901	0	0.035368901	0.070737697	0.035368901	0.070737697	0	0.070737697	0	0	0.035368901	0.070737697	0
case44	preeclamsia	N	N	0.186654395	0.078107565	0	0.090099748	0.084740002	0.067619063	0.050546668	0	0.269407171	0.071896903	0	0	0	0	0	0	0.071896903	0	0.071896903	0.071896903	0	0
case45	preeclamsia	Y	N	0.153478546	0.097899367	0	0.084565284	0.14274271	0.09421443	0.085144735	0.049840785	0.079555122	0	0.088608399	0.088608399	0.0443042	0.088608399	0	0.0443042	0	0.0443042	0.0443042	0	0.177217007	0
case46	preeclamsia	Y	N	0.344611137	0.097481793	0	0.310531504	0.17168301	0.182979446	0.151768013	0	0.289284086	0.104668997	0.104668997	0.0523347	0	0.0523347	0	0.0523347	0	0	0	0	0.0523347	0
case47	preeclamsia	N	N	0.10708796	0.068145883	0.100096102	0.131364964	0.09100706	0.102614831	0.081427077	0.101784212	0.259191991	0.115699001	0.115699001	0.057849299	0	0	0.057849299	0.115699001	0.057849299	0	0	0	0.057849299	0
case48	preeclamsia	N	N	0.367894261	0.171210363	0.02857447	0.211956109	0.085258823	0.056940714	0.114426315	0	0.165175133	0.054162499	0.108324997	0.054162499	0	0	0	0.108324997	0	0.054162499	0	0	0.162487999	0
case49	preeclamsia	N	N	0.167647324	0.03548679	0	0.171713939	0	0.083433794	0.141953329	0	0.107847659	0	0	0.063729502	0	0.063729502	0.063729502	0.127459005	0	0	0	0	0.063729502	0.063729502
case50	preeclamsia	N	N	0.249474545	0.159623088	0.072250429	0.136590212	0	0.058292873	0.26966742	0	0.115058719	0	0.036217101	0	0.036217101	0.036217101	0.072434299	0.072434299	0.072434299	0.036217101	0	0	0.108650997	0.036217101
case51	preeclamsia	Y	N	0.41102688	0.086851289	0	0.125229519	0.124544755	0.038888491	0.072432793	0.091933757	0.199215033	0.047515601	0.142546996	0	0	0	0.047515601	0	0	0.047515601	0.047515601	0	0.142546996	0
case52	preeclamsia	N	N	0.183721316	0.078490468	0	0.320948542	0.07370902	0.031965647	0.203346377	0.090681492	0.391782589	0.046932802	0.046932802	0	0	0	0.093865603	0.046932802	0.093865603	0.093865603	0	0.046932802	0.093865603	0.046932802
case53	preeclamsia	Y	N	0.347984253	0.025813232	0.084479063	0.225291581	0.115338827	0.065358669	0.034399299	0.094598073	0.231726184	0.048850302	0.0977007	0.048850302	0	0.048850302	0.048850302	0	0.146550998	0.146550998	0	0	0.390803009	0.048850302
case54	preeclamsia	N	N	0.075605046	0	0.089745075	0.064930001	0.033934315	0	0.107482886	0.100195529	0.288592569	0	0.103637002	0.051818501	0.103637002	0	0.051818501	0.103637002	0.051818501	0	0.051818501	0	0.310911	0.051818501
case55	preeclamsia	N	N	0.334074273	0.303345829	0	0.257378648	0.27474807	0.04232	0.182941189	0	0.39588436	0	0.044310901	0	0.044310901	0	0.044310901	0.088621899	0.044310901	0.044310901	0	0	0.221554995	0
case56	preeclamsia	N	N	0.208475485	0.165666658	0.042398558	0.299446375	0.070934837	0.08777595	0.158670394	0.025387228	0.128419678	0	0.120359004	0.090269201	0.060179502	0.060179502	0.060179502	0.060179502	0.030089701	0.030089701	0.030089701	0	0.210628003	0.060179502
case57	preeclamsia	N	N	0.460680497	0.092514408	0	0.40444907	0.181743881	0.072524326	0.341294134	0	0.284762478	0	0.109598003	0	0	0	0.054798901	0.054798901	0.054798901	0.054798901	0	0	0.164397001	0
case58	preeclamsia	N	N	0.343043404	0.094617124	0	0.150358421	0.19723153	0.022874242	0.196638062	0.222352606	0.234021109	0.042922098	0.085844196	0.042922098	0.085844196	0	0.042922098	0.042922098	0.085844196	0.042922098	0	0	0.085844196	0
case59	preeclamsia	N	N	0.187316684	0.069387907	0.124320133	0.323051534	0.049101179	0.106469392	0.129601265	0	0.434162737	0	0.062381301	0	0.062381301	0	0.062381301	0.062381301	0.124762997	0.062381301	0	0	0.062381301	0
case60	preeclamsia	N	Y	0.284991209	0.11859416	0.165922745	0.184718886	0.080734041	0.037878558	0.139980306	0.061756028	0.206135457	0.0319364	0.063872702	0	0	0.0319364	0.095809102	0.095809102	0.0319364	0.0319364	0	0.0319364	0.159682006	0
case61	preeclamsia	N	N	0.425695304	0.149897609	0	0.192833423	0	0.021742898	0.068964317	0.048339475	0.186075589	0	0.274789006	0	0	0.0549578	0	0.109916002	0	0.0549578	0	0	0.164873004	0
case62	preeclamsia	N	N	0.307763233	0.17353682	0.108268471	0.318791246	0.232142507	0.032443469	0.137247803	0	0.146693761	0.125143006	0.0625716	0	0	0	0.0625716	0.0625716	0.0625716	0	0.0625716	0	0.0625716	0.0625716
case63	preeclamsia	Y	N	0.418818961	0.06967756	0.013674045	0.092757261	0.081633727	0.054519668	0.140603526	0.094952914	0.383891202	0	0.103698	0	0	0	0	0	0.051848799	0	0.103698	0	0.155545995	0
case64	preeclamsia	N	N	0.19908774	0.048732957	0	0.224251171	0.140043176	0.149403386	0.195262146	0.133133157	0.114785403	0.044517402	0.089034699	0	0.044517402	0	0.044517402	0.044517402	0.089034699	0	0	0.044517402	0.044517402	0
case65	preeclamsia	Y	Y	0.184507607	0.076224847	0.009229976	0.299311815	0.059666161	0.036783111	0.243109056	0.067758363	0.293657006	0	0.104969002	0.034989599	0.034989599	0	0.034989599	0.069979101	0.069979101	0	0.034989599	0	0.209937006	0.034989599
case66	preeclamsia	N	N	0.162599064	0.068919188	0	0.404001144	0.034380313	0.104965358	0.089208057	0.152268892	0.154845685	0	0.043707699	0	0	0.043707699	0.043707699	0	0	0.043707699	0.043707699	0	0	0
case67	preeclamsia	Y	N	0.275365172	0.165354	0.123573515	0.098294307	0.078113661	0.01921683	0.042570076	0	0.11570413	0	0	0	0.054093901	0.054093901	0	0.054093901	0.162282005	0	0	0	0	0
case68	preeclamsia	N	N	0.265182236	0.075249414	0.257611061	0.136009498	0.063255812	0.118736166	0.188112428	0.15408862	0.180180056	0.0279328	0.0279328	0	0	0	0.0279328	0.0279328	0.0279328	0.083798297	0	0.0279328	0.083798297	0.083798297
